# Supplementary material for: From multimodal features to behavioural inferences: A pipeline to model engagement in human-robot interactions
Source: PLoS One. 2023 Nov 8;18(11):e0285749. doi: 10.1371/journal.pone.0285749 (PMC10631623; doi:10.1371/journal.pone.0285749)
Supplement: S1 File — (ZIP) [file pone.0285749.s001.zip]

Archive with 12 entries (9 files):
- Data PLOS Submission/HHI/
- Data PLOS Submission/HHI/HHI_OpenFace_Feature_Vectors_clean.csv
- Data PLOS Submission/HHI/HHI_Physiological_Feature_Vectors.csv
- Data PLOS Submission/HRI/
- Data PLOS Submission/HRI/HRI_OpenFace_Feature_Vectors.csv
- Data PLOS Submission/HRI/HRI_Physiological_Feature_Vectors.csv
- Data PLOS Submission/lables/
- Data PLOS Submission/lables/Acquaintance_Assessment_Big5_Traits.csv
- Data PLOS Submission/lables/post_questionnaire.csv
- Data PLOS Submission/lables/Self_Assessment_Big5_Traits.csv
- Data PLOS Submission/LICENSE.txt
- Data PLOS Submission/README.txt
