# Supplementary material for: From multimodal features to behavioural inferences: A pipeline to model engagement in human-robot interactions
Source: PLoS One. 2023 Nov 8;18(11):e0285749. doi: 10.1371/journal.pone.0285749 (PMC10631623; doi:10.1371/journal.pone.0285749)
Supplement: S1 File — (ZIP) [file pone.0285749.s001.zip › Data PLOS Submission/HHI/HHI_OpenFace_Feature_Vectors_clean.csv]

user	OF_feature_1	OF_feature_2	OF_feature_3	OF_feature_4	OF_feature_5	OF_feature_6	OF_feature_7	OF_feature_8	OF_feature_9	OF_feature_10	OF_feature_11	OF_feature_12	OF_feature_13	OF_feature_14	OF_feature_15	OF_feature_16	OF_feature_17	OF_feature_18	OF_feature_19	OF_feature_20	OF_feature_21	OF_feature_22	OF_feature_23	OF_feature_24	OF_feature_25	OF_feature_26	OF_feature_27	OF_feature_28	OF_feature_29	OF_feature_30	OF_feature_31	OF_feature_32	OF_feature_33	OF_feature_34	OF_feature_35	OF_feature_36	OF_feature_37	OF_feature_38	OF_feature_39	OF_feature_40	OF_feature_41	OF_feature_42	OF_feature_43	OF_feature_44	OF_feature_45	OF_feature_46	OF_feature_47	OF_feature_48	OF_feature_49
VOL03	-0.22	0.065	-0.051854308	0.038475046	0.0000493	-0.00000196	0	0.63	0.49012846	0.135030801	-0.000287728	-0.00000901	-27.4	263.5	84.33775457	38.27270527	-0.002245431	0.000274151	-704.7	-275.2	-404.0813577	61.04226479	0.005039164	-0.002780679	962.2	1581.5	1210.701358	53.52213254	-0.151409922	0.00654047	-0.324	0.734	0.477132115	0.1689357	-0.000444386	-0.00000209	-0.077	0.202	0.057421932	0.041697913	0.0000324	0.00000117	-0.068	0.416	0.044410966	0.061119058	0.0000708	0.000000783	0.579
VOL15	-0.146	0.828	0.097802064	0.127300631	-0.0000102	-0.000000611	0	0.699	0.288543307	0.109266567	0.0000216	-0.000017	-247.4	85.1	-21.15612273	68.63567993	-0.039641597	0.000651643	-391.3	25.9	-124.2685311	49.56007367	-0.070676079	-0.000583763	995.2	1257.1	1140.107955	33.65856043	0.001859897	0.002185718	-0.102	0.867	0.264145262	0.157555437	-0.00000611	-0.0000159	-1.389	0.32	-0.108111594	0.168029031	0.0000376	0.00000258	-0.198	0.776	0.110140103	0.112650654	-0.0000739	0.000000339	0.7
VOL10	-0.691	0.258	-0.267707187	0.122457219	-0.0000112	-0.00000468	-0.195	0.597	0.327149078	0.110481356	0.00000775	-0.00000588	-199.3	208.7	71.80120224	49.24585989	-0.000414106	0.001222282	-254.3	87.1	-111.2987978	70.77481976	-0.00439487	-0.002037136	572.8	1267.8	1044.641758	42.24969497	-0.001496126	0.000200374	-0.309	0.965	0.322606465	0.12944497	0.0000106	-0.0000109	-0.368	0.923	0.366272776	0.160487359	0.0000147	0.00000801	-0.881	0.398	-0.04905183	0.134348996	-0.0000321	0.0000102	0.688
VOL04	-0.101	0.229	0.07300235	0.057464259	-0.000172738	-0.00000823	-0.057	0.589	0.200714454	0.084671784	0.000344888	-0.0000411	-195.2	145.8	-129.3074031	64.29040151	0.316627497	-0.002761457	-226.2	157.8	46.20658049	88.89566365	-0.439541716	-0.006903643	1158.4	1736.8	1515.372033	51.70448292	-0.052115159	0.016039953	-0.1	0.866	0.251822562	0.100946846	0.000367215	-0.000047	-0.591	0.141	-0.061505288	0.079263048	0.000108696	0.0000308	0.173	0.663	0.378826087	0.031672091	0.000147474	-0.0000499	0.501
VOL12	-0.925	0.589	0.110765071	0.177541227	0.000107303	-0.00000172	-0.07	0.964	0.248856011	0.260337668	-0.0000915	-0.0000214	-657	1510.6	-277.8720978	415.0878203	-0.041836032	-0.007630038	-1188.7	56.3	-275.8443679	156.691815	0.103444712	0.34293834	406.5	4804.1	1052.087255	339.4785189	-0.532810885	-1.394962108	-2.282	1.545	0.362101963	0.40997706	-0.00070496	0.000123924	-1.258	1.123	-0.142270065	0.3534878	-0.000512573	-0.0000225	-2.456	0.673	0.041796762	0.228285064	-0.000868756	0.0000843	0.388
VOL04	-0.339	0.388	-0.003251227	0.065589025	-0.0000312	-0.0000135	-0.058	0.656	0.271759078	0.137155536	-0.000067	-0.0000475	-224	80.1	-8.466045142	68.76439683	0.048626104	-0.001754171	-416.4	332.3	-77.75780177	158.6348817	0.101545633	0.000171737	1169.4	1938.7	1539.3658	58.78906492	0.068007851	0.047055937	-0.16	0.97	0.320433759	0.154739391	-0.0000986	-0.0000514	-0.53	0.514	0.019135427	0.086795674	0.0000351	0.0000223	0.033	0.822	0.292763984	0.101073942	-0.0000746	0.00000221	0.45
VOL02	-0.507	0.397	0.002225055	0.112471856	0.00000669	-0.00000371	-0.105	0.797	0.242953535	0.101211803	-0.0000112	-0.00000445	-276.6	499.6	-23.041218	81.34035738	0.007280582	-0.000474133	-288.4	155.6	-34.49117058	69.38438154	0.022837425	0.000029	1076.9	1705.4	1368.799252	40.92228873	-0.004346223	0.00072437	-0.196	1.194	0.275443894	0.152770009	-0.00000711	-0.00000603	-1.2	0.778	0.046890423	0.166416711	-0.0000116	0.00000477	-0.803	0.285	-0.16975482	0.079224799	-0.000015	-0.000000184	0.519
VOL06	-0.445	0.435	-0.016606464	0.089940443	0	0	-0.313	0.622	0.088015209	0.20198346	0	0	-33393954	255.3	-9142102.666	14889991.91	15871.56431	-0.000285171	-18784100	-197.5	-5142721.952	8375443.428	8927.687167	-0.0000951	515.5	45655796	12499675.01	20356976.74	-21699.27773	0.000106939	-0.899	0.991	-0.219893061	0.494876519	-0.0000651	-0.000000356	-0.887	0.774	0.114332224	0.269978577	-0.0002298	-0.00000345	-0.071	0.832	0.22113403	0.229004855	0.000141873	0.000000356	0.535
VOL03	-0.686	0.582	-0.129891038	0.132430402	-0.0000649	-0.000016	-0.26	0.729	0.045602053	0.116717401	-0.000101066	-0.0000687	-78.3	747	69.06419266	123.6291967	0.107658902	0.072512831	-269	500	111.4680616	125.073113	0.025996842	-0.010817213	1001.2	1554	1169.483972	46.79168444	0.164686143	0.125542835	-0.357	1.016	0.023639163	0.129765244	-0.000138966	-0.000118141	-0.886	0.771	0.153115673	0.146549754	0.0000953	0.0000177	-0.159	0.534	0.318848006	0.09930766	0.000100079	0.000116561	0.593
VOL09	-0.773	0.177	-0.274577163	0.139388924	-0.000151598	-0.00000253	-0.634	0.503	0.057092751	0.145904796	-0.0000996	-0.0000137	-105.5	253.9	82.48515199	68.54217237	-0.072622759	0.0020265	-234.2	308.2	119.2780592	125.1872097	-0.113289166	-0.003965316	1003.6	1493.7	1304.041933	57.98821576	-0.074883087	0.018335931	-1.258	0.636	0.027725253	0.216218047	-0.000244349	-0.0000103	-0.295	1.255	0.379051832	0.204299224	0.000238309	0.0000169	-0.979	0.461	0.10351403	0.135994671	-0.000255261	0.0000192	0.584
VOL02	-0.522	0.409	-0.076478873	0.124767188	0.0000172	0.000004	-0.033	0.633	0.334982438	0.093633901	0.000021	0.000000869	-291.7	286.5	-68.68713267	86.18967941	0.014197531	-0.000752043	-419.7	86.1	-124.3460963	95.50540573	0.054312294	-0.001478004	1047.2	1483.3	1338.813685	32.93172683	-0.013858459	0.004425317	-0.146	0.854	0.362002434	0.122848278	0.0000678	0.00000226	-0.603	0.774	0.174728395	0.159541486	-0.0000186	-0.00000487	-0.578	0.153	-0.188446879	0.072445582	-0.0000422	0.00000243	0.593
VOL01	-0.27	0.78	0.201938926	0.164576593	0.0000483	0.00000948	-0.087	0.456	0.235704809	0.081840111	0.0000695	-0.00000614	-723.1	365.7	-232.6959635	219.4418948	-0.060986311	0.001009126	-401.5	151.7	-86.17493857	104.1367113	-0.103931204	0.000614251	1070.7	1435.2	1266.62099	41.05482694	0.002193752	-0.002614953	-0.222	0.45	0.212785539	0.078696724	0.0000484	0.00000132	-1.08	0.408	-0.186717796	0.16542557	-0.00005	-0.0000107	-0.075	0.512	0.140550369	0.075372046	0.0000504	0.00000123	0.633
VOL18	-0.366	0.115	-0.034321867	0.070194059	-0.0000745	0.0000192	0	0.644	0.300781327	0.16595724	-0.00018018	0.0000252	-140.6	-19.8	-75.25012285	25.43592023	-0.001924652	0.001433251	-795.1	-136.8	-357.9110565	149.1098456	0.263144963	0.00012285	574.2	1842.3	1365.820803	132.329408	-0.044266994	0.004381654	-0.935	0.736	0.1960819	0.375617702	-0.000194513	0.0000493	-0.587	0.541	0.064398034	0.21375414	0.0000721	-0.0000326	-0.2	0.32	0.179308763	0.075674475	0.0000721	-0.00001	0.497
VOL03	0	0.604	0.285547337	0.103424301	0.0000235	0.00000114	-0.246	0.363	0.095302044	0.084496881	0.0000355	-0.0000141	-772.3	-4.3	-329.862426	148.2263677	-0.031764389	-0.000800161	-69.4	356.1	132.1255783	86.89842543	-0.009830554	-0.000800161	981.1	1395.3	1197.911565	45.36593678	0.020683163	-0.001109467	-0.345	0.418	0.097546799	0.088052929	0.0000429	-0.00000982	-0.624	-0.006	-0.274202259	0.097483442	-0.0000173	-0.00000672	-0.293	0.354	0.041221087	0.103032707	0.00000498	-0.00000134	0.646
VOL03	-0.203	0.2	-0.076677471	0.061950467	0.0000143	-0.00000372	0	0.763	0.45953932	0.141724084	-0.000356536	-0.000015	-61.7	279.4	119.3497343	54.7937917	0.044075452	0.002337938	-1286.8	-58.5	-187.2642402	217.734424	0.137088204	-0.007545165	1132.2	2994.5	1293.935016	305.1049307	0.053002125	0.034086079	0.027	0.881	0.53260627	0.156020192	0.0000313	-0.0000348	-0.392	0.216	0.056440489	0.069448694	-0.00006	0.0000219	-0.476	0.482	0.196939957	0.141480723	-0.00012221	0.0000272	0.306
VOL16	-0.375	0.401	0.035832391	0.087801754	0.00000367	-0.00000184	-0.323	0.56	0.119927643	0.112694537	0.000111786	-0.0000171	-505.5	242.6	-140.0761164	97.31278565	0.003462408	0.000770209	-312.1	349.1	147.3267383	132.0079056	-0.126271905	0.000289712	997.4	1730.8	1380.534963	52.37092908	-0.029267948	-0.000169587	-0.418	0.956	0.174369983	0.124143875	0.000105568	-0.0000115	-0.512	0.661	0.043795082	0.10894388	0.00000763	-0.0000065	-0.71	-0.011	-0.296253533	0.063586549	-0.0000332	0.00000516	0.503
VOL03	-1.023	0.046	-0.078885777	0.098434485	0	0	-0.036	0.841	0.183442614	0.150148225	0	0	-33393954	1289.2	-4841142.377	11757271.23	18338.49366	-0.000480505	-18784100	-130.1	-2723440.801	6613342.634	10314.96332	0.000809995	569.3	45655796	6620049.972	16073858.51	-25070.70752	-0.002635914	-2.453	1.996	0.112590884	0.515886929	-0.000450577	-0.0000103	-0.911	1.534	0.208447007	0.362959755	0.000389896	-0.000000412	-3.064	3.018	0.363885228	0.53753904	0.000389896	0.00000659	0.268
VOL11	-0.082	0.206	0.034914502	0.048303572	0.0000974	-0.000000135	-0.029	0.819	0.279605519	0.213364049	0.0000349	-0.0000168	-70.3	107.9	27.78019481	36.83695146	-0.050865801	0	-464.7	130.1	-19.35454545	165.3305784	0.122510823	-0.003368506	1027	1318.6	1122.421537	51.68590067	-0.018668831	0.011066017	-0.117	0.956	0.336011364	0.255387318	0.000105519	-0.0000195	-0.218	0.149	-0.031810606	0.05359498	-0.0000912	-0.000000676	-0.172	0.19	-0.083169372	0.070597726	0.0000714	0.00000149	0.659
VOL03	-0.399	0.061	-0.060761669	0.053794423	-0.0000703	0.00000673	-0.098	0.329	0.064334432	0.036611076	0.0000939	-0.0000139	-111	139	23.17089511	56.13942535	0.062630423	-0.00107084	3.4	307.7	111.2041186	38.40093053	-0.104557935	0.008745195	1027.9	1309.6	1116.156507	21.58290804	-0.059253158	0.006315211	-0.148	0.377	0.056187809	0.044106367	0.00010324	-0.00000426	-0.051	0.585	0.081772103	0.061490977	0.0000678	0.00000165	-0.033	0.312	0.191306425	0.051910629	-0.0000231	-0.0000222	0.664
VOL01	-0.075	0.8	0.297056017	0.135548628	-0.0000176	0.00000221	-0.037	0.511	0.253802198	0.098688934	-0.000103592	-0.0000141	-742.5	30.1	-358.843554	183.4480239	-0.042656124	-0.005909944	-364.9	178.1	-51.24832485	120.5789638	0.071924417	0.0000134	1014.8	1637.3	1300.430287	48.87646574	0.042414902	0.026447333	-0.062	0.659	0.262734924	0.096504805	-0.0000198	-0.0000131	-1.109	0.125	-0.289994371	0.13840145	0.0000129	0.000045	-0.032	0.834	0.26066899	0.08473595	-0.00000147	-0.0000194	0.562
VOL17	-0.068	0.107	0.002402503	0.029879871	-0.0000263	-0.00000404	0.149	0.36	0.261555266	0.030221063	0.000013	-0.0000177	-114.5	26.1	-7.914494265	22.38361181	0.047523462	0.000495308	-64.9	100.4	-15.69244004	17.93491216	0.004692388	0.000156413	1157.8	1312.8	1216.260949	23.52761922	0.011470282	0.001720542	0.122	0.525	0.306021898	0.042471502	-0.000000521	-0.00000404	-0.062	0.124	0.032470803	0.035144109	0.0000232	0.00000013	-0.099	0.073	-0.015843587	0.034923804	0.0000162	0.00000313	0.661
VOL04	-0.321	0.766	0.32056712	0.271576068	0.000188929	0.00000671	0	0.704	0.338223732	0.166361693	0.000151309	-0.000018	-1149.8	309.3	-367.5816705	294.7783727	-0.246602585	-0.007598608	-293.6	593.4	-79.10798807	144.4134771	-0.128140537	-0.000720915	526.5	3042.5	1328.564799	301.0086479	-0.117417965	0.011766656	-0.625	1.391	0.37415479	0.33349439	0.000173682	-0.0000161	-1.024	0.732	-0.292735167	0.315379552	-0.000160921	-0.0000114	-0.325	1.51	0.287986742	0.228237059	-0.0000598	-0.0000166	0.298
VOL03	-0.22	0.065	-0.051854308	0.038475046	0.0000493	-0.00000196	0	0.63	0.49012846	0.135030801	-0.000287728	-0.00000901	-27.4	263.5	84.33775457	38.27270527	-0.002245431	0.000274151	-704.7	-275.2	-404.0813577	61.04226479	0.005039164	-0.002780679	962.2	1581.5	1210.701358	53.52213254	-0.151409922	0.00654047	-0.324	0.734	0.477132115	0.1689357	-0.000444386	-0.00000209	-0.077	0.202	0.057421932	0.041697913	0.0000324	0.00000117	-0.068	0.416	0.044410966	0.061119058	0.0000708	0.000000783	0.579
VOL10	-0.102	0.661	0.252696673	0.155706686	-0.000102544	-0.00000127	0	0.742	0.347662622	0.10779469	-0.000205675	-0.00000176	-632.2	149.4	-241.9072016	175.9532262	-0.114403131	-0.006536204	-575.1	-64.6	-196.02818	77.62574268	-0.065753425	-0.010890411	912.9	1438.2	1134.621213	55.44531161	0.108336595	0.01907045	-0.363	1.003	0.348744423	0.133312558	-0.000108611	-0.0000831	-0.687	0.097	-0.247403131	0.148054439	0.00000822	0.0000102	-0.317	0.713	0.135589824	0.09465595	-0.000200391	-0.0000387	0.656
VOL09	-1.109	1.322	0.472048033	0.210790834	0.0000414	0.0000418	-1.014	1.127	0.095887427	0.182436685	-0.0000189	0.0000518	-3668.8	16574.6	-417.8326424	304.1603418	-0.051414919	-0.003962393	-8162.1	1628.7	181.1305945	177.377921	0.014304332	-0.000781929	-34231.2	7237.2	1288.216917	588.256963	0.001638327	0.006885317	-3.138	3.141	0.202310786	0.592128936	0.00000031	0.00000565	-1.509	1.193	-0.506944272	0.304280614	-0.0000644	-0.00000828	-3.108	3.015	-0.175472508	0.330947164	0.0000227	0.000000527	-1.477
VOL18	-0.638	0.26	-0.230634956	0.114746701	-0.0000575	0	-0.305	0.638	0.381489491	0.128796879	0.000166067	0.00000228	-33393954	1043.3	-221549.3889	2711529.985	9235.067685	0	-18784100	106.1	-124848.2942	1525217.153	5194.603291	0.0000761	492.9	45655796	304194.4773	3707064.011	-12625.70405	-0.000580752	-1.427	0.899	0.361270465	0.280682257	0.000272124	0.0000027	-0.198	0.944	0.305501106	0.122861058	-0.0000682	-0.00000124	-0.222	0.984	0.180531527	0.192805608	0.0000584	-0.000000069	0.617
VOL03	-0.57	0.578	-0.061534565	0.152181561	-0.000583504	-0.00000462	-0.144	0.423	0.059598905	0.111222437	0.00012731	0.0000216	-616.1	629.3	30.26475017	191.3116088	0.765092402	0.006776181	-155.4	315.2	103.9914442	104.1486261	-0.012525667	0.006810404	1076.5	1332.4	1176.776865	48.07708474	0.059616701	0.00022245	-0.218	0.466	0.041648871	0.117262521	0.000158453	0.0000282	-0.632	0.561	0.073454483	0.14493777	0.000521218	0.00000291	0.098	0.484	0.327263518	0.080066449	0.0000609	0.00000291	0.651
VOL10	0	1.162	0.38057013	0.197901984	0.000053	-0.00000565	0	1.063	0.369339702	0.187252359	0.000129194	-0.00000309	-33393954	65	-653852.0803	4625746.243	7780.458201	0.001298928	-18784100	-138.2	-367940.5136	2601961.375	4376.482805	-0.001176608	436	45655796	894679.7813	6324157.624	-10637.15877	-0.001415424	-3.067	3.077	0.380676841	0.348970854	0.00024103	-0.00000169	-1.432	1.426	-0.422869991	0.239004552	-0.000149464	0.00000315	-0.524	2.892	-0.018437791	0.332735274	0.0000182	0.0000028	0.452
VOL16	-0.239	0.521	0.102860628	0.086726352	-0.00000111	0.00000402	-0.264	0.756	0.14064695	0.146979472	-0.0000635	-0.00000582	-533.6	74.6	-178.7012939	70.06025457	-0.012042514	-0.001196858	-460.8	389.9	116.6608872	193.9118487	0.107828096	-0.000882625	161.8	1630	1346.185545	161.2150363	0.022809612	0.005050832	-0.857	1.108	0.186987061	0.201329745	-0.0000584	-0.00000541	-0.757	0.479	-0.054332717	0.13171984	0.0000129	-0.0000116	-1.443	0.059	-0.327822181	0.157062439	-0.000012	0.0000132	0.542
VOL10	-0.222	0.833	0.337572718	0.160164548	0	0	0	0.841	0.451003918	0.129951814	0	0	-33393954	569.1	-95331.59041	1779992.201	3964.51566	-0.00232993	-18784100	-35.4	-53830.76337	1001234.605	2229.982423	-0.002979936	431.4	45655796	131201.9324	2433536.77	-5420.085949	0.006758281	-0.401	3.057	0.458556334	0.199377195	0.000186276	0.00000413	-1.35	0.798	-0.356652618	0.203756496	-0.000129289	-0.0000016	-1.249	2.09	-0.029650956	0.169284253	0.0000493	0.00000665	0.387
VOL06	-0.996	1.328	0.011230435	0.093939371	0	0	0	1.275	0.062858568	0.176673587	0	0	-33393954	2040.8	-2767287.7	9205917.726	8541.154706	0	-18784100	3050.5	-1556514.327	5178354.555	4804.663913	0	-7256.2	45655796	3783393.68	12586217.79	-11677.61565	0	-3.061	3.054	0.046169821	0.929383275	0.000491816	0	-1.442	1.376	-0.165362148	0.517093492	-0.0000253	0	-2.882	3.111	-0.200309974	0.971812927	-0.000101535	0	-0.924
VOL03	-0.528	0.997	-0.033874763	0.135385914	0	0.000072	-0.262	0.711	0.27483444	0.196675099	0	-0.0000253	-33393954	422.8	-950452.3692	5553136.782	15841.55557	0.0000593	-18784100	-74.3	-534906.9211	3123592.099	8910.760792	0.004471063	577.8	45655796	1300598.996	7591981.859	-21657.90792	-0.013306452	-2.729	1.115	0.20761575	0.483919517	-0.000219877	0.0000213	-1.553	1.167	-0.07370778	0.363699098	-0.000654412	-0.0000064	-2.651	1.605	-0.074116224	0.699590771	-0.00028463	0.0000126	0.496
VOL18	-0.229	0.755	0.000486772	0.093265037	0.0000435	0.00000241	0	0.977	0.308993747	0.136194607	-0.000253728	-0.0000301	-221.1	337.7	-39.68821549	107.5213453	-0.063612314	-0.000132275	-733.9	91.1	-203.6126503	137.04666	-0.005916306	-0.005074555	973.1	1856.5	1440.071525	58.29415528	-0.103751804	0.011604137	-2.956	3.065	0.334071669	0.356911102	-0.001480279	-0.0000192	-0.897	0.273	0.007212121	0.142744449	-0.000280183	-0.00000685	-0.05	1.433	0.149892737	0.152513949	0.000497595	0.0000421	0.484
VOL10	-0.599	0.152	-0.284504567	0.111686763	-0.0000809	-0.0000102	0.053	0.768	0.430427727	0.085396057	-0.0000142	-0.00000121	-62.3	248.1	77.52041913	63.26273764	0.013487372	0.000859753	-254.1	27.3	-130.1562601	53.99121259	0.016093498	0.000120903	883.9	1159.8	1052.312037	30.20815828	-0.005480924	0.007401934	-0.038	1.19	0.453009135	0.12589253	-0.0000134	0.0000177	-0.194	0.824	0.380024718	0.143434297	0.0000994	0.00000202	-0.722	0.406	-0.169505642	0.122830178	-0.000011	-0.00000819	0.763
VOL17	-0.068	0.107	0.002402503	0.029879871	-0.0000263	-0.00000404	0.149	0.36	0.261555266	0.030221063	0.000013	-0.0000177	-114.5	26.1	-7.914494265	22.38361181	0.047523462	0.000495308	-64.9	100.4	-15.69244004	17.93491216	0.004692388	0.000156413	1157.8	1312.8	1216.260949	23.52761922	0.011470282	0.001720542	0.122	0.525	0.306021898	0.042471502	-0.000000521	-0.00000404	-0.062	0.124	0.032470803	0.035144109	0.0000232	0.00000013	-0.099	0.073	-0.015843587	0.034923804	0.0000162	0.00000313	0.661
VOL03	-0.22	0.065	-0.051854308	0.038475046	0.0000493	-0.00000196	0	0.63	0.49012846	0.135030801	-0.000287728	-0.00000901	-27.4	263.5	84.33775457	38.27270527	-0.002245431	0.000274151	-704.7	-275.2	-404.0813577	61.04226479	0.005039164	-0.002780679	962.2	1581.5	1210.701358	53.52213254	-0.151409922	0.00654047	-0.324	0.734	0.477132115	0.1689357	-0.000444386	-0.00000209	-0.077	0.202	0.057421932	0.041697913	0.0000324	0.00000117	-0.068	0.416	0.044410966	0.061119058	0.0000708	0.000000783	0.579
VOL16	-0.477	0.532	0.069130432	0.083860306	0.000000848	-0.0000131	-0.311	0.676	0.16973483	0.147753722	-0.00000493	0.00000272	-516.8	274.1	-101.456303	75.39622875	-0.012243899	0.002326112	-505.2	449.8	94.06212971	198.0289769	0.009033668	-0.001146744	1041.9	1824	1364.249465	50.46447316	-0.002342425	0.003009592	-0.381	1.011	0.227197377	0.151212181	-0.00000274	0.00000382	-0.632	0.741	-0.018924964	0.11114826	0.00000548	0.000016	-0.526	0.12	-0.257491648	0.05948348	-0.00000731	0.000000375	0.478
VOL15	-0.171	0.521	0.009222352	0.104072394	0.0000885	0.0000126	-0.273	0.673	0.251570926	0.104162622	0.000130324	-0.0000343	-149.1	194.1	68.07202032	63.1150345	-0.056721376	0.004640485	-353.1	57.7	-80.68483783	60.35265818	-0.090875342	0.003898007	856.9	1244.9	1122.899101	50.32207331	-0.026553341	-0.017340758	-0.374	0.808	0.221551778	0.140900544	0.000172138	-0.0000453	-0.572	0.172	-0.035344275	0.111891045	-0.0000739	-0.0000188	-0.134	0.459	0.244886674	0.092934154	0.0000543	-0.0000197	0.701
VOL04	-0.935	1.213	0.085212539	0.207774448	-0.0000651	-0.00000383	-0.362	1.104	0.206311658	0.17660891	-0.0000585	-0.00000998	-1156.8	2101.9	-182.1877266	460.8693857	0.100590387	0.001924996	-451.2	398	-89.92000665	142.5572071	0.028247131	0.000831532	218.8	3186.4	1439.814519	412.442985	-0.009188425	-0.011762016	-1.409	1.955	0.427972726	0.519412758	-0.0000739	-0.00000757	-1.396	1.171	-0.119688342	0.379611517	-0.0000181	0.00000474	-0.544	1.63	0.289663562	0.273949528	-0.0000698	-0.00000965	0.303
VOL11	-1.057	0	-0.537904327	0.316473792	0.000270871	0.0000428	-0.011	1.055	0.432071907	0.280305567	0.000113346	-0.0000952	51.1	568.9	317.9803778	154.8927116	-0.262918952	0.015478367	-352.3	-46.7	-208.4770262	63.65392044	-0.02754418	-0.011563071	439.7	1404.3	1022.580073	220.0347253	-0.12912858	0.056642291	-0.474	1.637	0.722951859	0.302799829	0.000135283	-0.000182358	0.193	1.389	0.796610603	0.128345925	-0.000294637	-0.0000136	-1.106	0.415	-0.364809872	0.125762514	-0.0000945	0.000111213	0.644
VOL07	0.031	0.149	0.096715663	0.029827393	0.000173494	-0.000012	0.269	0.534	0.34853253	0.070735845	0.0000277	-0.000139759	-88.1	27.5	-57.32337349	27.30141632	-0.048192771	0.000301205	-95.2	-4.6	-41.72289157	29.28243984	0.04253012	0.003433735	1037.3	1129.8	1065.808193	13.27950973	-0.000240964	-0.030180723	0.3	0.69	0.415821687	0.089528656	0.000209639	-0.000148193	-0.158	0.017	-0.080860241	0.042463986	-0.000220482	0.00000904	-0.127	0.03	-0.067985542	0.039094816	-0.000254217	0.0000012	0.771
VOL18	-1.063	0.636	-0.080199537	0.219905885	0.0000192	-0.000000661	-0.075	1.148	0.245209613	0.206609628	-0.000111001	-0.00000496	-1339.8	4725.8	4.355285761	286.6409188	-0.011290056	0.0000578	-4491.4	318.5	-206.9456392	197.9603836	-0.02756855	0.001598117	-1113.6	16025.1	1292.247869	396.6900365	0.038899901	-0.003105385	-2.928	3.063	0.317328708	0.348413518	-0.000101833	-0.00000425	-1.519	1.234	0.210772547	0.368978204	-0.0000767	0.00000169	-3.13	0.508	0.008037661	0.361871559	0.0000693	-0.00000033	0.472
VOL04	-0.642	0.735	0.009807084	0.186392752	0.000136246	0.0000387	-0.324	0.55	0.14861889	0.137607998	0.000078	0.0000598	-33393954	615.2	-1608695.859	7150467.349	7885.047438	-0.008565525	-18784100	647.5	-904798.6685	4022158.946	4435.425596	-0.009144038	741.6	45655796	2200819.817	9775707.554	-10780.1511	0.020230224	-0.679	1.424	0.163572373	0.227688983	0.000189847	0.0000773	-0.847	1.148	0.062883825	0.247941381	-0.000252774	-0.0000506	-0.33	0.66	0.166412751	0.115919027	0.00007	0.0000205	0.341
VOL18	-0.52	0	-0.247786246	0.101021328	0.0000626	0.00000222	0	0.785	0.378953917	0.069113473	-0.000195675	-0.00000505	-6.5	274.8	145.4007444	76.75131677	0.042077278	0.002392769	-494.4	-113.3	-250.1638072	51.62407607	-0.047766749	-0.004342432	1051.3	1407.1	1210.935767	21.15871875	0.048227579	0.017032967	0.103	1.437	0.373108118	0.1025688	0.000315314	0.0000148	-0.183	0.639	0.285667139	0.117701451	0.000115385	0.0000246	-0.254	0.401	0.151087912	0.071306132	-0.000141085	-0.000034	0.623
VOL10	-0.363	1.07	0.286066475	0.219860838	-0.0000334	-0.000100328	0	0.81	0.363502804	0.147193661	-0.0000445	-0.000133566	-33393954	609.6	-219462.0827	2696912.649	4567.603344	0.002256873	-18784100	24.9	-123544.2299	1517005.555	2569.240713	0.002735604	656.9	45655796	300912.273	3687114.765	-6244.650978	-0.005488305	-3.136	3.13	0.391953632	0.345429491	0.000148543	0.00000209	-1.308	0.782	-0.329534947	0.251596002	-0.000133908	-0.00000441	-3.134	3.138	0.118769662	0.330133313	0.0000256	0.00000291	0.413
VOL05	-1.191	0.471	-0.068749199	0.12764856	0	0	-0.059	0.723	0.222378665	0.204813027	0	0	-33393954	1116.7	-690987.7304	4753989.556	8227.230451	0	-18784100	179.8	-388884.2476	2674089.65	4627.696896	0	464.9	45655796	945856.7058	6499428.298	-11247.73304	0	-3.088	2.454	0.325650407	0.498976883	0.00040946	0	-0.871	1.47	0.169604336	0.363968846	0.00000296	0	-2.71	2.824	0.101173688	0.581000305	-0.000200049	0	0.329
VOL04	-0.547	0.182	-0.001954184	0.070179295	0.0000162	0.00000504	0	0.787	0.359833842	0.187889501	0.000152718	-0.0000029	-33393954	581	-244744.0447	2848637.081	20399.47938	-0.0000916	-18784100	29.4	-137919.2114	1602336.895	11474.69392	-0.005085522	1326.3	45655796	336799.0396	3894433.476	-27888.98965	0.001481368	-0.401	1.491	0.53246121	0.247309454	0.000430971	-0.0000026	-0.257	0.951	0.101150886	0.263042043	-0.000292303	-0.00000489	-1.054	1.147	0.291745877	0.333476939	0.00023427	0.000000916	0.073
VOL12	-0.704	0.874	0.050066917	0.244776137	0	0.0000432	-1.007	0.794	0.232985151	0.212688348	0	0.000031	-33393954	292.6	-1824834.98	7589799.716	6611.245219	0.002692536	-18784100	316.8	-1026423.003	4269273.772	3718.835399	0.00092061	171.8	45655796	2495678.624	10376489.96	-9038.7245	-0.005741437	-1.41	2.055	0.274955454	0.374785954	0.000276876	0.0000115	-1.006	1.322	0.033491586	0.370141216	-0.000293803	-0.00000525	-1.197	2.196	0.174908533	0.300431954	0.000149673	0.0000104	0.485
VOL12	-0.262	0.219	-0.013761252	0.095858189	0.0000964	-0.0000264	0	0.847	0.254802348	0.135394755	-0.000283268	-0.0000435	-160	-2	-98.94422701	41.50287474	-0.0712818	-0.000415851	-326.6	47.8	-39.36223092	55.3928219	0.276223092	-0.003840509	755.2	1126.4	999.9101761	43.81408501	0.026125245	0.015019569	-0.144	0.879	0.322938356	0.133892022	-0.000270548	-0.0000465	-0.25	0.57	0.1145	0.152507885	-0.000113992	0.00000709	-0.713	0.1	-0.099644814	0.104612378	0.0000881	0.0000169	0.776
VOL05	-0.996	0.19	-0.075642009	0.110880229	0.0000581	0.00000242	-0.165	0.985	0.299235992	0.189815522	-0.000157466	-0.00000642	-152.4	319.7	68.37706321	70.91219889	-0.002249517	0.000103505	-1002.7	78.2	-208.6169473	161.2910088	-0.084929616	-0.0000483	389.7	2537.7	1050.574524	172.4329702	0.026331769	0.000517527	-3.014	2.943	0.295662434	0.401400245	-0.000367927	0.0000011	-0.202	1.538	0.291360199	0.36666361	0.000207425	-0.00000117	-3.123	3.117	0.173483577	0.573676557	0.000717223	-0.00000435	0.514
VOL11	0.005	0.27	0.163165506	0.037214268	0.00000574	-0.00000256	-0.193	0.418	0.261005735	0.08483065	0.0000133	-0.00000666	-248	-52.2	-150.4387136	34.28737704	-0.028226137	-0.0000922	-180.5	198.7	-57.66755428	79.89724451	0.059504302	-0.000378943	1016.1	1206.4	1070.87628	34.28505417	-0.023924621	0.002355592	-0.284	0.476	0.259249898	0.081602652	0.0000201	-0.000000205	-0.28	0.074	-0.12407415	0.042242853	0.0000258	0.00000727	-0.416	0.034	-0.180819746	0.070871651	-0.0000768	-0.0000041	0.725
VOL03	-1.097	0.536	-0.27254218	0.319070564	-0.000188554	0.000140333	-0.281	0.725	0.130912449	0.132723681	-0.000154811	-0.000183425	-616.1	890.4	123.4886457	258.5700144	0.375376197	-0.003511172	-179.1	319.9	136.2722298	114.9156107	-0.060100319	0.001356589	680.4	2154.9	1127.594209	142.9417007	-0.067738258	0.009427725	-0.718	0.874	0.159843137	0.169406073	0.0000203	-0.0000301	-0.888	1.35	0.413677155	0.400439888	0.000383265	-0.00000707	-0.346	0.688	0.060661651	0.15223491	-0.000072	-0.0000065	0.412
VOL18	-0.64	0	-0.267165206	0.095059612	-0.000063	-0.000000274	-0.007	0.638	0.340550613	0.088366924	0.00011777	-0.000000657	-33393954	289	-175458.0202	2415225.358	7316.836109	0.000284838	-18784100	17	-99012.23907	1358541.274	4115.614932	-0.000153374	779	45655796	241295.3234	3301963.27	-10003.18421	-0.000476556	-0.75	0.836	0.30309553	0.121209064	0.00019851	-0.00000126	0.052	1.097	0.31774277	0.121057852	-0.0000365	0.00000011	-0.039	1.005	0.239444347	0.096481139	0.000100351	0.000000876	0.58
VOL05	-1.331	0.106	-0.080122335	0.252979984	-0.000273532	-0.000268859	-0.913	0.931	0.052510003	0.174394435	0.000238111	0.000234831	-33393954	6027.5	-1181369.479	6172910.196	10952.60897	-0.0000984	-18784100	2852.1	-664753.7196	3472217.385	6160.634306	-0.00027878	-598.7	45655796	1619925.244	8438611.377	-14973.65531	-0.000655953	-3.139	3.129	0.559462119	0.955277196	0.000275336	0.00000968	-1.513	1.326	-0.13099508	0.886664628	0.0000308	0.0000167	-3.115	3.022	0.120040669	1.458754596	0.0000336	0.00000336	-3.955
VOL04	-0.692	0.799	0.10690681	0.159517152	0.000000427	0.00000235	-0.479	0.82	0.195232804	0.145484699	-0.0000649	-0.0000127	-684.3	117.4	-134.342055	135.8746073	0.005623827	-0.000861922	-544.2	560.1	34.89151732	186.5405183	0.076856119	0.000247483	814	2888.3	1666.2908	157.8928044	-0.123015873	0.023071343	-0.675	1.341	0.255116231	0.183502762	-0.000078	-0.0000357	-1.093	1.448	-0.092303294	0.226761689	-0.000000427	-0.000182497	-1.318	1.075	0.25174296	0.133613342	0.0000457	0.0000268	0.302
VOL10	-0.969	0.365	0.02619172	0.13474992	-0.000286624	0.00000637	-0.025	0.675	0.377387898	0.186202815	0.000378981	-0.00000924	-33393954	464.3	-3573402.692	10322771.22	21270.22742	-0.000334395	-18784100	33.1	-2010155.142	5806518.914	11964.14911	-0.006226115	849.4	45655796	4886464.039	14112833.87	-29079.38901	0.006544586	-0.401	1.108	0.394529299	0.303515772	0.000622611	-0.0000105	-0.582	1.422	0.06591465	0.207204718	-0.00000446	0.00000159	-0.349	0.291	-0.016379618	0.072212504	0.0000274	0.00000287	0.582
VOL04	-0.182	0.188	0.051073729	0.083704021	0.000184322	-0.0000121	-0.133	0.563	0.246019492	0.079726846	-0.000223305	-0.0000381	-330.1	159.3	-143.2463559	117.7194088	-0.236864407	-0.001737288	-287.3	321.2	14.12059322	76.39133076	0.388220339	0.004025424	1208	1790.3	1525.883475	67.12320614	0.024279661	0.017394068	-0.515	0.701	0.307923729	0.105390176	-0.000239407	-0.0000674	-0.523	0.254	-0.02329661	0.091470974	-0.000219492	0.0000407	0.171	0.537	0.355852542	0.058442934	0.000158051	-0.0000551	0.486
VOL06	-0.308	0.444	0.031611973	0.093636089	0	0	0	0.903	0.276134422	0.297995021	0	0	-33393954	53.1	-5016036.606	11930648.95	9086.686898	0.00022449	-18784100	-184.3	-2821772.941	6710884.308	5111.156816	0.000353741	395.2	45655796	6858527.528	16311154.33	-12422.98507	-0.000789116	-0.94	0.879	0.222298503	0.495931959	-0.0000128	0	-0.292	0.464	0.119757823	0.190818732	-0.0000913	-0.000000408	-0.526	0.617	0.082858776	0.157624142	-0.000138231	0.000000136	0.54
VOL03	-0.221	0.082	-0.082905431	0.054981657	-0.0000501	-0.000000468	0	0.655	0.270715356	0.09021876	0.000619382	0.0000157	-33393954	226.9	-1500733.411	6918610.944	31267.77425	-0.002668539	-18784100	-90.9	-844380.294	3891671.609	17587.57762	0.004096442	658.9	45655796	2053070.27	9458759.255	-42747.47945	-0.016011236	-0.401	0.726	0.236073034	0.159949273	0.001066479	0.0000293	-0.145	0.464	0.105573034	0.102420076	-0.000386704	0.000000702	-0.065	0.683	0.124654494	0.136613302	0.000460206	0.00000421	0.595
VOL16	-0.512	0.562	0.089588081	0.124059293	-0.000000786	0.00000446	-0.194	0.565	0.129367529	0.083465793	-0.0000028	-0.0000116	-940.1	563.3	-270.6301643	177.6624932	0.00739252	0.003150122	-212.1	393.8	200.2609752	112.0467652	-0.003547711	-0.000847606	898.9	1990.8	1396.164872	65.53754281	0.005382733	-0.004076372	-0.202	0.836	0.199468542	0.095432488	-0.0000113	-0.00000769	-0.674	0.685	0.001226319	0.151954167	0.00000594	-0.0000103	-0.692	-0.002	-0.27412251	0.068355074	-0.000042	0.00000341	0.462
VOL17	-0.068	0.107	0.002402503	0.029879871	-0.0000263	-0.00000404	0.149	0.36	0.261555266	0.030221063	0.000013	-0.0000177	-114.5	26.1	-7.914494265	22.38361181	0.047523462	0.000495308	-64.9	100.4	-15.69244004	17.93491216	0.004692388	0.000156413	1157.8	1312.8	1216.260949	23.52761922	0.011470282	0.001720542	0.122	0.525	0.306021898	0.042471502	-0.000000521	-0.00000404	-0.062	0.124	0.032470803	0.035144109	0.0000232	0.00000013	-0.099	0.073	-0.015843587	0.034923804	0.0000162	0.00000313	0.661
VOL18	-0.445	0.107	-0.26766756	0.119605202	-0.0000651	-0.00000275	-0.03	0.742	0.329270241	0.059493712	0.0000143	-0.00000516	-69.1	248	117.9730027	76.34439977	0.043364611	-0.000207775	-344.3	-77.6	-240.8325201	42.53163839	-0.02383378	0.001085791	1075.1	1259.1	1209.707748	16.41712379	-0.000294906	0.004544236	-0.24	0.995	0.273169437	0.078115768	-0.00000335	0.0000055	-0.109	0.57	0.314944772	0.14302486	0.0000599	0.0000057	-0.046	0.434	0.242512601	0.072788536	0.00002	0.000000938	0.699
VOL11	-0.417	0.447	0.040159817	0.096169376	-0.000484932	-0.0000158	-0.21	0.534	0.188377169	0.110873795	0.000159361	-0.0000852	-164.4	295.4	-3.076438356	87.27982371	0.314703196	0.008105023	-306.3	191.2	4.24347032	76.10229352	-0.27086758	-0.00216895	1016.7	1372.6	1099.373881	35.63363904	0.067671233	0.015616438	-0.332	0.62	0.188947945	0.123489286	0.000107306	-0.0000737	-0.596	0.427	-0.017459361	0.093056216	0.000520548	0.00000685	-0.355	0.265	-0.162773516	0.131680955	0.000372603	0.0000568	0.635
VOL03	-0.07	0.723	0.398704918	0.11969204	-0.0000136	-0.00000115	-0.113	0.309	0.126570184	0.066465241	0.0000523	-0.0000146	-814.3	154	-522.1775615	183.6729118	-0.004661885	0.004508197	-20	374.9	126.8716701	72.93608048	-0.000691598	-0.000358607	1129.5	1492	1260.415369	58.73597713	-0.011244877	-0.010617316	-0.466	0.335	0.134273566	0.072887271	0.0000571	-0.00000653	-0.965	0.071	-0.373103484	0.122636761	0.0000402	-0.00000961	-0.185	0.455	0.011643955	0.095470694	-0.0000197	0.0000123	0.604
VOL03	-0.318	0.864	0.333047478	0.125477687	-0.0000264	0.00000404	-0.465	0.335	0.081461919	0.083343433	0.000029	-0.00000981	-946	476	-440.8181339	202.7405389	0.007401912	-0.002481042	-58.3	725	176.586515	102.5098668	0.002687108	-0.0000495	1015.6	2024.7	1274.617112	81.46047262	0.006214969	0.001541378	-0.941	0.69	0.085165513	0.108000951	0.0000251	-0.00000635	-1.15	0.626	-0.325690406	0.143407062	0.000044	-0.0000109	-0.704	0.638	0.071545994	0.150060651	0.0000325	0.00000157	0.458
VOL02	-0.633	0.538	-0.077496764	0.116436647	0.00000461	-0.00000129	-0.194	0.681	0.251572736	0.132800325	0.0000183	-0.00000183	-276.6	363.1	61.24081726	94.61325418	-0.00481203	-0.0000262	-317.3	256.2	-6.640098071	75.49510626	-0.022902909	-0.000106244	636.4	1937.3	1364.991317	70.04555268	-0.008542007	0.000575351	-0.402	1.662	0.321273423	0.222438602	0.0000153	-0.00000266	-0.714	1.008	0.134766917	0.167368677	-0.0000033	0.0000011	-1.593	0.609	-0.146950964	0.124015701	0.00000631	0.00000154	0.452
VOL10	-1.326	0.4	-0.522017002	0.439284612	0.0000443	-0.0000369	-0.096	1.09	0.404084235	0.324748776	-0.0000327	0.0000273	-1083.4	4659.4	345.0291731	440.7325786	-0.082544436	-0.002376352	-751.6	199	-276.987442	131.2541475	-0.038668856	0.000507148	301	6000.3	1195.377087	665.4333652	-0.050376739	-0.008587713	-3.054	2.957	0.637301584	0.638315326	0.0000752	-0.000013	-1.183	1.539	0.636020866	0.706208122	-0.0000943	0.0000141	-2.979	3.061	-0.454679096	0.520560751	-0.000053	-0.0000305	0.222
VOL01	0	0.961	0.291813253	0.131336496	0.0000413	-0.00000452	-0.086	0.678	0.371047484	0.087989187	-0.0000335	-0.0000395	-773.7	-25.3	-285.5080794	148.1026609	-0.02097803	0.000841602	-457.3	32.8	-190.0232814	82.94918928	-0.000779589	-0.004376329	1033.5	1515.8	1280.472147	44.17871215	0.032742736	0.008929837	-0.176	1.126	0.386064139	0.09316215	-0.0000294	-0.0000433	-1.174	0.212	-0.28658292	0.143519009	-0.0000687	-0.00000283	-0.062	0.844	0.218547838	0.086378301	0.0000461	-0.0000085	0.588
VOL04	-0.134	0.636	0.165126065	0.143799866	-0.0000434	-0.0000963	-0.074	0.562	0.204507666	0.12541378	-0.0000764	-0.000105728	-908.3	323.2	-338.0184412	292.6030966	-0.209178024	-0.003215503	-140	398.3	51.17504259	117.7744256	-0.124020443	0.001416099	765	5543	1772.165204	607.6594801	-0.058773424	0.006718484	-0.584	0.929	0.283474872	0.158883004	0.00000575	-0.0000186	-0.856	0.752	-0.14674276	0.185860913	-0.0000901	-0.0000399	-0.269	0.814	0.310634583	0.143234209	-0.0000117	0.0000049	0.158
VOL03	-0.417	0.341	0.017178641	0.096538829	0.0000913	-0.0000228	-0.101	0.558	0.261049191	0.11130497	0.000011	0.00000874	-250.6	275.3	-46.41223301	67.17532564	-0.068317152	-0.006423948	-226	155.5	-49.64964401	89.25301152	0.053398058	0.000161812	1085.1	1438.3	1164.615469	38.03734956	0.008770227	0.010161812	-0.185	0.709	0.26983754	0.124751378	0.0000353	0.000011	-0.448	0.595	0.011153398	0.115568108	-0.000103883	0.0000328	-0.249	0.359	0.046647896	0.080355579	0.000112298	0.00000356	0.606
VOL18	-0.584	0.444	-0.138365829	0.179579837	-0.0000206	-0.000000028	-0.351	0.752	0.310856147	0.105546592	0.0000683	-0.000000968	-33393954	803	-709424.0744	4815528.298	3695.24953	-0.0000968	-18784100	334.6	-399260.9013	2708703.877	2078.54195	0.000481354	860.8	45655796	971168.9701	6583545.374	-5051.966626	-0.001211685	-0.422	0.905	0.27699823	0.14539157	0.000116964	-0.00000138	-0.748	0.664	0.188518867	0.18260274	-0.0000233	0.00000196	-0.311	0.537	0.089363506	0.12894459	-0.00000974	-0.000000111	0.665
VOL18	-0.259	0.002	-0.066949519	0.050616344	0.0000222	0.0000129	0	0.489	0.286545673	0.084535483	-0.000484375	-0.000034	-140.7	215.3	-7.4671875	86.70844503	0.290324519	0.003725962	-526.4	-94	-199.6867788	76.01444301	-0.214122596	-0.00703125	1067.7	1456.6	1388.290264	44.68914765	-0.351021635	0.017367788	0.106	2.038	0.330064904	0.298888853	0.001767428	-0.0000688	-0.233	0.467	0.112242788	0.062828396	-0.000403245	-0.0000469	-0.691	0.305	0.186453125	0.123126216	-0.001063101	0.0000012	0.602
VOL03	-0.667	0	-0.192576222	0.075115849	0.0000679	0.000000311	-0.065	0.713	0.327568766	0.097405859	-0.000192626	-0.0000146	3.6	262.8	119.1103563	34.73491722	-0.060169843	-0.000621375	-299.9	-112.3	-172.1514913	34.32375566	0.011868268	-0.002236951	1073.7	1900.4	1168.671044	88.93636961	0.204142502	0.001584507	-0.52	1.095	0.300026098	0.139931601	-0.000295775	-0.0000217	-0.148	0.96	0.23425435	0.107795496	-0.000142709	-0.00000694	-0.117	0.406	0.081220795	0.073412397	0.0000447	-0.0000253	0.46
VOL15	-0.185	0.094	-0.049904762	0.062398139	0.000079	-0.000000947	-0.07	0.751	0.293641775	0.092123749	-0.00000162	-0.00000649	-4.7	202.7	115.8034632	52.58804284	-0.043777056	0.000608766	-283.4	-12	-141.5824134	41.94733233	0.039583333	-0.002313312	905.6	1167.8	1070.13961	20.04400841	-0.025270563	0.005587121	-0.213	1.045	0.249182359	0.136346153	0.0000241	-0.00000189	-0.14	0.217	0.029522186	0.071188933	-0.0000982	0.00000433	-0.112	0.228	0.117725649	0.050247493	-0.0000203	-0.00000365	0.742
VOL03	0	0.442	0.20164486	0.054460781	0.0000861	0.000205274	-0.257	0.402	0.0814753	0.086134212	0.000015	0.00014002	-354	-118.5	-226.0648198	43.37510604	0.094392523	0.008544726	-65.9	310.5	159.2724299	78.88120249	0.087783712	0.003771696	1035	1369	1153.608945	36.96310758	0.022263017	-0.011098131	-0.349	0.455	0.091283044	0.091584239	-0.0000531	-0.0000566	-0.49	0.147	-0.190078772	0.06170942	-0.0000484	-0.0000015	-0.231	0.233	0.016490654	0.091179646	0.0000524	-0.0000217	0.641
VOL06	-0.374	0.121	-0.008167984	0.054381061	0	0	0	0.663	0.048647233	0.162988327	0	0	-33393954	340.8	-2771761.433	9213018.393	32998.21354	0	-18784100	-264.3	-1559541.801	5182194.945	18560.81028	0	574	45655796	3790478.319	12595634.39	-45113.23982	0	-0.894	0.943	-0.434780632	0.516516451	-0.00027668	0	-0.388	0.544	0.17123419	0.201987314	-0.000456522	0	-0.157	0.652	0.317747036	0.248949793	0.000629447	0	0.607
VOL01	-0.436	0.705	0.324622532	0.163529899	0	0	-0.021	0.955	0.319426713	0.163915082	0	0	-33393954	21	-1210432.546	6240568.346	7756.988734	0.000029	-18784100	90.4	-680857.6652	3510321.928	4363.272532	-0.000325203	358.1	45655796	1655653.224	8531878.607	-10605.19971	-0.000133566	-0.677	1.236	0.335455981	0.256930138	-0.0000696	-0.0000121	-1.111	1.09	-0.323545645	0.22789186	-0.000276887	0.000000581	-1.118	0.678	0.154760511	0.222152837	-0.0000866	-0.00000308	0.6
VOL07	-0.199	0.662	0.149711095	0.124020596	-0.00000994	0.00000473	0	0.843	0.394065292	0.13610581	0.000082	-0.0000275	-184.1	-37.9	-119.1795287	29.95047267	0.022226313	0.00074865	-152.7	132.5	-11.83102602	53.88709669	-0.033603338	-0.000650466	831.7	1111.3	1012.650638	31.07954402	-0.022299951	0.000883652	0.038	1.211	0.535036328	0.207615479	0.0000864	-0.0000282	-0.779	0.319	-0.119602356	0.173438515	0.00000147	-0.0000123	-0.408	0.208	-0.035841188	0.093127686	0.000045	-0.00000491	0.785
VOL12	-0.759	0.763	-0.123019118	0.186865627	-0.0000336	0.00000168	-0.438	0.745	0.237285594	0.197646733	0.000000084	0.000000713	-888.9	191	-29.5116049	127.8364596	0.005961764	0.000674996	-306.6	142.1	-69.76914305	94.09357817	0.008519202	0.000394097	706.7	1317.5	983.4765051	71.25172786	0.014682207	0.0000377	-0.544	1.229	0.276333222	0.268417204	0.00000461	0.00000566	-0.819	1.3	0.234380849	0.2370929	0.0000366	-0.00000214	-0.604	0.841	-0.006155626	0.140618858	0.0000288	-0.00000243	0.674
VOL03	-0.22	0.065	-0.051854308	0.038475046	0.0000493	-0.00000196	0	0.63	0.49012846	0.135030801	-0.000287728	-0.00000901	-27.4	263.5	84.33775457	38.27270527	-0.002245431	0.000274151	-704.7	-275.2	-404.0813577	61.04226479	0.005039164	-0.002780679	962.2	1581.5	1210.701358	53.52213254	-0.151409922	0.00654047	-0.324	0.734	0.477132115	0.1689357	-0.000444386	-0.00000209	-0.077	0.202	0.057421932	0.041697913	0.0000324	0.00000117	-0.068	0.416	0.044410966	0.061119058	0.0000708	0.000000783	0.579
VOL15	-0.687	0.283	-0.042009969	0.09339071	-0.0000218	-0.00000125	0	0.829	0.213649265	0.075062377	-0.0000644	-0.0000061	-165.2	579.9	55.61896642	79.40568653	0.02116999	0.000262329	-187.3	76.7	-47.83022036	39.84718474	0.009837356	-0.000878804	386.2	1265.1	1047.131296	97.2504514	-0.181177859	0.001836306	-0.133	1.323	0.209409759	0.167753245	0.000265871	-0.0000206	-0.321	0.861	0.050908972	0.121311999	-0.0000533	0.00000105	-0.365	0.502	0.043432581	0.13345166	-0.0000728	-0.00000603	0.698
VOL18	-0.254	0.075	-0.109709497	0.087395691	0	0	0	0.711	0.376576816	0.165566971	0	0	-33393954	191.8	-1305852.484	6473345.983	15546.56331	0	-18784100	-303.3	-734935.3788	3641177.939	8744.727374	0	970	45655796	1786761.836	8849991.825	-21254.57351	0	-0.936	0.856	0.312588454	0.314942885	-0.000190875	0	-0.118	0.498	0.163953445	0.118111201	0.0000158	0	0.001	0.377	0.244786778	0.064741465	0.0000745	0	0.514
VOL18	-0.192	0.158	-0.056272944	0.060333099	0	0	0	0.695	0.373438617	0.176274128	0	0	-33393954	138.8	-5015040.755	11929885.3	19901.06907	-0.000893921	-18784100	-206.4	-2821218.516	6710452.351	11194.03272	0.007538737	1315.2	45655796	6857734.397	16309871.37	-27207.62673	-0.022929082	-0.401	0.918	0.32570143	0.319431766	0.000646305	0.000027	-0.118	0.464	0.142017878	0.145043299	-0.000291716	0.00000417	0.001	0.37	0.179650775	0.086283589	0.0000596	-0.0000203	0.606
VOL03	0.063	0.596	0.336284294	0.116145761	0.0000291	-0.0000018	-0.254	0.345	0.133003086	0.114509922	-0.0000103	-0.00000386	-712.4	-35	-375.742284	131.7389691	-0.012637174	0.003317901	-117.1	342.3	81.21138546	120.0383601	0.036025377	0.0000686	1046	1376.8	1195.26286	38.80168462	0.028017833	-0.002451989	-0.384	0.345	0.130427984	0.114673922	0.000000686	-0.0000078	-0.674	-0.042	-0.323350823	0.121023037	-0.00004	0.00000206	-0.193	0.312	0.03207476	0.110846558	-0.0000108	-0.0000105	0.644
VOL16	-0.922	1.287	0.108526689	0.325996801	-0.00000204	0.00000034	-0.138	1.003	0.444598311	0.2173518	-0.0000399	-0.000004	-1029.8	641.4	-244.0728552	318.0082368	-0.04050854	-0.000718168	-696.5	412.2	-167.1545322	189.9459744	0.020166925	-0.000861316	670.3	1822.1	1114.836743	162.9983089	-0.015358113	0.003302116	-1.002	3.09	0.490870245	0.262984209	-0.0000225	-0.0000101	-1.482	1.337	-0.022690314	0.299702554	-0.00000573	-0.0000129	-2.818	2.686	-0.224162655	0.225721364	-0.00000325	0.00000541	0.534
VOL02	-0.917	1.043	-0.014053228	0.204889566	0.00000576	0.00000305	-0.549	1.03	0.201913578	0.257476388	0.0000358	-0.000000194	-2111.3	1383	-104.5224136	237.5571239	-0.026826672	0.000193555	-398.6	1341.3	-45.82051679	137.5938471	-0.022316849	0.000263718	-6510.9	17938.8	1214.5084	446.0654579	-0.015339204	0.000604858	-3.12	3.103	0.579269525	0.601089155	0.0000368	-0.00000269	-1.546	1.564	0.117404336	0.515587783	0.00000576	-0.00000373	-3.124	3.126	-0.110510404	0.537534984	-0.00000706	-0.00000181	0.24
VOL03	-0.621	0.058	-0.124329852	0.094519648	0.00000306	0.00000324	-0.338	0.499	0.054777098	0.080138072	-0.00000738	-0.0000144	-90.3	605.2	81.99067339	117.1460996	-0.025675189	0.000882247	-211.2	337	108.5930861	74.0864036	-0.029384228	-0.001557436	892.8	1361	1202.065502	39.16582575	-0.023910695	0.002934822	-0.466	0.584	0.033475693	0.100961222	-0.000031	-0.0000118	-0.093	0.879	0.153685992	0.105546096	0.00000774	0.00000162	0.009	0.57	0.261584084	0.070304806	-0.00000738	0.00000711	0.645
VOL17	-0.068	0.107	0.002402503	0.029879871	-0.0000263	-0.00000404	0.149	0.36	0.261555266	0.030221063	0.000013	-0.0000177	-114.5	26.1	-7.914494265	22.38361181	0.047523462	0.000495308	-64.9	100.4	-15.69244004	17.93491216	0.004692388	0.000156413	1157.8	1312.8	1216.260949	23.52761922	0.011470282	0.001720542	0.122	0.525	0.306021898	0.042471502	-0.000000521	-0.00000404	-0.062	0.124	0.032470803	0.035144109	0.0000232	0.00000013	-0.099	0.073	-0.015843587	0.034923804	0.0000162	0.00000313	0.661
VOL15	-0.228	0.572	0.143963528	0.116334507	-0.0000237	0.00000297	0	0.733	0.329521308	0.119544709	-0.0000371	-0.0000173	-328.9	247.3	-24.03397423	101.8663815	0.0000991	-0.00122894	-518.7	26.2	-147.7377998	102.1381428	0.029990089	-0.001947473	898.2	1302.9	1115.208206	38.01345206	0.00444004	0.000475719	-0.114	0.955	0.309313974	0.147274003	-0.0000538	-0.0000266	-0.629	0.209	-0.157721903	0.119692809	0.0000195	-0.00000649	-0.247	0.479	0.076251536	0.095394367	0.0000159	-0.00000743	0.682
VOL18	-1.008	0.388	-0.136337909	0.126163762	0	0	-0.01	0.661	0.324481196	0.106610557	0	0	-33393954	604.8	-452031.2524	3859233.444	6279.42217	-0.0000564	-18784100	140.8	-254513.4543	2170790.11	3532.085229	0.001353892	888.1	45655796	619328.6327	5276141.356	-8584.947057	-0.003549267	-2.981	3.137	0.291741632	0.168345126	0.0000307	-0.0000047	-0.499	1.353	0.176446408	0.140749876	-0.000159552	0.0000032	-3.127	3.141	0.047428545	0.138088061	0.0000392	-0.00000757	0.611
VOL10	-0.685	0.136	-0.347830554	0.125323342	0.0000447	0.00000133	-0.432	0.959	0.371053702	0.110980262	0.00000717	-0.00000217	-190.3	359.5	71.36727819	101.2693143	-0.060673783	-0.00000834	-362.8	124.4	-169.7848899	63.1945652	-0.011591061	0.00173449	712.7	1300	1043.582555	41.08590692	0.002051368	-0.003035357	-0.797	1.162	0.328559373	0.161076986	0.00000367	-0.00000167	-0.24	0.907	0.460967979	0.162755057	-0.0000484	0.00000183	-0.726	0.54	0.010822215	0.170046042	0.0000425	0	0.673
VOL05	-1.436	0	-0.028961952	0.186124945	0	0	0	1.175	0.020748433	0.132388408	0	0	-33393954	4746.1	-9863889.271	15236763.5	14948.32323	0	-18784100	-144.2	-5550237.529	8569514.567	8408.203626	0	588.8	45655796	13491047.97	20828105	-20436.46182	0	-3.137	3.14	-1.465042077	1.622981754	0.000233214	0	-0.877	1.255	0.66879991	0.471841684	-0.00059624	0	-3.141	3.14	1.490183975	1.841492714	0.000104745	0	0.73
VOL10	-0.758	0.007	-0.420889932	0.123400958	-0.0000655	-0.00000887	-0.366	0.796	0.400901408	0.12475031	0.000128326	-0.000009	-62.4	258.4	72.25153886	81.5999235	-0.032889932	-0.00462963	-346	-44	-173.2456964	65.88496289	-0.05980699	0.000013	804.8	1156.7	1029.780386	33.60411132	0.007068336	0.001825769	-0.835	1.171	0.383248826	0.184185755	0.000156495	0.0000125	-0.06	0.906	0.561976004	0.160336879	0.0000631	0.00000274	-0.582	0.211	-0.107441836	0.110739674	-0.0000923	-0.0000233	0.757
VOL03	-0.209	0.805	0.073472397	0.123956992	-0.000138998	0.0000069	-0.34	0.465	0.193899054	0.132746414	-0.0000162	-0.00000996	-1342.5	338.7	-263.5917192	339.2345825	0.08397082	-0.002553233	-159.7	427.2	52.59593849	141.736894	-0.049921136	-0.003292587	560.9	2017.5	1220.493494	177.4869529	-0.01285489	0.0076597	-0.706	0.564	0.198330047	0.176238194	-0.0000382	-0.0000219	-1.449	0.878	-0.026660095	0.149007189	0.000165221	-0.0000107	-0.615	0.77	0.162328076	0.167953035	-0.000125591	-0.00000818	0.491
VOL12	-0.488	0.972	0.072378851	0.227891066	-0.000112971	-0.0000038	-0.114	1.006	0.100161658	0.213837286	0.0000953	-0.000032	-33393954	77.9	-2134282.984	8167388.933	12702.16976	0.000161658	-18784100	-11.6	-1200592.059	4594141.384	7144.883834	0.000446938	201.8	45655796	2918308.088	11166262.3	-17365.9228	-0.001179156	-0.401	1.545	0.602865728	0.471700389	0.000240015	0.0000124	-1.261	0.562	-0.426749334	0.408519614	-0.00003	0.00000875	-0.168	1.177	0.522762267	0.246081611	0.0000097	0.0000102	0.453
VOL16	-0.207	0.199	0.04310542	0.06133349	0.0000195	0.0000438	-0.295	0.665	0.174176032	0.112249874	0.000115614	-0.0000701	-272.1	60.4	-127.001815	48.4845193	-0.057098458	-0.000366733	-306.7	284.5	112.5091	129.3928846	-0.113500746	-0.016341372	688.8	1465.1	1352.946643	41.9362731	0.139607161	0.064588513	-0.459	1.105	0.234593734	0.124969116	0.000155022	-0.0000952	-0.249	0.376	0.024808802	0.077630598	-0.0000339	-0.0000197	-0.369	0.068	-0.215866484	0.038518755	-0.0000286	0.00000286	0.594
VOL10	-0.566	0.077	-0.222688773	0.14394581	-0.0000496	-0.00000313	-0.077	0.704	0.328604178	0.100815914	0.0000533	-0.000011	-33.9	282.6	88.71550914	62.01942823	0.013133159	0.000130548	-247.9	34.8	-88.74626632	58.6271629	-0.025456919	-0.001214099	850.1	1182.5	1041.117755	33.27678227	0.041488251	-0.003185379	-0.215	1.016	0.330590601	0.12965774	0.000114883	-0.0000164	-0.141	0.85	0.290542037	0.176839638	0.0000608	0.00000914	-0.41	0.242	-0.029430809	0.098906411	-0.000178068	0.000000131	0.734
VOL10	-0.279	0.97	0.36259736	0.238473095	-0.0000274	-0.00000121	0	0.818	0.442902767	0.175867306	-0.00013049	-0.00000781	-1241.8	239.1	-350.1904798	279.2926459	-0.023762376	-0.000272912	-527.9	-56	-286.3616146	109.0193737	0.012972836	0.0000254	252.3	1817.1	1159.50424	168.9566952	-0.134298045	0.000310993	0.001	2.451	0.529605991	0.209226356	-0.00005	-0.00000666	-1.338	0.736	-0.371717949	0.237204103	-0.000180503	-0.000000127	-0.341	2.123	0.112888297	0.177235426	-0.000108784	-0.00000578	0.527
VOL11	-0.127	0.371	0.08203458	0.077927718	0.000173253	0.0000161	-0.081	0.49	0.217713479	0.074668298	0.0000406	-0.0000067	-543.7	133.4	-112.9973888	112.3710374	-0.091496119	0.001182075	-287.6	182.5	-54.57713479	95.47231509	0.294848271	-0.003140438	1095.4	1507.8	1235.073959	39.53611919	-0.102646436	-0.007268878	-0.131	0.857	0.222310515	0.093127012	0.000262879	0.00000953	-0.318	0.16	-0.037213832	0.071081008	-0.000197601	-0.0000173	-0.361	0.137	-0.210888497	0.087974849	-0.00000882	0.0000067	0.576
VOL03	-0.962	0.075	-0.10361295	0.075042749	-0.001026978	-0.000859892	0	0.927	0.264560432	0.084098839	0.000773741	0.000819964	-5.2	185.1	88.67733813	33.84966166	-0.054100719	-0.002446043	-286.9	-108.4	-171.9923741	33.1888078	0.068381295	-0.00455036	421	1418.2	1305.74705	157.9185774	-0.692589928	-0.000377698	0.14	1.368	0.286561151	0.120689286	0.000794245	0.0000203	-0.134	0.956	0.177360432	0.175105116	0.000647842	0.0000811	-0.412	0.205	0.053946763	0.084976112	-0.000435612	-0.0000583	0.616
VOL10	-0.472	1.11	-0.1006208	0.168764852	0.0001904	-0.0000096	0	0.82	0.412454	0.133143375	-0.0000012	-0.0000119	-1419.6	202.1	-67.3476	131.4634082	-0.1701	0.00262	-701.1	65.9	-189.51504	66.98701747	0.04686	-0.0026	730.1	3902	1095.08584	78.09454782	0.09954	0.00421	-2.932	2.911	0.4197064	0.24798435	0.0000298	-0.0000195	-1.406	0.793	0.1698436	0.251415737	-0.00019	0.0000169	-2.904	2.945	0.0895812	0.227570433	-0.0000258	0.0000031	0.623
VOL12	-0.387	0.325	-0.011158249	0.113049549	0.000154882	0.000121633	0	0.679	0.321718013	0.15811512	0.000154461	-0.000143308	-450.3	119.6	-105.3374579	120.0475238	-0.011237374	-0.000252525	-317	91.4	-66.87853535	106.8071066	-0.054124579	0.00401936	675.7	1312.1	987.8577441	51.10669501	-0.022727273	0.006334175	0.161	1.028	0.417503367	0.130639456	0.000184764	-0.0000421	-0.31	0.405	0.103728114	0.12492673	-0.000112374	0.0000126	-0.229	0.185	-0.080872896	0.113706522	-0.000185606	-0.0000589	0.682
VOL09	-0.99	0.267	-0.320920787	0.198808002	-0.0000165	-0.0000029	-0.708	0.551	0.060354548	0.160078738	0.000023	-0.00000232	-305.1	1547.8	258.4833925	215.4852299	0.007641355	-0.00361923	-167.7	737.1	172.5716061	189.8161008	-0.016190931	0.002748566	854.2	2246.7	1353.511349	128.9779361	-0.013855504	-0.01096012	-1.433	1.201	0.044742557	0.266903098	0.0000281	0.00000536	-0.324	1.277	0.412906993	0.257596323	0.00001	0.00000359	-1.342	0.96	0.059257716	0.161760412	0.0000119	-0.000000854	0.442
VOL04	-0.345	0.709	0.047837684	0.09357305	0.0000112	-0.0000248	-0.098	0.662	0.289371618	0.19845865	-0.000103702	-0.0000435	-397.1	302.1	-81.3687233	116.6647366	0.014855244	0.001969625	-363.8	338.5	0.883009018	221.4547095	0.102088277	-0.005386806	1125.8	2418.1	1538.439535	114.3850174	0.380018984	-0.063099193	-0.166	0.898	0.397221168	0.197476888	-0.0000624	-0.0000305	-1.084	0.53	-0.054991457	0.152695679	-0.0000475	0.0000532	0.198	2.014	0.474912197	0.172314555	0.0000422	-0.0000345	0.36
VOL01	-0.192	0.484	0.099362257	0.106959358	-0.0000302	0.000000781	-0.128	0.537	0.17767901	0.086563683	-0.000019	-0.00000212	-648.2	32.3	-123.4560785	122.5330926	0.025184029	0.000814187	-337.3	204	-27.70747267	100.4339445	0.030771805	-0.000105956	1030.5	1375.6	1221.838345	26.32818195	0.008309168	-0.00206335	-0.229	0.784	0.152879322	0.097032036	-0.0000293	-0.0000019	-0.658	0.642	-0.067484943	0.141573711	0.0000304	-0.00000139	-0.351	0.328	0.049354004	0.126164471	-0.00000346	-0.00000162	0.632
VOL06	-1.455	0.134	-0.212991982	0.459301411	0	0	-0.291	1.263	0.130611684	0.276862252	0	0	-33393954	2359.9	-8568088.471	14584987.44	12750.61212	0.000744559	-18784100	528.9	-4819816.726	8203899.114	7172.140683	-0.001546392	333.1	45655796	11715411.87	19939690.56	-17432.25128	0.0000955	-3.095	3.134	0.104944254	1.027517608	0.000452654	-0.00000563	-0.334	1.561	0.880590302	0.430005564	-0.00000764	-0.000000668	-3.12	3.127	0.509719359	1.054760428	0.0000389	-0.00000344	0.176
VOL15	-0.557	0.524	0.044276217	0.17378519	-0.000354966	0.00000782	-0.048	0.736	0.3002778	0.107674514	0.0000501	-0.0000128	-250.5	553.8	2.381400871	139.6121867	0.212386229	0.001206965	-297	21.4	-162.9870598	70.21145023	-0.04705184	-0.000257222	989	1389.1	1200.602651	43.66917593	0.078492283	0.001018995	-0.253	0.964	0.264453898	0.136697423	0.0000572	-0.0000151	-0.597	0.656	-0.039214484	0.213218228	0.000417689	-0.0000106	-0.129	0.45	0.105413138	0.114193171	-0.0000647	-0.0000089	0.649
VOL10	0	0.504	0.207485798	0.088934752	0.00000647	0.000000313	0	0.666	0.516082289	0.058567859	-0.0000148	-0.0000218	-310.4	-91	-147.943066	32.64261166	0.026441103	-0.002119883	-367.9	-222.8	-301.739599	19.74509473	0.01449457	-0.001911028	1048.3	1193.5	1101.298872	16.4801925	-0.008375104	0.000167084	0.324	0.762	0.506908521	0.084246384	-0.000014	-0.0000121	-0.58	0.032	-0.176677109	0.111865957	-0.0000219	-0.00000815	-0.169	0.238	0.058361738	0.083947906	0.0000562	-0.00000261	0.743
VOL16	-0.553	0.731	0.00571951	0.128941018	-0.000028	-0.00000235	-0.333	0.615	0.122159691	0.097750355	-0.0000328	-0.00000277	-744.2	393.8	-83.7108328	151.7923088	0.018273092	-0.00018495	-271	354.4	156.9769922	125.7263691	-0.002420207	0.001054217	921.2	1571.5	1379.375872	59.72130193	-0.039257028	-0.007828683	-0.468	0.932	0.177868949	0.110832721	-0.0000531	-0.00000103	-0.867	0.965	0.068313993	0.153085498	0.0000322	0.00000143	-0.619	0.05	-0.30536208	0.073798345	-0.0000118	0.000000238	0.557
VOL02	-0.417	0.504	-0.07336406	0.099827211	0.0000453	0.000000666	-0.017	0.638	0.204533777	0.10200258	-0.000075	0.00000275	-655.8	644.6	25.00595674	65.51414871	-0.011131448	-0.000998336	-1441	1468.5	31.17154742	84.53448657	-0.059450915	-0.001464226	-14526	15238.8	1366.719334	579.8395623	-0.123178037	0.004866889	-1.403	3.073	0.276789351	0.343665368	-0.0000221	0.0000379	-1.434	1.392	0.103637937	0.241198097	-0.0000221	-0.0000161	-3.133	3.1	-0.123166057	0.307504972	-0.000116306	-0.0000153	0.451
VOL01	-0.126	0.616	0.227566492	0.140430757	0.0000448	-0.0000328	-0.221	0.661	0.355655239	0.194038676	-0.0000637	0.0000074	-33393954	-83.5	-997416.0878	5683538.355	9232.427772	0.000525297	-18784100	17.9	-561222.0903	3196959.686	5193.170652	0.00107133	414.1	45655796	1364516.956	7770311.26	-12622.25084	-0.000794858	-1.207	1.111	0.296621786	0.408416473	-0.0000393	-0.000012	-1.1	0.464	-0.271843793	0.271082141	-0.000160769	0.0000178	-1.59	0.867	0.142351396	0.440725382	0.000014	0.00000311	0.394
VOL11	-0.479	0.24	-0.047308665	0.133715721	0.000200468	0.000157728	-0.045	0.74	0.388868384	0.138228047	-0.000193443	-0.000322717	-164.3	156.3	20.26206089	68.78030152	0.071592506	-0.002716628	-280.4	232.1	-111.2473068	67.08159638	-0.232903981	0.005140515	642.9	1413	1037.391288	59.24131098	0.06704918	-0.00323185	-0.721	0.872	0.391659016	0.169548233	0.000157611	0.00000176	-0.239	0.747	0.084744262	0.167144289	-0.0000424	0.00000375	-0.388	0.288	-0.128729274	0.110851479	-0.00000351	0.00000492	0.625
VOL07	0	1.312	0.604256114	0.285369633	-0.0000353	0.0000588	-0.831	0.879	0.449554469	0.292761094	-0.000185416	0.0000303	-702	-52.9	-300.9910182	143.1264648	-0.060315696	-0.003279235	-179.3	121.3	40.5904402	73.86134759	0.096998666	-0.003357048	546.7	1307.5	913.3769231	110.1968093	-0.204424189	0.015651401	-2.329	1.872	0.651827479	0.515392901	0.000214095	-0.0000641	-1.447	-0.081	-0.760187639	0.252646197	-0.000260338	0.000014	-1.203	2.419	0.509530458	0.289617679	0.000183637	-0.00000878	0.678
VOL10	-0.67	-0.029	-0.326253731	0.145836651	-0.0000331	-0.0000039	0.006	0.609	0.358517529	0.106296167	0.0000517	-0.00000148	-113.2	232.3	91.23380771	66.50075015	0.02962513	0.0000955	-264.5	-6.2	-112.6508157	51.78548074	-0.038684485	0.001388407	919.4	1158.8	1050.480805	27.43840136	0.019784797	-0.003271434	-0.036	0.942	0.361195418	0.135552732	0.0000526	0.00000347	0.055	0.842	0.427215203	0.163532207	0.0000213	0.00000729	-0.717	0.227	-0.090411316	0.116635338	0.00000538	-0.0000039	0.752
VOL05	-0.247	0.262	-0.000795322	0.054585377	0.0000161	-0.00000329	0	0.844	0.349336257	0.261145723	-0.000439327	-0.0000095	-85.1	149.7	32.45614035	45.89708332	0.017178363	-0.000511696	-547.2	54.9	-276.9630117	167.9773512	-0.730847953	0.000475146	624.4	1509.6	1024.623392	136.9502397	0.047076023	0.001388889	-0.502	1.488	0.506190058	0.401727133	0.001285819	0.00000439	-0.752	1.311	0.09625731	0.307839174	0.001529971	-0.00000548	-0.444	1.044	0.023631579	0.176694417	0.000833333	0.00000804	0.578
VOL11	-0.301	0.219	0.038976216	0.095438838	-0.000103594	-0.0000761	-0.305	0.786	0.226533298	0.201262176	0.0000291	0.0000202	-279.5	234.6	-60.19926004	103.5548294	0.117256871	-0.002589852	-348.9	272.8	-46.46273784	148.9109153	0.085121564	0.002352008	972	1444.5	1187.273097	33.31042698	-0.079016913	0.01137685	-0.389	1.313	0.233534884	0.247775619	0.0000499	0.0000509	-0.298	0.446	0.004464059	0.107718421	0.000100951	0.0000883	-0.4	-0.052	-0.207260042	0.064777535	0.00000396	0.00000436	0.603
VOL02	-0.741	0.518	-0.051167384	0.158725699	0.000000062	-0.00000249	-0.166	0.702	0.27951814	0.116288838	-0.00000898	0.00000148	-498.9	432.1	-80.4751937	123.4225387	-0.00619235	-0.000516542	-515.4	298.5	-32.04721436	89.43453683	0.027475095	0.000230599	495.3	1566.2	1325.322679	73.88579285	0.008313861	0.001429713	-0.248	1.297	0.334490223	0.173544559	-0.00000781	0.00000237	-0.594	1.014	0.164607182	0.210888532	0.00000621	0.00000326	-0.874	0.204	-0.300947731	0.146637189	-0.0000133	0.00000169	0.555
VOL17	-0.068	0.107	0.002402503	0.029879871	-0.0000263	-0.00000404	0.149	0.36	0.261555266	0.030221063	0.000013	-0.0000177	-114.5	26.1	-7.914494265	22.38361181	0.047523462	0.000495308	-64.9	100.4	-15.69244004	17.93491216	0.004692388	0.000156413	1157.8	1312.8	1216.260949	23.52761922	0.011470282	0.001720542	0.122	0.525	0.306021898	0.042471502	-0.000000521	-0.00000404	-0.062	0.124	0.032470803	0.035144109	0.0000232	0.00000013	-0.099	0.073	-0.015843587	0.034923804	0.0000162	0.00000313	0.661
VOL15	-0.219	0.431	0.002137353	0.076801299	0.000000714	0.0000112	-0.149	0.822	0.294854085	0.129471107	-0.00000624	-0.0000408	-247.6	191	85.36903318	61.74455517	-0.053549768	0.000865144	-441.3	121.6	-116.7604352	103.1368314	0.105315733	0.002363539	1013	1244.5	1145.384731	25.0614627	-0.004976811	-0.000588655	-0.24	1.085	0.275420621	0.163600417	0.0000571	-0.0000561	-0.542	0.223	-0.022624331	0.095969461	0.0000105	-0.00000678	-0.036	0.457	0.180592579	0.070598347	0.0000549	-0.0000177	0.701
VOL07	-0.059	0.46	0.211718354	0.057724354	0.000346519	-0.00000989	0.21	0.806	0.380370253	0.129417936	0.000112342	-0.00000198	-199.2	-52.2	-121.1056962	35.61789835	0.10403481	0.013686709	-84.4	66	-30.31898734	38.32803433	0.038924051	0.014833861	953.7	1147.9	1041.363766	28.05004908	-0.224683544	0.007871835	0.278	1.038	0.492408228	0.196506895	0.000214399	0.0000305	-0.368	0.123	-0.196449367	0.071438856	-0.000522943	0.00000316	-0.181	-0.024	-0.112906646	0.029480027	0.0000672	0.0000158	0.763
VOL05	-0.62	0.377	-0.030556804	0.112902871	-0.000253121	0.00004	0	1.017	0.365047441	0.246917577	0.000102684	-0.000123283	-378.2	321.8	10.10124844	134.8412207	0.203058677	0.003308365	-573	165.5	-236.9169164	179.1736818	0.045630462	-0.001482522	624	1394	1029.695069	87.34847115	-0.02627965	0.007771536	-0.449	1.706	0.58453995	0.330799516	0.000361735	-0.0000153	-0.819	1.098	0.123	0.289681544	0.000153558	-0.0000287	-0.379	0.739	0.038991885	0.16848802	0.0000506	0.0000189	0.668
VOL06	-0.805	0.616	-0.072089872	0.180477937	0	0	-0.3	0.84	0.1229841	0.240985356	0	0	-33393954	114.3	-415615.562	3701901.859	11543.04068	0	-18784100	-176.4	-234094.8502	2082284.973	6492.850709	0	529.1	45655796	569027.2179	5061103.779	-15781.27169	0	-1.391	1.917	-0.359441756	0.645544944	-0.0000792	0	-0.634	1.548	0.279653992	0.445661352	0.000162115	0	-1.364	2.522	0.642863118	0.712072085	0.000670239	0	0.511
VOL11	-0.491	0.122	-0.012709573	0.081833224	0.000113845	-0.00000324	0	0.753	0.261234181	0.225915683	0.000101677	-0.0000323	-102.9	425	29.13737155	80.28228748	-0.138507301	0.000392104	-558.7	-13.8	-290.6904813	129.1511236	-0.035586804	0.000973499	339.2	1338.8	900.7556517	333.7137631	-0.023174689	0.000351541	-0.916	0.806	0.045862628	0.545741629	0.000113575	-0.0000284	-0.1	0.472	0.0362596	0.081695081	-0.0000922	0.000013	-0.29	0.586	0.025114116	0.199095721	-0.00003	-0.00000446	0.649
VOL18	-0.589	0.445	0.040504981	0.157457843	-0.000133183	0.000000712	-0.105	0.69	0.182555503	0.144668627	0.0000744	-0.0000016	-33393954	3010.7	-1330676.21	6531941.816	7920.86263	0.000112666	-18784100	377.5	-748726.9451	3674172.308	4455.390489	-0.0000178	497.9	45655796	1820823.226	8930075.493	-10828.80004	0.0000474	-2.023	1.822	0.13081333	0.637938387	0.000166034	-0.00000314	-1.362	0.729	-0.088042457	0.348401695	0.0000517	-0.00000154	-0.777	1.587	0.043190228	0.307314354	0.0000145	0.00000119	0.273
VOL03	-0.526	0.08	-0.06057973	0.06372713	-0.0000242	-0.00000182	-0.249	0.597	0.179496368	0.132231771	0.000146143	0.0000045	-33393954	363.9	-2356346.999	8552035.21	11551.021	-0.000951228	-18784100	-28.4	-1325803.713	4810421.271	6497.35128	0.001798686	619	45655796	3223176.617	11691792.34	-15791.88667	-0.002706676	-0.913	1.384	0.267133864	0.33096012	0.000295054	0.00000891	-0.511	1.155	0.154584227	0.178738692	-0.000129194	0.00000147	-1.127	1.015	0.169220339	0.340073621	0.0000702	-0.00000268	0.267
VOL09	-0.746	0.02	-0.351548702	0.150603591	-0.0000113	0.00000283	-0.616	0.626	0.159268568	0.15336975	0.000107813	-0.000000321	-50.8	340.9	141.5465433	73.02370042	-0.057967104	-0.000790285	-257.1	456.6	57.05183757	127.4488411	-0.086083269	0.0000321	884.7	1564.7	1295.480365	66.44191911	-0.01464919	-0.002081727	-0.996	1.131	0.168439219	0.219414735	0.000126703	-0.00000167	-0.074	1.084	0.466910049	0.210163314	0.0000256	-0.00000398	-0.731	0.334	-0.000998458	0.158342488	-0.0000708	-0.000000514	0.566
VOL03	-0.22	0.065	-0.051854308	0.038475046	0.0000493	-0.00000196	0	0.63	0.49012846	0.135030801	-0.000287728	-0.00000901	-27.4	263.5	84.33775457	38.27270527	-0.002245431	0.000274151	-704.7	-275.2	-404.0813577	61.04226479	0.005039164	-0.002780679	962.2	1581.5	1210.701358	53.52213254	-0.151409922	0.00654047	-0.324	0.734	0.477132115	0.1689357	-0.000444386	-0.00000209	-0.077	0.202	0.057421932	0.041697913	0.0000324	0.00000117	-0.068	0.416	0.044410966	0.061119058	0.0000708	0.000000783	0.579
VOL15	-0.246	0.388	0.143435624	0.072633246	0.0000241	0.000008	-0.1	0.8	0.352931531	0.097447507	-0.00000757	-0.0000368	-190	338.4	-20.60429174	53.16022778	-0.006760109	0.000793848	-638.1	57.5	-243.6488961	95.41507254	0.092880179	-0.003454478	918.5	1506.2	1190.428256	39.77288454	-0.05115356	0.007727611	-0.661	1.071	0.316292731	0.122593172	0.00000968	-0.0000587	-0.563	0.224	-0.160855619	0.095145746	-0.000046	-0.0000161	-0.422	0.478	0.04214835	0.095874369	0.0000841	-0.0000136	0.6
VOL04	-0.577	0.523	0.037736799	0.118596305	0.000054	-0.0000115	-0.418	0.707	0.283130788	0.209358812	-0.000149269	-0.0000194	-487.6	209.4	-66.35775792	174.9552179	-0.058123477	0.001431763	-335.8	225.1	-117.4057677	149.4975068	0.141754671	-0.00380788	631.1	3062.9	1539.37234	427.4949871	-0.051787165	-0.004549147	-0.659	1.475	0.484819659	0.264560622	-0.000129366	0.00000122	-0.85	1.412	0.01616247	0.359783675	0.0000918	0.0000315	-3.139	3.13	0.595541836	0.530939641	-0.0000311	0.0000207	0.287
VOL03	-0.22	0.065	-0.051854308	0.038475046	0.0000493	-0.00000196	0	0.63	0.49012846	0.135030801	-0.000287728	-0.00000901	-27.4	263.5	84.33775457	38.27270527	-0.002245431	0.000274151	-704.7	-275.2	-404.0813577	61.04226479	0.005039164	-0.002780679	962.2	1581.5	1210.701358	53.52213254	-0.151409922	0.00654047	-0.324	0.734	0.477132115	0.1689357	-0.000444386	-0.00000209	-0.077	0.202	0.057421932	0.041697913	0.0000324	0.00000117	-0.068	0.416	0.044410966	0.061119058	0.0000708	0.000000783	0.579
VOL18	-0.445	0.322	-0.15795785	0.129439899	-0.00002	0.00000448	-0.217	0.621	0.298756937	0.058493071	-0.0000176	-0.00000641	-770	216.6	73.55943098	100.0117865	-0.006831753	0.01354935	-280.8	41.5	-134.6462241	58.03399424	0.040358272	-0.001554268	1039.7	1379.7	1201.417808	23.12428514	0.01062522	0.011872146	-0.39	0.892	0.27128451	0.077709201	-0.00000825	-0.00000606	-0.21	0.577	0.202646997	0.160823909	0.0000297	-0.00001	-0.123	0.344	0.115212153	0.062581498	0.00000457	-0.0000199	0.668
VOL17	-0.068	0.107	0.002402503	0.029879871	-0.0000263	-0.00000404	0.149	0.36	0.261555266	0.030221063	0.000013	-0.0000177	-114.5	26.1	-7.914494265	22.38361181	0.047523462	0.000495308	-64.9	100.4	-15.69244004	17.93491216	0.004692388	0.000156413	1157.8	1312.8	1216.260949	23.52761922	0.011470282	0.001720542	0.122	0.525	0.306021898	0.042471502	-0.000000521	-0.00000404	-0.062	0.124	0.032470803	0.035144109	0.0000232	0.00000013	-0.099	0.073	-0.015843587	0.034923804	0.0000162	0.00000313	0.661
VOL12	-1.008	0.638	-0.118012245	0.179315211	-0.0000505	-0.0000571	-0.299	0.883	0.18657602	0.235363698	-0.0000449	0.000230612	-616.3	1415.5	-49.02714286	164.6455847	0.021441327	0.000465561	-829.8	232.1	-130.0016582	212.3149329	-0.005	-0.001460459	200.5	5066.3	992.006148	358.1457612	0.005089286	0.006403061	-3.078	3.129	0.251033163	0.570831366	0.0000325	-0.0000103	-1.109	1.553	0.375675255	0.398894082	0.0000737	-0.00000542	-3.122	3.122	0.173537755	0.666457366	-0.00000676	0.00000434	0.215
VOL01	-0.154	0.556	0.295394743	0.107093149	0.0000376	0.00000575	-0.093	0.702	0.351368675	0.104373183	0.0000824	-0.00000296	-653.5	30.5	-321.8267251	133.8783497	-0.041522453	-0.002196057	-467.5	10.4	-188.164644	85.21359221	-0.076725082	0.0000931	962.6	1572.8	1297.127163	46.63031025	-0.009507119	0.001330778	-0.24	1.624	0.37121402	0.12613308	0.0000882	-0.00000219	-1.166	0.492	-0.295086309	0.113947966	-0.0000327	-0.00000367	-0.046	0.948	0.281007448	0.105180872	0.0000967	-0.00000893	0.561
VOL06	-0.103	0.244	0.027469335	0.063245665	0	0	0	0.662	0.128946466	0.239628599	0	0	-33393954	-75.4	-12288572.77	16104344.14	17356.28404	-0.000116944	-18784100	-322.2	-6912558.639	9058513.822	9762.545972	-0.000155925	901.2	45655796	16801336.86	22017235.09	-23728.53607	0.00031185	-0.401	1.018	0.2094158	0.489174135	0.000463358	0.00000169	-0.548	0.464	0.191607069	0.25662312	-0.000398649	0	-0.476	0.502	-0.014442827	0.162655844	0.000191268	-0.00000013	0.444
VOL02	-1.499	0.795	-0.170564252	0.163318866	-0.000203271	0.000169393	-0.415	1.548	0.422972547	0.247974218	-0.0000943	0.0000786	-1479.2	432.9	43.27992601	216.1449505	0.145112928	0.004755646	-1335.4	526.6	-184.410845	160.2775815	0.038161994	0.002891355	134.8	8093.2	1106.368049	606.901024	-0.030996885	-0.006206192	-1.523	2.628	0.569922313	0.439286838	0.0000467	-0.00000219	-1.517	1.08	0.246733645	0.282907531	0.0000818	-0.0000107	-1.086	2.374	-0.15105588	0.316037941	0.0000512	0.0000035	0.11
VOL04	-0.528	0.27	-0.022121587	0.123477444	-0.0000293	-0.0000139	-0.299	0.689	0.192076999	0.208086406	-0.000013	-0.00002	-250.8	283.8	0.040031428	95.67272095	0.045992929	-0.000589275	-522.6	556.5	37.79434296	287.5923425	0.029866431	0.007999411	1254.5	2063.1	1593.062404	64.04676965	0.012021214	0.014609114	-0.424	0.959	0.232387743	0.226033388	-0.00001	-0.0000329	-0.313	0.67	0.048582007	0.149900579	0.0000237	0.0000241	-0.117	0.615	0.299088391	0.174337242	0.0000474	-0.0000175	0.425
VOL03	-0.922	0.173	-0.123952844	0.094673002	0	0	0	1.028	0.240506077	0.131273146	0	0	-33393954	326.6	-973902.9636	5619533.79	16234.41006	-0.003415168	-18784100	-62.2	-548103.122	3160938.908	9131.644968	0.004205153	619.3	45655796	1332836.696	7682725.955	-22194.92572	-0.006344191	-0.401	1.826	0.329373359	0.367435805	0.000789742	0.0000428	-0.774	1.37	0.20291298	0.251610335	0.000415654	-0.0000162	-0.446	0.547	0.133366553	0.117624956	0.000153379	-0.0000386	0.325
VOL01	-1.014	0.449	-0.089726749	0.234582213	0	0	-0.134	0.716	0.41244229	0.175872506	0	0	-33393954	2727.4	-121417.9456	2009761.845	10117.10615	-0.009247198	-18784100	429.7	-68533.33117	1130476.843	5690.21598	0.002802181	429	45655796	167180.144	2747650.002	-13829.5259	-0.01622993	-0.434	1.661	0.48180309	0.224751829	0.000231596	0.00000697	-0.46	1.288	0.190226598	0.274442341	-0.0001495	0.0000155	-0.372	1.414	0.072846107	0.270126332	0.000107695	0.00000795	0.2
VOL10	-0.645	-0.019	-0.297315089	0.089417187	-0.0000305	-0.000000832	-0.353	0.544	0.302412352	0.083593818	0.000027	0.00000536	-172.6	244.6	33.87548077	54.47626154	-0.036409024	0.001590237	-242	120.7	-80.21205621	44.59692633	0.025813609	-0.00058247	735.4	1168.2	1017.133469	29.40641673	-0.000702663	0.002967825	-0.432	0.628	0.272571746	0.104190164	0.0000394	0.0000106	0.133	0.823	0.414685651	0.10491287	0.0000464	0.00000185	-0.408	0.502	0.011608728	0.150816032	-0.0000244	-0.00000314	0.747
VOL15	-0.642	0.624	-0.029418118	0.195863938	0.000129355	0.00000642	0	0.868	0.441094948	0.153203477	0.000111716	0.00000207	-170.8	905.7	124.1236063	157.2757531	0.050021777	0.001916376	-1084.4	-112.8	-338.408885	94.68910641	-0.104551394	0.00304878	679.2	6202.2	1233.964983	194.2847388	0.07369338	-0.008264373	-0.16	2.453	0.456637195	0.194579716	0.000137631	0.0000115	-1.14	0.703	-0.017266551	0.27599606	-0.000183362	-0.000000871	-0.362	2.529	0.236847125	0.219635241	0.0000662	-0.0000204	0.528
VOL12	-0.501	0.272	-0.044678808	0.122065306	-0.000258751	-0.000294939	-0.057	0.798	0.276281457	0.189610667	-0.0000343	0.000171594	-280.1	44.5	-113.1714286	87.84148985	0.012204352	0.0006386	-339.1	127.6	-51.22701041	110.8592478	0.066390728	-0.00916509	671.5	1116	1008.142148	52.53483007	-0.037062441	0.037890255	-0.194	1.538	0.399330653	0.182718026	-0.000184957	-0.0000864	-0.392	0.755	0.169481552	0.18096828	0.00019702	-0.0000177	-0.459	0.386	-0.033178808	0.181143786	0.000116367	0.0000409	0.781
VOL07	-0.353	0.306	0.047901835	0.093616288	-0.0000433	0.0000478	0	0.66	0.39265111	0.150842955	-0.0000159	-0.0000551	-160.4	392.1	-18.13971677	83.29608432	-0.003073705	-0.016768587	-148.3	265	32.60086901	97.56991694	0.036787898	-0.002220792	829.7	1234.1	1083.943225	43.99661837	-0.012697136	0.057579659	0.118	0.954	0.523122304	0.198987228	-0.0000159	-0.0000653	-0.441	0.375	-0.025583199	0.103935147	0.0000621	-0.0000806	-0.297	0.351	-0.006738655	0.108460292	-0.0000283	0.0000783	0.712
VOL06	-0.316	0.261	0.013536697	0.08679459	0	0	-0.046	0.648	0.221330628	0.261417909	0	0	-33393954	355.8	-9332465.264	14985016.19	11783.31475	0	-18784100	-85.4	-5249807.736	8428887.795	6628.075159	0	179.8	45655796	12760012.07	20486839.37	-16109.93994	0	-0.855	0.888	0.025266408	0.454084129	0.0000981	0	-0.492	0.464	0.107768172	0.24458569	-0.000197953	0	-0.456	1.039	0.202330628	0.306053568	0.000270995	0	0.489
VOL07	-0.195	0.479	0.118577874	0.103056907	-0.0000321	0.0000691	0.107	0.692	0.420845488	0.104376498	0.000104759	-0.0000944	-256.4	-5.2	-117.5911619	38.94874166	0.014493201	-0.002873918	-140.8	76.8	-19.03794808	44.59554631	0.013411619	-0.001514215	909.4	1177.3	1037.433807	33.37531082	0.018170581	0.00092707	0.084	0.991	0.534043263	0.169161005	0.00014864	-0.0000447	-0.512	0.32	-0.075491965	0.136459139	0.00000773	-0.00000958	-0.249	0.136	-0.038430161	0.07547683	0.0000269	-0.00000247	0.746
VOL18	-0.542	0.335	-0.06625339	0.16147276	0	0	-0.009	0.601	0.222124068	0.11469261	0	0	-33393954	659.8	-339603.6099	3350409.019	5660.003822	-0.000313559	-18784100	58.3	-191313.3727	1884576.158	3183.667661	0.001639831	984.5	45655796	465889.785	4580476.323	-7738.091746	-0.003754237	-0.985	0.942	0.209206949	0.187409317	-0.0000816	-0.000000847	-0.507	0.631	0.105685085	0.181315107	-0.0000727	-0.00000119	-0.347	0.428	0.065533559	0.118758243	0.0000459	-0.0000014	0.368
VOL03	-0.754	0.232	-0.479245092	0.181343256	0.000107209	-0.00000215	-0.219	0.525	0.142599387	0.10543837	0.0000514	-0.0000244	-213.7	634.9	381.1996933	148.3136405	-0.026042945	-0.0025	-142.6	244.1	83.62484663	63.22086654	-0.023404908	-0.001211656	1098.8	1448.4	1250.686503	47.44416643	-0.001288344	0.009478528	-0.355	0.587	0.14594908	0.129339736	0.0000544	-0.0000258	-0.205	0.905	0.546905215	0.195575377	-0.000134049	-0.00000107	-0.41	0.601	0.341495399	0.174413183	0.000107515	0.0000163	0.614
VOL16	-0.421	0.883	0.18774163	0.134525736	0.0000136	0.0000226	-0.456	0.829	0.274353203	0.170835368	0.0000292	-0.0000295	-936.6	-23.6	-217.0537256	146.8002008	0.010625121	0.001732146	-285.9	423.6	109.2693246	114.7358205	-0.007780143	0.000125798	610.8	1631.5	1106.753416	126.4470439	-0.003657829	-0.003241726	-0.6	1.599	0.409625121	0.243984136	0.0000284	-0.0000397	-1.341	0.868	-0.124061931	0.200180091	-0.0000108	-0.0000419	-1.071	0.366	-0.203486549	0.186007143	0.0000432	-0.00000358	0.541
VOL07	-0.404	0.509	0.126466796	0.136903459	0.000104771	-0.00000822	0.201	0.653	0.433798195	0.097023038	0.000129271	-0.0000461	-182.1	-26.8	-83.31334623	32.09046242	-0.026305609	-0.00035461	-174.3	12.1	-45.94790458	41.73746236	-0.063636364	0.000419084	1002.6	1194.4	1064.783237	33.05968485	0.029045777	0.009912959	0.262	0.869	0.539194713	0.14574941	0.000175048	-0.0000435	-0.552	0.601	-0.100470664	0.174228346	-0.000111863	-0.00000258	-0.126	0.248	0.004450677	0.062375922	0.0000938	0.00000532	0.736
VOL01	-0.764	1.957	0.334082918	0.348856839	0.0000415	0.00000921	-1.985	0.741	0.198816733	0.267630333	-0.000109437	-0.00000168	-889.9	54745.8	2529.794223	11801.59672	-0.051954681	0.001076942	-2136.2	13882.2	596.1041086	3008.509134	0.054681275	-0.000659861	-114654.5	5670.1	-4778.811628	24839.34179	-0.104668825	-0.000504233	-3.123	3.129	0.263405876	0.7296594	-0.000191733	0.00000884	-1.53	1.515	-0.292853586	0.609736148	0.00012363	-0.000000125	-3.138	3.115	-0.198151892	0.730910061	-0.0000456	-0.00000573	-0.017
VOL02	-0.805	0.535	-0.17437816	0.161624158	0.0000225	-0.0000262	-0.185	0.948	0.269051813	0.154556503	0.0000333	0.00000842	-435.5	848.8	34.86907851	148.8759848	-0.046590153	0.000106038	-366	301	-31.29836161	99.57030678	-0.000910679	0.000465735	676.7	2044.7	1251.040577	102.0347388	0.005988024	-0.001497006	-0.318	1.869	0.383400033	0.27730611	0.0000529	-0.00000385	-0.94	1.215	0.303458832	0.217955723	-0.0000052	0.0000114	-1.751	0.214	-0.287989188	0.192572259	-0.000018	0.00000401	0.436
VOL11	-0.007	0.331	0.167521479	0.060035669	-0.0000764	0.0000251	-0.12	0.658	0.258224775	0.117086298	-0.000035	-0.00000937	-188.7	18	-69.28986014	40.62483471	-0.03031968	0.001535964	-227.3	115.2	-59.65064935	100.5070924	0.108041958	-0.0000125	954.3	1313.5	1084.261439	29.63250961	-0.109165834	-0.010989011	-0.165	0.767	0.271468531	0.125719823	-0.0000367	0.00000212	-0.414	0.142	-0.164093407	0.080253101	0.000162338	-0.000037	-0.442	0.076	-0.202966034	0.075444516	-0.000217283	0.0000342	0.659
VOL02	-0.226	0.335	-0.050514028	0.062902952	-0.0000368	0.00000363	-0.143	0.707	0.276537074	0.125079114	0.00000989	-0.00000451	-203.9	141.8	-0.44498998	59.4390136	0.025375752	0.000194138	-206.8	75.2	-47.06167335	64.48080915	0.02990982	-0.0000251	1015.9	1514.6	1340.208116	38.73309314	0.016307615	-0.002930862	-0.272	1.059	0.32425476	0.188061813	0.0000397	-0.00000106	-0.463	0.544	0.113149299	0.075794101	0.0000412	-0.00000526	-0.464	0.173	-0.09173497	0.057827731	-0.00000664	0.00000313	0.576
VOL03	-0.307	0.485	-0.076869543	0.077500943	0.000221933	-0.00000975	0	0.696	0.202911123	0.126602238	0.000298597	-0.00000533	-33393954	218.9	-3332358.592	10008954.06	17356.38482	0.007731289	-18784100	-73.2	-1874678.511	5629961.439	9762.823883	0.006120062	651.7	45655796	4557268.353	13683680.78	-23728.97458	-0.010914761	-0.401	1.483	0.228620062	0.303322163	0.000507536	-0.00000234	-0.458	0.549	0.135825364	0.152914202	-0.0004579	0.0000052	-0.201	0.435	0.088899168	0.082877783	0.000100572	-0.0000052	0.418
VOL17	-0.068	0.107	0.002402503	0.029879871	-0.0000263	-0.00000404	0.149	0.36	0.261555266	0.030221063	0.000013	-0.0000177	-114.5	26.1	-7.914494265	22.38361181	0.047523462	0.000495308	-64.9	100.4	-15.69244004	17.93491216	0.004692388	0.000156413	1157.8	1312.8	1216.260949	23.52761922	0.011470282	0.001720542	0.122	0.525	0.306021898	0.042471502	-0.000000521	-0.00000404	-0.062	0.124	0.032470803	0.035144109	0.0000232	0.00000013	-0.099	0.073	-0.015843587	0.034923804	0.0000162	0.00000313	0.661
VOL16	-0.373	0.21	-0.041068	0.066058091	0.000146571	-0.00000757	-0.102	0.596	0.143216	0.111017122	0.000126571	-0.00000757	-260.5	213.1	-37.05662857	74.16690243	-0.1256	-0.002685714	-244.8	415.2	141.1018286	131.8232634	-0.144571429	0.002557143	1096.1	1497.2	1371.663314	42.88861737	-0.041342857	-0.002857143	-0.084	1.024	0.209081714	0.141705911	0.000102286	-0.00000914	-0.289	0.558	0.123801143	0.078415825	-0.000149429	0.000011	-0.456	-0.069	-0.254	0.059419814	-0.0000266	0.000007	0.586
VOL15	-0.4	0.422	0.121260233	0.078049389	-0.0000667	0.000000319	-0.07	0.795	0.305744068	0.12253158	-0.0000808	-0.00000856	-204.3	253.5	-38.94064341	60.42047168	-0.001473165	0.000437968	-903.6	69.3	-188.8951744	118.6189979	0.039417105	0.0000239	998.5	2470.5	1131.316754	115.4124195	-0.009324733	-0.007075171	-0.394	1.461	0.322423634	0.230692949	-0.0000251	-0.00000581	-0.582	0.596	-0.129719701	0.13413185	0.0000358	0.00000502	-1.18	0.555	-0.037934225	0.177934157	-0.0000165	-0.0000107	0.355
VOL12	-0.76	0.473	-0.080576653	0.110353591	0.0000364	-0.00000185	-0.307	0.743	0.239540788	0.138212509	0.0000617	-0.0000571	-346	265.1	-72.35738397	99.14151086	0.002514065	0.000149437	-326.7	255.2	10.57165963	76.68678129	-0.035513361	-0.000615331	783.7	1237.4	1025.240366	52.41657509	-0.007331224	0.002434951	-0.489	1.087	0.297844585	0.164645179	0.00010443	-0.0000331	-0.526	0.804	0.176850914	0.151529458	-0.00009	0.0000087	-0.444	0.327	-0.058552039	0.14212557	-0.0000188	0.00000325	0.715
VOL05	-0.141	0.141	-0.020323308	0.040696298	-0.0000476	0.00000125	0	0.627	0.294097744	0.113219077	0.000842105	0.0000357	-33393954	138.5	-2008590.803	7939938.632	83694.2312	-0.000250627	-18784100	-27.3	-1129932.21	4466190.433	47077.83634	-0.003947368	1016.6	45655796	2747213.602	10855108.12	-114422.8531	-0.005263158	-0.401	0.683	0.314255639	0.202878076	0.002006266	0.0000382	-0.176	0.464	0.045037594	0.115217441	-0.001072682	0.0000175	-0.242	0.071	-0.026957393	0.040897521	-0.000172932	-0.0000345	0.772
VOL18	-0.759	1.145	0.168035455	0.321201409	0	0	0	0.87	0.486746364	0.122405051	0	0	-33393954	1004.6	-121602.2101	2010056.295	10119.33524	0.002242424	-18784100	-7.1	-68610.16479	1130644.094	5692.108939	0.001212121	333.1	45655796	167187.5048	2748067.34	-13834.99065	-0.003159091	-2.444	1.257	0.46844697	0.232409025	-0.000023	0.0000115	-1.419	0.761	-0.134338788	0.338832471	-0.0000761	-0.00000386	-2.383	0.703	0.048565758	0.216303965	-0.0000188	0.00000053	0.621
VOL05	-0.473	0.206	-0.04342439	0.052970436	0.0000154	0.0000129	-0.091	0.71	0.333604878	0.224364279	0.000502439	0.000418699	-33393954	287.5	-217129.3851	2684381.317	18099.69984	0.006056911	-18784100	208	-122395.9347	1509943.481	10180.93379	0.019512195	735.7	45655796	298001.9136	3669959.873	-24745.09184	0.057059621	-0.613	0.792	0.380414092	0.262194662	0.000691057	0.000322493	-0.231	0.674	0.074054743	0.084505465	-0.000260434	-0.0000408	-0.448	0.942	-0.010585366	0.137906193	-0.0000203	0.0000203	0.488
VOL05	-1.165	0.873	-0.059926065	0.153988285	-0.000200188	-0.00000392	-0.699	0.72	0.402769424	0.219241783	-0.00000877	-0.00000987	-689.6	784.9	110.1275063	199.8487515	0.228696742	0.006359649	-607.5	204	-209.0112155	185.6265977	-0.040350877	-0.002208647	734.3	1677.6	1086.507018	81.47838613	0.091729323	0.003759398	-1.323	2.764	0.455785088	0.263850029	-0.0000191	0.00000313	-1.092	1.434	0.073364662	0.239170892	0.000127506	-0.0000036	-2.615	0.615	0.021882206	0.15737051	0.0000298	0.0000157	0.556
VOL12	-0.548	0.27	-0.093827108	0.108690351	0.0000368	0.0000135	-0.32	0.868	0.278707044	0.15791128	0.000136873	-0.0000542	-238.2	153.7	-74.46296692	74.8926889	-0.005683031	-0.002628068	-372.6	175.5	-13.8540555	99.20031494	-0.00832444	-0.002561366	758.3	1278.4	989.2966382	84.73351261	0.090074707	0.011552828	-0.499	0.984	0.332744931	0.151781481	0.000252401	-0.0000116	-0.267	0.804	0.202748666	0.111694923	-0.0000336	-0.0000012	-0.429	0.237	-0.076853255	0.103853944	-0.000210245	-0.0000244	0.683
VOL01	-0.218	0.772	0.193657668	0.160180114	0	0	-0.109	0.681	0.30323368	0.109530287	0	0	-33393954	4.3	-886979.12	5368960.364	3694.795569	0.004600022	-18784100	20.1	-498979.2323	3020031.517	2078.29548	0.004746625	768.4	45655796	1213573.152	7340225.714	-5051.406882	-0.012394888	-0.604	0.863	0.274850631	0.192337135	0.0000262	0.0000189	-1.087	0.464	-0.163174043	0.213038144	-0.000158829	-0.0000118	-0.541	0.653	0.119631002	0.151082075	-0.0000615	-0.00000238	0.493
VOL18	-0.797	0	-0.307548327	0.118635984	0.0000375	-0.000000639	-0.183	1.104	0.346877556	0.136118952	-0.000132203	-0.0000097	-42.3	377.5	184.63829	71.60673827	0.005738848	0.00036013	-638.5	143.1	-244.4947026	110.0879773	0.016414963	-0.000813197	886.9	1418.9	1222.189382	42.98537338	-0.011280204	0.000644749	-0.357	1.811	0.364797398	0.257718737	-0.0000656	-0.00000912	0.047	0.873	0.359743494	0.126433754	-0.0000266	-0.00000343	-0.624	0.433	0.142380344	0.158534454	0.0000553	0.00000145	0.648
VOL06	-0.25	0.527	0.079083838	0.11033686	-0.0000409	-0.00000908	0	0.742	0.371429559	0.237369603	0.000201671	0.00000475	-33393954	302	-1154701.979	6100822.181	9620.857015	0.000417747	-18784100	-136	-649814.771	3431656.838	5411.626419	0.003507635	471.8	45655796	1579617.124	8340793.064	-13153.23438	-0.006842409	-1.045	0.959	0.422016134	0.370828698	0.000350331	0.00000627	-0.687	0.478	-0.023509363	0.178377859	-0.0000949	0.000000288	-0.46	0.715	0.011201671	0.167760055	0.0000255	-0.00000317	0.44
VOL05	-0.275	0.226	-0.110713128	0.069236543	-0.000236629	0.00000081	0	0.609	0.338959481	0.154827755	0.000656402	-0.0000276	-33393954	304.5	-4546214.663	11452170.99	54123.37229	0.000162075	-18784100	-87.5	-2557426.762	6441774.669	30443.97285	0.007658023	1007.1	45655796	6216619.057	15656831.64	-73994.74182	0.010696921	-0.401	0.763	0.305682334	0.290973662	0.001393841	-0.0000215	-0.21	0.464	0.177183144	0.127355704	-0.000534036	0.000000405	-0.189	0.06	-0.090118314	0.048539051	-0.00010859	-0.00000122	0.753
VOL11	-0.057	0.166	0.062359329	0.039250688	0.0000787	0.00000237	-0.065	0.405	0.224109329	0.049023285	0.0000893	-0.0000204	-119.1	41.4	-30.85284257	39.61238394	-0.060204082	0.001457726	-218.5	16.7	-56.00685131	41.4393958	0.138301749	-0.000327988	1026.4	1286.5	1095.316472	33.62125165	0.002441691	0.0000547	-0.13	0.456	0.222338192	0.057727602	0.000158892	-0.0000239	-0.22	0.095	-0.038314869	0.046512749	-0.0000313	-0.0000153	-0.388	-0.108	-0.224418367	0.036251971	-0.0000299	0.0000306	0.672
VOL12	-0.711	0.286	-0.130566504	0.147021659	0.000119937	0.00000273	-0.165	0.763	0.220018673	0.127886566	-0.000147659	-0.00000984	-247.2	263.8	16.15567366	77.47195589	-0.063530595	-0.000366274	-286.1	168	-38.80158001	71.00727526	0.085363401	-0.001917552	684.9	1239.5	986.5553864	57.73912669	-0.00525711	0.004251652	-0.352	1.067	0.240643206	0.176892844	0.0000985	-0.0000297	-0.75	0.941	0.215217754	0.206354349	-0.000366849	0.00000244	-0.741	0.778	-0.081603562	0.115682491	0.000247343	-0.0000079	0.71
VOL18	-1.259	0.653	-0.185612453	0.317059154	-0.0000426	-0.0000023	0	1.05	0.335883935	0.20634394	-0.0000238	0.0000023	-1713.2	1640.1	163.4988294	508.8238603	0.019701121	0.000684932	-1088.4	-34.9	-276.4042092	161.4074445	-0.01758406	0.000535492	265.7	2948.1	1119.584483	440.8137702	-0.205080946	-0.003026152	-3.119	3.043	0.74326127	0.847972679	0.000153923	-0.00000672	-0.74	1.495	0.385960149	0.481837567	0.000214446	0.00000529	-3.141	3.141	0.109165629	0.944719398	0.000143711	0.0000066	0.341
VOL03	-0.826	0	-0.209483038	0.093771479	0	0	0	0.776	0.339173165	0.109797376	0	0	-33393954	411.6	-202661.3274	2595103.243	16908.39524	0.000746835	-18784100	-109.6	-114325.9552	1459719.922	9510.801316	0.003025316	576.8	45655796	278590.6998	3547874.249	-23116.25443	-0.006341772	-0.401	1.352	0.345652152	0.148873723	0.000883038	-0.00000405	-0.317	0.952	0.225669873	0.106668726	-0.000390633	-0.00000367	-0.269	0.366	0.070593418	0.080257158	0.000192911	0.0000181	0.627
VOL05	-0.741	0.754	-0.01892141	0.14043467	0	0	0	0.762	0.362437904	0.227598121	0	0	-33393954	330.1	-777522.6545	5036156.515	10800.10576	0	-18784100	189	-437665.3742	2832790.487	6074.996345	0	588.8	45655796	1064195.836	6885188.49	-14765.44188	0	-1.779	1.031	0.341359961	0.408850916	-0.000378396	0	-1.273	1.115	0.004911061	0.303077772	-0.000463131	0	-2.351	0.502	-0.013729301	0.322027124	-0.000707633	0	0.5
VOL18	-0.445	0.322	-0.15795785	0.129439899	-0.00002	0.00000448	-0.217	0.621	0.298756937	0.058493071	-0.0000176	-0.00000641	-770	216.6	73.55943098	100.0117865	-0.006831753	0.01354935	-280.8	41.5	-134.6462241	58.03399424	0.040358272	-0.001554268	1039.7	1379.7	1201.417808	23.12428514	0.01062522	0.011872146	-0.39	0.892	0.27128451	0.077709201	-0.00000825	-0.00000606	-0.21	0.577	0.202646997	0.160823909	0.0000297	-0.00001	-0.123	0.344	0.115212153	0.062581498	0.00000457	-0.0000199	0.668
VOL09	-0.514	0	-0.206418711	0.081589004	-0.0000599	0.000012	-0.101	0.541	0.207941788	0.102591595	-0.0000364	-0.0000458	-103.8	569.8	96.16769231	127.9798571	0.073908524	-0.005686071	-225.1	249.9	23.78299376	117.306702	0.042661123	0.008825364	898	1505.7	1285.631435	60.74296839	0.003534304	0.01454262	-0.158	0.801	0.235279834	0.105263863	-0.0000304	-0.0000406	0.141	0.618	0.28050894	0.079039497	0.0000593	-0.0000104	-0.236	0.168	0.011904782	0.091344609	0.0000247	-0.00000686	0.591
VOL17	-0.068	0.107	0.002402503	0.029879871	-0.0000263	-0.00000404	0.149	0.36	0.261555266	0.030221063	0.000013	-0.0000177	-114.5	26.1	-7.914494265	22.38361181	0.047523462	0.000495308	-64.9	100.4	-15.69244004	17.93491216	0.004692388	0.000156413	1157.8	1312.8	1216.260949	23.52761922	0.011470282	0.001720542	0.122	0.525	0.306021898	0.042471502	-0.000000521	-0.00000404	-0.062	0.124	0.032470803	0.035144109	0.0000232	0.00000013	-0.099	0.073	-0.015843587	0.034923804	0.0000162	0.00000313	0.661
VOL09	-0.757	0.214	-0.347046466	0.171774166	0.0000424	0.00000167	-0.361	0.648	0.227753188	0.140838564	-0.0000276	-0.0000143	-339.4	982.6	254.9058137	331.1214256	0.007845256	0	-213.7	442.5	40.73645991	144.8842554	0.028452561	-0.003122974	897.4	1722.8	1336.326194	116.2831055	-0.01158418	0.01239464	-0.718	1.086	0.270238167	0.174990176	-0.0000258	-0.0000258	-0.182	1.311	0.454297817	0.175098454	-0.0000615	0.00000443	-0.722	0.332	-0.152465096	0.123856828	0.0000464	0.00000508	0.524
VOL15	-0.636	0.491	-0.087758065	0.142967524	0.0000047	0.0000037	-0.154	0.705	0.267821909	0.10210331	-0.000221102	-0.0000165	18	291.2	134.5932796	43.19667803	0.04250672	-0.002016129	-303.9	6.7	-115.675	52.92630242	-0.056317204	-0.001108871	832.2	1273.9	1111.256586	48.38304055	-0.193481183	-0.00374664	-0.475	0.906	0.231604839	0.151406168	-0.000507392	-0.0000267	-0.817	0.768	0.050147849	0.217829474	-0.000392137	0.0000186	-0.005	0.853	0.283139785	0.124493023	0.000150538	-0.0000284	0.684
VOL09	-0.782	0.371	-0.280428222	0.174701895	-0.0000353	0.00000204	-0.342	0.769	0.255603181	0.138937181	0.0000434	-0.0000188	-258.3	224	40.91407015	77.65427203	-0.014865416	0.000734095	-243.9	249.8	-80.15693312	98.7517398	-0.000978793	-0.000581158	702.6	1361.1	1234.369576	56.79071022	0.00134584	0.004435155	-1.102	1.3	0.245290375	0.207289099	0.0000608	-0.000011	-0.468	1.106	0.398362561	0.232950921	0.0000434	-0.00000408	-0.508	0.593	-0.011415171	0.134456387	-0.0000593	-0.000000408	0.642
VOL02	-0.094	0.302	0.061990692	0.054044451	-0.000153287	-0.0000159	-0.044	0.589	0.233319372	0.11199441	0.0000355	0.000000873	-245.5	117	-85.4707388	59.08968257	0.064863293	-0.002006981	-209.4	124.4	-2.980744619	46.78954312	0.087201862	-0.003286795	1177.4	1566.7	1377.127516	41.7172679	-0.021815009	-0.012332752	-0.121	1.136	0.273132635	0.195540753	0.0000969	-0.0000103	-0.368	0.279	-0.016477022	0.069006929	0.000200407	0.0000292	-0.375	0.166	-0.07577196	0.061700003	-0.0000585	0.0000164	0.558
VOL10	-0.446	-0.068	-0.185690362	0.061160595	-0.000134313	0.0000164	0.115	0.583	0.314885851	0.077483109	-0.0000926	-0.0000197	-93.8	267.6	46.01524265	60.90841477	0.149760766	0.000136705	-265	-22.2	-111.8628845	42.72705865	0.008339029	-0.005228982	825.7	1108.8	1022.014491	25.80667879	0.056596036	-0.010013671	0.039	0.721	0.296438824	0.099788246	-0.0000666	-0.000048	0.158	0.564	0.266340396	0.05625788	0.0000851	-0.0000203	-0.306	0.215	-0.041099795	0.095034467	0.0000489	0.0000171	0.788
VOL09	-0.873	0.137	-0.323434381	0.136827232	-0.0000135	-0.0000101	-0.425	0.657	0.117477653	0.137309265	0.0000133	-0.00000516	-218	854	287.0817783	219.0101133	0.026532306	0.000257854	-217.1	998.7	156.4816953	160.0915184	0.025714286	-0.000349733	922.5	2258.7	1349.195448	101.5813849	-0.007338471	0.007053942	-0.791	1.149	0.152540723	0.177585886	0.0000336	-0.00000113	-0.46	1.26	0.412527208	0.1736811	0.00000474	0.0000129	-1.69	0.494	-0.104585536	0.143629491	0.000008	-0.00000314	0.433
VOL18	-1.189	0.266	-0.068836197	0.09443791	0	0	0	1.05	0.203320016	0.209764618	0	0	-33393954	208.1	-2881711.192	9377086.56	13341.59774	0.001188574	-18784100	-79.6	-1621391.519	5274479.633	7504.398182	-0.0000499	179.1	45655796	3941251.214	12819801.55	-18239.78586	0.004414702	-2.643	1.777	0.272220136	1.006563168	0.00038374	-0.0000363	-0.267	1.545	0.342431482	0.320940432	0.0000304	0.000022	-2.756	3.001	0.242701159	1.078426087	-0.0000384	-0.00000469	0.222
VOL07	0	0.484	0.086507143	0.046780749	-0.000149286	-0.00000536	0	0.581	0.447885714	0.100902009	-0.000427143	-0.0000314	-111.4	-47.7	-74.65114286	11.34788773	0.045071429	-0.002035714	-148.4	26.6	-29.47628571	44.55581133	-0.127571429	0.002535714	946.7	1122.1	1062.561714	25.59570539	-0.193214286	0.009	0.318	0.819	0.576812857	0.144327477	0.000177143	-0.0000304	-0.814	0.056	-0.05779	0.110265201	-0.000998571	0.0000268	-0.331	0.093	-0.046478571	0.065524943	0.0000793	0.0000121	0.777
VOL03	-0.314	1.099	0.612855638	0.308932616	-0.000238228	-0.00000759	0	1.075	0.527563197	0.263148526	-0.000324659	-0.0000483	-901.5	-94.9	-522.7439281	143.8330999	-0.141976456	-0.011601611	-620.3	-182.6	-350.7278191	82.09795658	0.101982652	-0.030638166	581	1545.3	1238.052354	164.6088158	-0.13692689	0.079553903	-0.355	2.222	0.856214994	0.502404234	-0.00023544	-0.0000274	-0.973	0.604	-0.637434944	0.2853988	0.000451363	-0.00000589	-0.053	1.623	0.476810409	0.360136949	-0.000109665	-0.000016	0.584
VOL01	-0.134	0.475	0.195656514	0.113556937	-0.0000377	0.00000296	-0.271	0.851	0.336262831	0.121942832	-0.0000105	-0.0000136	-633.9	110	-192.5711412	111.9945363	0.048712164	-0.0000893	-516.8	-1.3	-188.762963	118.1844813	0.075897725	0.000230306	808.9	1721.5	1250.562982	55.90014824	-0.034066554	-0.003308893	-1.564	1.064	0.332569468	0.171848201	0.0000113	-0.000019	-1.129	0.287	-0.179256439	0.140183218	0.0000414	-0.00000494	-1.993	0.601	0.081471705	0.183752914	-0.0000879	0.00000287	0.515
VOL03	-0.22	0.065	-0.051854308	0.038475046	0.0000493	-0.00000196	0	0.63	0.49012846	0.135030801	-0.000287728	-0.00000901	-27.4	263.5	84.33775457	38.27270527	-0.002245431	0.000274151	-704.7	-275.2	-404.0813577	61.04226479	0.005039164	-0.002780679	962.2	1581.5	1210.701358	53.52213254	-0.151409922	0.00654047	-0.324	0.734	0.477132115	0.1689357	-0.000444386	-0.00000209	-0.077	0.202	0.057421932	0.041697913	0.0000324	0.00000117	-0.068	0.416	0.044410966	0.061119058	0.0000708	0.000000783	0.579
VOL18	-0.669	0.332	-0.173408916	0.205239625	0.0000353	0.00000498	-0.233	0.683	0.280363204	0.139284476	0.00000973	-0.0000082	-170.1	696.8	181.2057026	240.840239	-0.020592894	0.000639285	-429.9	306.6	-111.3484046	110.6896718	-0.017866033	0.0000849	1087.3	1485	1224.037203	54.43723742	0.003134193	-0.001572754	-0.463	0.858	0.265486988	0.183104937	-0.00000385	-0.00000526	-0.417	0.757	0.185832994	0.217978552	-0.0000458	-0.00000249	-0.239	0.407	0.11385766	0.117329383	0.0000166	-0.00000928	0.622
VOL16	-0.6	0.653	0.092332325	0.108269971	-0.0000245	-0.00000546	-0.349	0.701	0.197371304	0.149377171	0.0000228	-0.0000037	-586.3	614.4	-166.4025538	139.6045066	-0.01594422	-0.002394153	-358.6	263.3	41.51673387	170.6353833	-0.048622312	0	1031.1	1491.4	1347.886492	50.46487865	0.02936828	0.00063004	-0.512	0.84	0.23028461	0.15704269	0.0000143	0.00000445	-0.647	0.753	-0.021115591	0.117152374	0.0000407	0.00000613	-0.498	0.166	-0.230770833	0.068640831	0.00000487	0.0000068	0.594
VOL03	-0.22	0.065	-0.051854308	0.038475046	0.0000493	-0.00000196	0	0.63	0.49012846	0.135030801	-0.000287728	-0.00000901	-27.4	263.5	84.33775457	38.27270527	-0.002245431	0.000274151	-704.7	-275.2	-404.0813577	61.04226479	0.005039164	-0.002780679	962.2	1581.5	1210.701358	53.52213254	-0.151409922	0.00654047	-0.324	0.734	0.477132115	0.1689357	-0.000444386	-0.00000209	-0.077	0.202	0.057421932	0.041697913	0.0000324	0.00000117	-0.068	0.416	0.044410966	0.061119058	0.0000708	0.000000783	0.579
VOL15	-0.332	0.556	0.213785062	0.179518132	0.0000726	-0.00000176	-0.109	0.816	0.423387344	0.140862715	0.00000322	-0.00000363	-462.2	616.6	-62.1589834	150.0171696	0.024470954	-0.001301867	-541	7.5	-274.6245436	78.24046454	0.028091286	0.001799793	465.5	1346.7	1143.516183	68.54895267	-0.005363071	-0.006239627	-1.383	1.08	0.364149793	0.292113839	0.0000164	-0.000000207	-0.634	0.282	-0.239923444	0.188716481	-0.000101245	0.00000415	-1.522	0.457	0.083690456	0.214371097	0.0000889	-0.00000845	0.688
VOL03	-0.22	0.065	-0.051854308	0.038475046	0.0000493	-0.00000196	0	0.63	0.49012846	0.135030801	-0.000287728	-0.00000901	-27.4	263.5	84.33775457	38.27270527	-0.002245431	0.000274151	-704.7	-275.2	-404.0813577	61.04226479	0.005039164	-0.002780679	962.2	1581.5	1210.701358	53.52213254	-0.151409922	0.00654047	-0.324	0.734	0.477132115	0.1689357	-0.000444386	-0.00000209	-0.077	0.202	0.057421932	0.041697913	0.0000324	0.00000117	-0.068	0.416	0.044410966	0.061119058	0.0000708	0.000000783	0.579
VOL18	-0.297	0.794	0.064908418	0.163959048	-0.00000302	-0.00000244	-0.027	0.807	0.274043063	0.140369837	-0.000114867	0.0000119	-539.1	331.9	-98.33661341	166.1219742	-0.010044817	0.000112042	-824.9	152	-200.0261107	117.4475898	-0.066718628	-0.000492011	1240.7	1979.5	1470.946298	56.02170332	0.077357755	-0.001339634	-0.809	1.075	0.242660756	0.191791688	-0.000236652	0.0000166	-1.058	0.507	-0.051993959	0.201374486	-0.0000786	0.00000312	-0.293	0.644	0.118145947	0.161241616	-0.0000216	-0.00000205	0.458
VOL07	-0.01	1.018	0.557029038	0.224644135	-0.0000835	0.0000119	-0.579	0.94	0.552146493	0.224282171	0.000118923	0.00000987	-536.4	58.4	-204.6842414	91.91324037	0.039461664	-0.004004894	-134.4	116.6	39.69840131	44.53620373	-0.063980424	0.000546493	391.3	1061.2	790.3262643	81.78854344	-0.006818923	0.011631321	-1.524	2.333	0.855552039	0.401156272	0.00017292	-0.0000289	-1.349	0.257	-0.660786949	0.181836755	0.000143719	0.00000481	-0.846	2.339	0.71387863	0.255984065	0.0000656	-0.0000303	0.832
VOL10	-1.091	1.026	-0.510236793	0.273784503	0	0	-0.012	0.958	0.443132132	0.21518569	0	0	-33393954	1073.5	-448029.8085	3843132.778	4150.947663	0.001637663	-18784100	-64.3	-252516.4248	2161703.981	2334.840945	-0.000416408	284	45655796	614076.528	5254103.855	-5674.912635	0.002240522	-2.716	1.572	0.439859913	0.402628645	0.00010752	-0.000000124	-1.14	1.421	0.64242138	0.20313033	0.0000716	0.0000115	-3.13	3.075	-0.135627719	0.33023862	0.0000151	0.00000208	0.116
VOL07	-0.014	0.551	0.129111768	0.061612135	0	-0.000000672	0.166	0.674	0.420263299	0.109226293	0.000120903	-0.0000228	-280.3	-5	-94.0412144	37.55515756	-0.028747985	0.001209027	-157.2	88	-14.44470715	48.43796523	0.037855991	-0.001759807	969.5	1169.1	1064.567276	29.59256116	-0.03175712	0.00251209	0.192	1.051	0.533213864	0.16038704	0.000187802	-0.0000156	-0.689	0.071	-0.097434713	0.081120489	0.0000223	-0.0000051	-0.241	0.186	-0.035890382	0.065508795	0.000112843	-0.0000255	0.751
VOL03	-0.22	0.065	-0.051854308	0.038475046	0.0000493	-0.00000196	0	0.63	0.49012846	0.135030801	-0.000287728	-0.00000901	-27.4	263.5	84.33775457	38.27270527	-0.002245431	0.000274151	-704.7	-275.2	-404.0813577	61.04226479	0.005039164	-0.002780679	962.2	1581.5	1210.701358	53.52213254	-0.151409922	0.00654047	-0.324	0.734	0.477132115	0.1689357	-0.000444386	-0.00000209	-0.077	0.202	0.057421932	0.041697913	0.0000324	0.00000117	-0.068	0.416	0.044410966	0.061119058	0.0000708	0.000000783	0.579
VOL11	-0.402	0.279	0.047184373	0.115889389	-0.00010281	-0.000011	-0.254	0.583	0.214051062	0.151152177	0.0000576	-0.0000247	-342.3	199.6	-74.43934202	94.75303617	0.093848526	-0.000625428	-252.3	277	31.90222755	87.75029724	-0.102176148	-0.001062371	1007.5	1471.8	1227.912509	93.70205679	0.035092529	0.006494174	-0.358	0.677	0.240820768	0.17805307	0.0000291	-0.0000217	-0.271	0.534	0.00509904	0.117882526	0.000116004	0.00000882	-0.382	0.166	-0.166785812	0.087877358	0.00000326	0.00000745	0.596
VOL09	-1.3	0	-0.407914478	0.228572145	0.0000184	-0.0000106	-0.503	0.737	0.104862189	0.203239666	-0.0000141	-0.00000296	-102.8	1080.1	309.5997211	267.5595974	0.025993493	-0.000127818	-216.3	570.6	190.7531025	217.7635229	0.011271206	-0.000185917	927.7	1891	1386.713479	129.3433975	-0.029537532	0.003445271	-3.134	3.14	0.223563793	0.602724945	-0.0000273	-0.00000116	-0.011	1.526	0.519988845	0.240548035	-0.0000403	0.0000175	-3.131	3.117	-0.08254125	0.540038672	0.0000413	0.00000616	0.502
VOL02	-0.578	0.583	-0.088443391	0.098730832	-0.000037	0.0000298	-0.307	0.722	0.232763153	0.108850027	0.0000405	-0.0000294	-772	496.1	27.77138873	110.2966371	0.019111359	-0.001068972	-798.7	524.6	-9.663450455	60.99573511	-0.009648634	-0.002049637	-6036.9	9324.3	1397.343949	407.7854159	-0.067689162	0.01360383	-2.734	2.84	0.285484663	0.27167595	0.0000475	-0.0000431	-0.94	1.385	0.160533556	0.16388075	0.0000516	-0.0000353	-3.14	3.097	-0.173686559	0.2450072	0.0000303	0.00000409	0.402
VOL06	-0.809	0.508	0.01935523	0.120260758	0	0	-0.409	0.885	0.23500316	0.291888285	0	0	-33393954	347.3	-133440.6085	2105510.52	5553.603093	0	-18784100	100.3	-75320.65117	1184333.246	3123.820472	0	-513.4	45655796	183262.1717	2878575.476	-7592.65365	0	-3.129	2.74	0.297594878	0.739851499	0.000344254	0	-1.516	1.541	0.008419092	0.541419926	-0.000261267	0	-2.65	3.01	0.208817063	0.569449028	-0.00000798	0	0.421
VOL07	-0.216	0.406	0.145581478	0.093526829	0.0000416	0.0000266	0	0.845	0.378915636	0.151184515	0.0000996	0.0000216	-479.4	14.2	-133.5444353	68.79321006	-0.010937071	0.000432811	-131.1	150	10.56114317	57.11601665	0.026944215	0.001154163	873.7	1211.7	1045.354548	38.19458461	-0.030956307	0.00016488	-0.024	1.117	0.499938719	0.220446173	0.000132179	-0.0000168	-0.487	0.328	-0.109369057	0.110574079	-0.00000385	0.000000344	-0.329	0.186	-0.059796647	0.069722304	-0.0000235	0.000000756	0.719
VOL16	-0.842	0.898	0.094540186	0.164912439	-0.0000204	0.00000221	-0.362	0.636	0.105766234	0.089280961	-0.0000113	-0.00000328	-897.9	633	-267.582296	222.1999739	0.032412399	-0.000364494	-148.6	535.3	219.2536388	99.62331712	-0.000208282	0.000777996	790.5	1799.9	1376.404239	64.4238138	-0.00393286	0.002609654	-0.416	1.867	0.181361063	0.143710348	-0.0000188	-0.00000319	-1.064	1.109	-0.000820265	0.204296694	0.0000253	-0.00000597	-0.951	1.067	-0.371532468	0.126201192	-0.00000539	0.000000582	0.498
VOL17	-0.068	0.107	0.002402503	0.029879871	-0.0000263	-0.00000404	0.149	0.36	0.261555266	0.030221063	0.000013	-0.0000177	-114.5	26.1	-7.914494265	22.38361181	0.047523462	0.000495308	-64.9	100.4	-15.69244004	17.93491216	0.004692388	0.000156413	1157.8	1312.8	1216.260949	23.52761922	0.011470282	0.001720542	0.122	0.525	0.306021898	0.042471502	-0.000000521	-0.00000404	-0.062	0.124	0.032470803	0.035144109	0.0000232	0.00000013	-0.099	0.073	-0.015843587	0.034923804	0.0000162	0.00000313	0.661
VOL06	-0.006	0.264	0.066054376	0.074056447	0.00016695	-0.0000104	0	0.723	0.310335599	0.303519646	0.00062277	0.0000119	-33393954	-107.9	-6128508.826	12926405.47	28371.95115	-0.002378929	-18784100	-345.2	-3447564.655	7270971.487	15958.95336	-0.002463891	784.1	45655796	8379515.206	17672490.48	-38788.94261	0.008942226	-0.401	0.781	0.378151232	0.394400362	0.001016992	0.0000174	-0.198	0.464	0.092575191	0.209292025	-0.000488955	0.0000249	-0.222	0.075	-0.051255735	0.056033201	0.00000467	-0.000014	0.703
VOL16	-0.423	1.191	0.194986244	0.131698467	-0.0000437	0.000000229	-0.279	0.79	0.120005586	0.136011869	-0.0000422	-0.00000206	-1051.8	-51.1	-313.6197832	150.9641913	0.011525636	-0.000337641	-847.4	464.8	189.6450604	166.8741182	0.054918716	0.000216757	886.2	1866.3	1300.856465	66.50160418	0.020921217	0.000873281	-2.706	2.8	0.190132222	0.172151246	-0.0000412	-0.000002	-1.535	0.995	-0.13094356	0.170038931	0.0000534	-0.00000102	-2.675	2.452	-0.273771988	0.14344859	-0.0000483	-0.00000115	0.499
VOL10	-0.56	1.277	0.405655095	0.415235673	0.000395176	0.0000486	0	0.886	0.46062128	0.14907397	-0.00000969	0.00000462	-706.5	350.2	-312.138954	327.8505892	-0.152772768	0.003054554	-479.4	-32.1	-222.8000451	95.7305028	0.020784491	0.005770965	508.9	1254.2	1061.076105	70.0223947	0.027254283	-0.025281785	-2.977	1.792	0.549872408	0.306320357	0.0000144	0.0000109	-1.509	0.626	-0.413552299	0.463529619	-0.000435528	-0.0000544	-0.488	3.139	0.107775023	0.316972833	0.00000992	-0.000046	0.723
VOL18	-2.416	0.012	-0.274587725	0.228011761	-0.0000514	-0.00000384	-2.389	0.684	0.337568045	0.238503645	0.000227819	0.000000083	-33393954	1152.4	-5212765.733	12120539.95	11138.71114	0.000183456	-18784100	705.3	-2932452.08	6817687.39	6265.408139	-0.00097565	-1639.4	45655796	7128082.615	16570510.96	-15228.39381	0.002601734	-3.03	3.12	0.213175117	0.583371259	0.000389593	-0.00000108	-1.494	1.337	0.534233155	0.332786851	-0.0000732	0.00000342	-0.315	2.771	0.104460307	0.536013482	-0.0000449	0.00000242	0.394
VOL10	-0.254	0.861	0.343578548	0.207889825	0.0000187	-0.000000921	0	0.871	0.426480823	0.239791466	0.000119068	-0.000000975	-33393954	-40.4	-260784.8062	2937845.194	7235.950964	0.00000542	-18784100	-185.7	-146890.9659	1652520.31	4070.169274	-0.000335861	564.1	45655796	357279.2208	4016519.79	-9892.674659	0.001262189	-2.969	3.09	0.444820368	0.44566176	0.000209101	-0.00000233	-1.456	1.049	-0.374176815	0.313955329	-0.000116576	0.00000108	-3.116	3.066	0.013045937	0.517413548	0.0000203	-0.00000119	0.474
VOL18	-2.339	0.57	-0.096103907	0.165141033	0	0	-0.063	1.99	0.206321597	0.211615638	0	0	-33393954	406.6	-3789187.998	10586816.63	14338.40904	0.000418635	-369979840	23831.3	-2294909.527	9672797.787	8065.224775	-0.002533276	-74898.5	1137529984	5684749.882	27570360.88	-19602.86095	0.004229283	-3.108	3.1	0.333820094	0.729277278	0.000992701	0.000254616	-1.285	1.533	0.34607471	0.412010796	-0.000686561	-0.00000397	-3.117	3.137	0.028597252	0.847224886	0.000669171	0.000163267	0.288
VOL06	-1.842	0.453	-0.103843682	0.228796209	0	0	-0.673	2.254	0.138976989	0.221944612	0	0	-33393954	1342.1	-1828162.977	7596958.705	6624.657508	-0.012224757	-18784100	740.3	-1028731.969	4273195.55	3726.181502	0.0064025	-2571.8	45655796	2500523.776	10386206.41	-9056.582275	-0.02075977	-3.131	3.137	-0.181192819	0.602217347	0.0000459	-0.00000144	-0.945	1.551	0.450753224	0.411614248	0.000035	0.00000526	-3.012	3.016	0.75070006	0.951866356	0.0000517	0.00000461	0.432
VOL03	-0.054	0.723	0.30436035	0.071408296	0.0000462	0.00000475	-0.137	0.305	0.104970427	0.080957235	0.0000533	-0.00000876	-1020.1	-74	-403.6082877	143.5529049	-0.084574662	-0.003486674	-107.8	296.9	120.3480832	96.92814436	-0.064786418	-0.001104418	1045.5	1497.2	1199.887623	61.39838235	0.006516977	0.003979555	-0.2	0.383	0.108684556	0.085248432	0.0000385	-0.0000105	-1.012	0.291	-0.281002191	0.080908266	-0.0000274	-0.00000885	-0.226	0.572	0.088196422	0.145852617	-0.00000876	0.00000539	0.63
VOL01	-0.339	0.763	0.125354299	0.156100133	-0.0000412	0.000000679	-0.217	0.727	0.214161991	0.167739353	-0.0000128	-0.00000639	-530.3	294.4	-127.8047964	136.5645708	0.027692308	0.001606335	-763.6	163.5	-167.1810181	233.4376169	0.029932127	0.00311086	410.1	1774.7	1223.801719	85.72474857	-0.005882353	-0.003783937	-0.411	0.928	0.255508824	0.214183012	-0.00000407	-0.00000102	-0.842	0.77	-0.140163122	0.296965292	0.0000417	0.0000013	-1.252	1.117	0.122377602	0.4344431	-0.000000679	-0.00000396	0.518
VOL03	-0.202	0.548	0.227509744	0.136289803	0.00000282	-0.00000359	-0.312	0.413	0.133669231	0.091645593	0.0000187	-0.00000833	-660.8	348.7	-229.1212821	175.6474691	0.006307692	-0.000435897	-122.8	344.1	80.90538462	94.45649449	-0.013076923	-0.000423077	937.3	1320.8	1159.471949	46.84114067	-0.007179487	-0.003871795	-0.394	0.52	0.136478462	0.0961883	0.0000215	-0.00000667	-0.658	0.182	-0.224688205	0.13591311	0.00000128	0.000005	-0.213	0.295	0.073954872	0.100744429	-0.0000754	-0.00000872	0.67
VOL03	-0.179	0.558	0.335686819	0.128415314	0.0000207	-0.000003	-0.016	0.417	0.220154139	0.089526719	-0.0000112	-0.00000381	-626.1	292.7	-380.9594771	157.4668807	-0.029248366	0.004125817	-208.9	209.8	1.649346405	92.40139686	0.003349673	0.003349673	933.4	1299.6	1187.152614	50.37104395	0.019662309	-0.00577342	-0.411	0.453	0.218498911	0.097957204	-0.0000433	0.00000368	-0.997	0.329	-0.312003813	0.124570458	-0.0000185	-0.00000272	-0.689	0.53	-0.0145561	0.121993998	-0.00000926	0.00000259	0.676
VOL12	-0.58	0.442	-0.059128866	0.132594472	0.000113266	0.00000387	-0.206	0.745	0.269109061	0.172937249	-0.000166034	-0.00000963	-285	223	-78.10713511	92.67021192	-0.036991319	0.00000678	-348.8	127.3	-25.37164948	62.58666839	0.0767363	0.00148535	612.9	1177.2	798.08535	92.33647855	-0.034983722	-0.003818502	-0.422	0.862	0.221680141	0.241244951	0.00000882	-0.00000312	-0.595	0.894	0.143791915	0.148813588	-0.0000662	-0.00000855	-0.941	0.477	-0.039008139	0.151988785	-0.000249729	-0.00000495	0.759
VOL03	-0.586	0.159	-0.089346619	0.054320167	-0.0000683	-0.00000409	0	0.587	0.305479004	0.055811991	0.0000619	-0.0000144	44.1	254	128.1814947	43.84641018	0.005836299	0.001281139	-531.9	-83.1	-149.0532384	52.85702893	-0.263202847	-0.002953737	1032.3	1348.1	1198.431317	39.92527453	0.018007117	0.00386121	-0.037	0.574	0.306186477	0.050432783	0.0000089	-0.0000114	-0.316	0.848	0.097498932	0.076807423	0.0000826	0.00000943	-0.096	0.245	0.0536	0.041239662	-0.000052	-0.00000142	0.658
VOL02	-0.208	0.239	-0.031787216	0.076960116	0.0000132	0.00000161	0	0.762	0.255026353	0.104329775	0.0000541	0.000000771	-207.7	149.3	-27.68222596	54.86369212	-0.023619288	-0.000196243	-270.3	43.7	-27.03271657	65.2989801	-0.00235492	0.000133165	1113.4	1708.4	1358.883908	43.38547833	0.018573031	0.002382955	-0.019	1.213	0.293818335	0.152495193	0.0000833	0.000000981	-0.272	0.667	0.102652369	0.098876596	0.00000028	-0.00000294	-0.35	0.123	-0.162247547	0.062368548	-0.0000618	0.000000421	0.513
VOL10	-0.292	0.91	0.447263318	0.172336296	-0.00010898	-0.0000108	0	0.923	0.564235312	0.179472916	-0.000155099	-0.00000342	-632.4	107.7	-277.8930594	128.4278284	0.108797565	0.000175038	-555.7	-52.8	-264.0778995	87.99413346	0.03738204	-0.001385084	375.4	1612.2	1087.72624	121.3174244	-0.252678843	0.007313546	-0.735	2.831	0.666248402	0.309060971	-0.000374429	-0.00000533	-1.317	0.896	-0.432687367	0.214617278	0.00025449	0.0000142	-0.355	2.021	0.403615525	0.21690968	0.0000204	0.0000138	0.567
VOL11	-0.152	0.305	0.08763834	0.066647194	0.000045	-0.00000988	-0.368	0.556	0.142539526	0.12292363	0.000178113	-0.0000335	-321.3	221.3	-40.51422925	66.29500519	-0.01618083	-0.000568182	-129.6	333.3	92.16684783	73.64236886	-0.066403162	-0.002099802	1015.1	1466.7	1093.648814	45.59619645	-0.069491107	0.019886364	-0.485	0.64	0.172514328	0.139573142	0.000194417	-0.0000366	-0.371	0.148	-0.079350791	0.066420474	-0.0000235	0.00000296	-0.376	0.083	-0.127310771	0.065481545	0.00008	0.0000187	0.6
VOL17	-0.068	0.107	0.002402503	0.029879871	-0.0000263	-0.00000404	0.149	0.36	0.261555266	0.030221063	0.000013	-0.0000177	-114.5	26.1	-7.914494265	22.38361181	0.047523462	0.000495308	-64.9	100.4	-15.69244004	17.93491216	0.004692388	0.000156413	1157.8	1312.8	1216.260949	23.52761922	0.011470282	0.001720542	0.122	0.525	0.306021898	0.042471502	-0.000000521	-0.00000404	-0.062	0.124	0.032470803	0.035144109	0.0000232	0.00000013	-0.099	0.073	-0.015843587	0.034923804	0.0000162	0.00000313	0.661
[truncated: 137 more columns]
