# Supplementary material for: From multimodal features to behavioural inferences: A pipeline to model engagement in human-robot interactions
Source: PLoS One. 2023 Nov 8;18(11):e0285749. doi: 10.1371/journal.pone.0285749 (PMC10631623; doi:10.1371/journal.pone.0285749)
Supplement: S1 File — (ZIP) [file pone.0285749.s001.zip › Data PLOS Submission/HHI/HHI_Physiological_Feature_Vectors.csv]

user	phy_feature_1	phy_feature_2	phy_feature_3	phy_feature_4	phy_feature_5	phy_feature_6	phy_feature_7	phy_feature_8	phy_feature_9	phy_feature_10	phy_feature_11	phy_feature_12	phy_feature_13	phy_feature_14	phy_feature_15	phy_feature_16	phy_feature_17	phy_feature_18	phy_feature_19	phy_feature_20	phy_feature_21	phy_feature_22	phy_feature_23	phy_feature_24	phy_feature_25	phy_feature_26	phy_feature_27	phy_feature_28	phy_feature_29	phy_feature_30
VOL15	-0.45	0.78	-0.013970037	0.166105329	-0.000124844	-1.21E-19	-1.81	0.48	-0.753632959	0.297313246	-0.000274657	-3.12E-06	0.18	1.7	0.615318352	0.222056397	-0.000349563	3.12E-06	32.6	33.3	32.79662921	0.159042464	0.000374532	0	0.227	0.238	0.231993758	0.001691194	-1.25E-06	0
VOL02	-0.13	0.04	-0.088346892	0.008925373	6.51E-06	-8.14E-06	-1.08	-0.88	-1.000670355	0.015806953	-3.74E-05	2.44E-06	-0.5	0.03	-0.217614709	0.066113373	0.000100879	-8.14E-07	32	32.4	32.01256102	0.067965518	0	0	2.358	2.45	2.397945981	0.017609247	-2.93E-06	0
VOL07	-0.51	0.75	0.053415493	0.159505156	6.46E-05	3.91E-06	-0.19	1.37	0.612664319	0.183616678	1.37E-05	-4.89E-06	-1.26	1	-0.632143975	0.306858898	4.69E-05	-1.27E-05	33.1	33.5	33.29616588	0.063549254	0	0	0.092	0.101	0.09549687	0.001347776	2.15E-06	2.93E-06
VOL13	-0.34	0.4	-0.028848414	0.074174434	-5.88E-05	5.58E-05	-1.27	-0.27	-0.780564042	0.139884665	0.000229142	-8.81E-06	0.2	1.02	0.65159812	0.160335381	0.000411281	-2.94E-06	31.6	32	31.74171563	0.113842693	0	0.000646298	0.613	0.695	0.645163337	0.018006537	4.29E-05	-7.34E-06
VOL09	-0.04	0.35	0.14255861	0.079453224	3.64E-05	1.01E-06	-1.25	-0.84	-1.021911884	0.034452977	4.04E-06	0	-0.31	0.53	0.213063864	0.115667854	8.08E-06	-1.01E-06	31.2	31.8	31.31366209	0.114928929	8.08E-05	0	0.156	0.175	0.165994341	0.003640023	-4.04E-06	0
VOL07	-0.36	0.75	0.440686047	0.147245623	0.001	-2.91E-05	-1.58	-0.66	-0.929697674	0.10179049	0.000267442	-7.85E-05	-0.58	0.28	-0.176488372	0.147603314	5.81E-06	1.74E-05	33.9	34.3	34.03418605	0.103849904	0.000116279	-0.000290698	0.614	1.002	0.738803488	0.133926741	0.000415698	4.36E-06
VOL03	-0.3	0.02	-0.186559242	0.064729917	-0.000109005	1.18E-05	-1.09	-0.25	-0.550796209	0.253879718	0.000478673	-6.40E-05	0.04	1.14	0.779696682	0.258335729	0.000549763	-2.37E-05	31.2	31.8	31.29706161	0.118365211	-9.48E-05	0.000236967	0.02	0.026	0.023285308	0.001054497	-9.48E-07	5.21E-06
VOL14	-1.15	-0.12	-0.61009009	0.092134919	2.82E-05	1.41E-05	-2.11	0.04	-0.737556306	0.110829678	7.32E-05	-1.41E-06	-1.16	0.69	-0.481272523	0.138408595	-9.85E-05	4.22E-06	34.5	35.4	34.51323198	0.056047802	0.000112613	0	0.168	0.191	0.181716216	0.005657201	-1.10E-05	-2.11E-06
VOL02	-0.14	0.51	0.168575688	0.046942907	2.41E-05	2.29E-06	-1.22	-0.03	-0.577892202	0.100628905	-8.26E-05	-4.42E-05	-0.47	1.35	0.810415138	0.169347065	-0.000228211	2.98E-05	31.8	32.4	31.97041284	0.096335681	0	2.29E-05	2.352	2.576	2.497944954	0.041650955	-2.20E-05	6.02E-06
VOL05	-0.02	0.02	0.000173913	0.002739705	0	-1.01E-20	0.97	1.08	1.019333333	0.013071339	0	0	-0.28	-0.02	-0.103681159	0.059310652	-0.000275362	4.35E-05	33.5	33.9	33.5226087	0.090468221	0	0	1.033	1.336	1.170831884	0.076192172	0.000869565	-4.20E-05
VOL15	-0.43	0.34	-0.108822674	0.086821676	-0.000112645	-1.27E-05	-1.8	-0.1	-0.918742733	0.175787111	-0.000330669	9.08E-06	-0.48	1.05	0.271736919	0.344471651	-0.000766715	1.09E-05	32.9	33.5	33.09055233	0.083165831	0.000218023	-0.000181686	0.228	0.284	0.26846875	0.01620819	3.78E-05	0
VOL10	-0.12	0.16	-0.018945783	0.057630532	0.000105422	-1.51E-05	-1	-0.55	-0.827761044	0.073355513	-0.000140562	-2.76E-05	-0.92	-0.44	-0.672319277	0.082298448	0.000230924	-2.76E-05	31.8	32.4	32.00481928	0.05576114	0	-5.02E-05	6.616	6.944	6.791670683	0.069369912	0.000224398	-1.13E-05
VOL07	-1.02	-0.05	-0.422876712	0.184592226	0.000136986	-3.11E-06	-0.05	1.39	0.749750934	0.173683808	3.11E-05	-2.49E-05	-0.94	0.49	-0.213723537	0.228013148	-0.000292653	4.98E-05	32.9	33.7	33.10273973	0.062671658	0	0	0.092	0.096	0.093103362	0.00100461	0	-6.23E-07
VOL03	-1.07	0.57	-0.199308051	0.464824336	0.000379242	6.65E-06	-0.65	1.4	0.399041916	0.520336539	0.000605456	-6.49E-05	-1.26	1	-0.240252828	0.479204336	0.000369261	6.65E-06	32	32.6	32.02701264	0.080183119	0	3.33E-05	0.012	0.031	0.029201597	0.000763399	0	5.77E-22
VOL09	-0.12	0.3	0.124838557	0.051140808	-2.37E-06	5.94E-06	-1.42	-0.46	-1.036139601	0.044106164	-2.37E-06	-8.31E-06	-0.54	0.49	0.176130104	0.090800388	-6.89E-05	4.75E-06	31.2	32	31.44643875	0.089893602	-4.75E-05	-0.00014245	0.158	0.17	0.163920703	0.002005188	0	0
VOL07	-0.59	0.13	-0.076016451	0.097662431	7.64E-05	1.76E-05	0.03	1.55	0.757320799	0.161079975	5.29E-05	5.29E-05	-1.53	0.78	-0.299059929	0.443474488	7.64E-05	-2.35E-05	32.4	32.9	32.62596945	0.085740537	0	0	0.076	0.081	0.07753114	0.001108627	0	-5.88E-07
VOL01	-1	0.18	-0.291474597	0.082670813	4.75E-05	2.58E-05	-1.83	-0.14	-0.993733994	0.075986272	-1.45E-05	3.82E-05	-0.98	0.88	0.040256093	0.134405296	-2.89E-05	-3.20E-05	32.4	33.1	32.58851714	0.103512808	0.000123916	-0.000123916	2.922	3.678	3.220690624	0.24204277	0.000286245	-1.73E-05
VOL05	-0.1	0.07	0.008502706	0.014955772	4.81E-05	-3.31E-05	0.71	1.13	1.020198437	0.046575026	0.000189417	-9.02E-06	-0.08	0.76	0.023704149	0.120246746	-0.000460012	-4.51E-05	33.5	33.9	33.51479254	0.071392403	0	0	0.395	1.051	0.621861094	0.166540696	0.000373722	-2.25E-06
VOL16	-0.28	0	-0.155472637	0.028059558	-1.24E-05	-3.11E-06	-1.54	-0.58	-1.059191542	0.048439254	2.49E-05	2.95E-05	-0.54	0.64	0.054937811	0.107709052	5.60E-05	-3.11E-06	31	31.6	31.15522388	0.099176082	0.000124378	0	8.5	8.955	8.751444652	0.088867372	-3.48E-05	2.32E-05
VOL12	-0.11	0.51	0.168266599	0.079418412	-7.60E-06	-1.90E-05	-1.81	-0.32	-1.000060821	0.073019701	1.27E-05	-7.86E-05	-0.68	0.57	-0.13450076	0.29675593	-2.03E-05	5.32E-05	33.1	33.5	33.24353776	0.10025337	0.000101368	0	0.348	0.377	0.359815003	0.006583376	-1.39E-05	2.53E-06
VOL18	-0.61	0.59	0.229443962	0.130875698	-0.000104257	-1.02E-19	-0.17	3.18	0.939869679	0.129900986	6.95E-05	3.91E-05	-2.52	0.59	-0.196785404	0.261232968	0.000156386	1.95E-05	31.8	32.4	31.89921807	0.119036445	0.000173762	0	0.07	0.259	0.120469157	0.063451101	0.000161164	-6.08E-06
VOL18	-0.63	0.54	0.17495356	0.268054996	-0.000390093	5.16E-20	-0.02	1.91	0.864055728	0.280035087	-0.000417957	4.64E-06	-0.92	1.28	0.13174613	0.370870682	0.000811146	1.08E-05	32.9	33.7	33.08600619	0.092718623	0.000185759	-0.000185759	0.215	0.311	0.263639628	0.025938535	-4.21E-05	4.64E-07
VOL17	-0.26	0.09	-0.221460761	0.064239341	-7.77E-06	-1.94E-06	-1.25	-0.77	-0.987567988	0.023432818	3.89E-06	-1.17E-05	-0.73	-0.09	-0.396456876	0.032077065	-1.17E-05	-5.83E-06	31.8	32.2	31.81118881	0.046634031	0	0	0.205	0.215	0.210068376	0.00206348	6.60E-06	-3.50E-06
VOL17	-0.51	0.42	-0.20586773	0.13944929	7.04E-06	5.86E-06	-1.38	-0.05	-0.670393996	0.174934816	7.97E-05	1.06E-05	-1.51	0.49	-0.761031895	0.156647167	-8.44E-05	-1.06E-05	30.8	31.4	30.99005629	0.084072004	0.000234522	0.000140713	0.112	0.128	0.118846623	0.004242909	7.04E-06	1.17E-06
VOL18	-0.39	0.55	-0.079777778	0.081173277	-0.000127451	2.12E-05	-2.33	-0.25	-0.858686275	0.170593465	-0.000297386	-2.78E-05	-1.3	1.34	-0.193607843	0.576125488	-0.000689542	-4.90E-06	33.1	33.7	33.25882353	0.100475609	0.000130719	0	0.178	0.209	0.192323529	0.007895513	1.08E-05	-8.17E-07
VOL16	-0.6	0.36	-0.222049811	0.056955351	4.27E-06	-1.83E-06	-3.05	0	-1.01950177	0.1328263	6.71E-06	1.53E-06	-1.58	0.55	-0.178392138	0.210448685	-2.62E-05	3.05E-07	31.8	32.4	31.82561348	0.071150694	0	0	8.051	8.706	8.452002198	0.112849814	-4.99E-05	3.39E-06
VOL02	-0.14	0.08	-0.095537037	0.024375316	9.26E-06	-1.16E-05	-1.54	-0.68	-1.005425926	0.022244518	-2.55E-05	1.50E-05	-0.42	-0.09	-0.189555556	0.047898298	5.79E-05	-3.47E-06	31	31.6	31.24888889	0.101555799	0	0	1.449	1.665	1.538325	0.045028252	9.07E-05	4.63E-07
VOL04	0.11	0.41	0.227612903	0.031868356	6.45E-05	-5.91E-05	-1.13	-0.8	-1.035870968	0.025772881	1.08E-05	-2.69E-05	-0.19	0.21	-0.056752688	0.086814554	-0.00083871	0.000155914	33.9	34.3	34.04666667	0.101994448	-0.000215054	0.000645161	0.16	0.165	0.16191828	0.000737468	-2.15E-06	5.38E-06
VOL07	0.25	0.75	0.441223404	0.158011557	0.001010638	-6.65E-05	-1.1	-0.68	-0.924281915	0.092359815	0.000731383	-0.000106383	-0.46	-0.02	-0.220239362	0.079132236	0.000146277	0.000106383	33.9	34.3	33.95904255	0.107303201	0.000797872	0.000664894	0.402	0.5	0.449776596	0.03808282	0.000199468	0
VOL03	-0.73	0.47	-0.020664062	0.484049166	0.00141276	1.95E-05	0.49	1.26	0.774270833	0.110897097	0.000188802	-1.63E-05	-0.49	0.61	0.104908854	0.184319531	-0.000364583	-3.26E-06	31.6	32	31.6515625	0.092125685	-0.000130208	-0.000390625	0.051	0.057	0.054825521	0.000582536	0	0
VOL11	-0.09	0.76	0.062405432	0.101773005	-3.88E-05	-2.42E-06	-1.38	-0.39	-1.008690592	0.06713286	-1.94E-05	-2.67E-05	-0.5	0.56	-0.094655674	0.111206472	0.000213385	-2.91E-05	31.2	31.6	31.3643065	0.085667795	0.00029098	-0.000242483	0.055	0.064	0.05813967	0.001344561	6.79E-06	2.91E-06
VOL14	-0.72	0.89	-0.417565198	0.191283454	-8.77E-06	5.48E-07	-2.16	1.37	-0.637652641	0.20677744	4.27E-05	2.74E-05	-1.05	1.09	-0.675237782	0.216757841	-4.05E-05	-2.08E-05	33.9	34.9	34.10420776	0.138492566	8.77E-05	0	0.126	0.277	0.146039448	0.012235229	-6.57E-07	1.26E-06
VOL11	0.18	0.57	0.231814516	0.05552475	3.53E-05	-8.06E-05	-1.3	-0.59	-0.991229839	0.036943445	9.58E-05	1.76E-05	-0.23	0.39	-0.08359879	0.069292597	0.000136089	-0.000100806	30.4	31	30.59153226	0.066666531	0	-5.04E-05	0.05	0.057	0.053696573	0.001455547	-1.01E-06	-3.02E-06
VOL13	-1.38	1.51	-0.011259962	0.150715204	9.49E-06	4.74E-06	-2.81	1.82	-0.710352941	0.318169678	-6.64E-05	1.61E-05	-1.93	1.37	0.357654649	0.595560523	-9.87E-05	-3.13E-05	31.6	32	31.61343454	0.069817918	-0.000151803	0	0.536	0.747	0.618804934	0.042907109	5.92E-05	9.49E-07
VOL14	-0.88	0.9	-0.36222608	0.316010196	-0.000320216	-3.86E-06	-2.34	1.03	-0.796774691	0.300308378	-0.000659722	1.83E-05	-0.93	2	-0.404467593	0.256397515	-0.00027392	-2.89E-05	34.3	34.9	34.45841049	0.098516487	0.000115741	-9.65E-05	0.215	0.296	0.249157793	0.020457296	-2.76E-05	-1.74E-06
VOL17	-0.4	0.75	-0.061288825	0.394388815	2.68E-05	1.43E-05	-1.57	-0.53	-0.88814352	0.100807426	-0.000132096	-2.86E-05	-0.8	0.07	-0.405465905	0.20750659	9.82E-05	-2.14E-05	31	33.5	31.16876116	0.099618338	0.000142806	0	0.126	0.145	0.135632274	0.005102982	2.32E-06	-2.05E-06
VOL13	-0.25	0.51	0.011658031	0.093179252	-8.14E-05	-1.11E-05	-2.08	0.8	-0.959148779	0.153144492	-5.55E-05	0.000112879	-1.06	1.4	0.290399704	0.26369546	0.001258327	-0.00011658	31.6	32	31.61524796	0.073234927	-0.000148038	-0.000370096	0.589	0.682	0.63753738	0.026393788	-3.74E-05	-6.48E-06
VOL04	0.14	0.21	0.170898004	0.008565168	-5.54E-06	-1.66E-05	-1.01	-0.95	-0.986208426	0.010729119	-2.77E-05	-1.39E-05	-0.46	-0.32	-0.399611973	0.028857863	4.43E-05	2.77E-05	34.1	34.7	34.19379157	0.111556379	0.000221729	0	0.167	0.183	0.171820399	0.001076304	3.33E-06	7.76E-06
VOL14	-0.75	0.89	-0.435163788	0.245595543	2.98E-05	2.98E-06	-1.8	0.85	-0.615574747	0.223085756	-3.28E-05	-2.83E-05	-1.16	0.84	-0.646200119	0.257869307	2.08E-05	4.17E-05	33.7	34.1	33.80458606	0.11538755	0.000119119	0	0.131	0.161	0.145370459	0.004853149	5.96E-06	0
VOL03	-0.4	0.64	-0.042540161	0.243801621	0.000225904	-1.76E-05	-1.55	-0.23	-0.616184739	0.25391691	-0.000155622	-4.27E-05	-0.09	1.25	0.687439759	0.319500695	8.53E-05	-8.53E-05	31	31.4	31.04096386	0.089221728	0.000200803	0	0.016	0.024	0.02078012	0.001181707	0	0
VOL09	-0.25	0.22	0.047455392	0.139487741	0.000271528	-1.94E-06	-1.14	-1.02	-1.061698991	0.010692805	-1.94E-05	5.82E-06	-0.18	0.11	-0.021217998	0.044913396	-3.88E-06	7.76E-06	30.1	30.8	30.46346005	0.120282084	0.000155159	0	0.134	0.146	0.14015128	0.003828712	7.76E-06	0
VOL10	-0.35	-0.02	-0.21141	0.058876242	-5.00E-05	-8.75E-06	-1.04	-0.52	-0.775315	0.074085091	2.50E-06	-1.38E-05	-0.94	-0.33	-0.70409	0.08229503	7.50E-06	1.38E-05	32.2	32.9	32.4308	0.093922095	0.0002	2.50E-05	7.2	8.467	8.059238	0.241543881	0.0001525	-5.00E-06
VOL10	-0.11	0.08	0.000416486	0.018110293	-4.34E-06	-2.16E-20	0.83	1.19	1.016681128	0.025801769	0	-1.41E-05	-0.34	0.34	-0.057934924	0.12938394	-2.60E-05	-1.41E-05	30.8	31.6	30.99739696	0.150291664	0.000173536	0	1.779	2.539	2.106927983	0.151252194	0.000242299	4.12E-06
VOL15	-0.5	0.96	0.008091014	0.104146672	4.44E-05	-6.75E-06	-1.31	-0.33	-0.899868878	0.107804503	5.01E-05	-9.64E-07	-0.92	0.96	-0.371712302	0.274973334	-0.000217894	-1.93E-06	33.5	34.1	33.71203239	0.067643348	0	0	0.299	0.603	0.366045507	0.083552018	8.27E-05	-2.89E-07
VOL14	-2.9	1.09	-0.256877395	0.457893227	0.000220307	9.22E-05	-4.18	0.69	-0.756858238	0.273824193	0.00039272	0.000249042	-2.56	1.27	-0.383563218	0.382266187	-0.000438218	-0.000130508	34.1	34.9	34.31091954	0.047094887	0	0	0.195	0.256	0.220939176	0.010934875	9.58E-06	0
VOL17	-0.84	0.82	-0.023864329	0.399512	0	1.91E-06	-3.12	-0.09	-0.931158537	0.182970574	6.10E-05	-3.62E-05	-0.93	0.41	-0.322004573	0.127989341	-0.000137195	2.10E-05	31	31.8	31.41432927	0.055563972	0	0	0.151	0.159	0.155529726	0.002048356	5.34E-06	0
VOL10	-0.13	0.06	0.001806452	0.027973973	-7.17E-06	-1.97E-05	0.73	1.26	1.013448029	0.03023344	1.08E-05	1.79E-05	-0.22	0.75	-0.083146953	0.126417085	3.58E-05	3.58E-06	30.4	31.2	30.65562724	0.14107454	0.000286738	0	1.342	1.896	1.687187097	0.107186456	0.000355556	-7.17E-06
VOL15	-0.23	0.51	-0.118895159	0.04959141	-5.94E-06	-7.43E-07	-1.37	-0.45	-1.014122364	0.046669861	2.97E-06	7.43E-06	-0.71	0.95	0.116213246	0.136775218	-2.38E-05	-9.79E-21	33.5	33.9	33.52601723	0.081784542	-2.97E-05	-8.91E-05	0.262	0.303	0.276441045	0.011268598	8.17E-06	1.04E-06
VOL03	-0.51	0.18	-0.09570273	0.134399901	2.53E-05	1.75E-21	0.15	1.42	0.723604651	0.214867277	-1.77E-05	4.93E-05	-1.26	1	-0.230692619	0.496822538	7.58E-06	-5.06E-06	32.4	32.9	32.57436805	0.099265401	0.000151668	-0.00012639	0.037	0.042	0.038015672	0.00101119	0	0
VOL03	-0.91	-0.06	-0.593688853	0.236289873	0.000364876	-1.40E-05	0.19	1.61	0.636567763	0.210962415	0.000324779	-3.21E-05	-1.09	0.53	0.003111468	0.25156053	-0.000200481	-4.01E-05	32.4	32.9	32.61451484	0.072015778	0	0	0.039	0.042	0.039174018	0.000700119	0	0
VOL05	-0.15	0.08	-0.000827618	0.014493459	1.37E-05	-2.29E-06	0.5	1.1	1.019176955	0.034565158	0	1.37E-05	-0.22	0.88	-0.052441701	0.112318871	5.26E-05	6.86E-06	33.5	34.5	33.56620942	0.111384183	0.000137174	0.000114312	6.162	7.174	6.657572016	0.223710689	0.000372199	0
VOL16	-0.71	1.12	-0.164880734	0.111526253	-3.90E-05	6.37E-21	-2.69	0.42	-0.97675	0.174366907	-1.03E-05	8.60E-06	-1.35	0.79	-0.290651376	0.273647194	0.000116972	5.73E-06	31.4	32	31.61729358	0.060910643	0	0	7.186	7.77	7.490500688	0.082214675	4.82E-06	-1.98E-05
VOL05	-0.22	0.03	-0.020127907	0.053198683	-4.07E-05	1.45E-05	0.75	1.08	1.010453488	0.049491873	-0.000360465	-3.49E-05	-0.05	0.7	0.046081395	0.172265663	0.000854651	-2.03E-05	33.5	33.9	33.5055814	0.03937313	0	0	0.399	0.458	0.417696512	0.014059582	1.51E-05	-8.72E-07
VOL04	-0.5	0.97	0.208472711	0.149476493	2.64E-05	9.90E-06	-1.14	0.92	-0.034903169	0.88482999	0.000796655	2.29E-20	-1.08	0.78	0.017191901	0.392231049	0.000358715	-1.98E-05	34.7	35.2	34.91179577	0.069021944	0.000132042	-0.000132042	0.251	0.283	0.269460387	0.005196848	7.48E-06	0
VOL08	-0.43	-0.14	-0.272818319	0.023990619	7.55E-06	8.81E-06	-1.22	-0.81	-0.95421238	0.029553312	-2.52E-05	1.38E-05	-0.51	-0.03	-0.290724711	0.06119822	2.01E-05	1.89E-05	34.1	34.9	34.11328636	0.071398567	0	0	2.121	2.37	2.237072471	0.065230595	9.31E-05	-3.02E-06
VOL09	-0.68	-0.23	-0.481044776	0.142453285	0.003955224	0.000559701	-1.08	-0.82	-0.962835821	0.066999799	-0.000746269	-0.000820896	-0.15	0.09	-0.031791045	0.058537534	0.000597015	-0.000223881	32.2	32.4	32.25074627	0.087029133	0.002985075	0	0.182	0.192	0.187253731	0.001773295	8.21E-05	0.000104478
VOL12	-0.1	0.23	0.010650995	0.043867416	-0.000244123	-4.97E-05	-1.29	-0.65	-1.032007233	0.062585522	8.14E-05	-0.000235081	-0.91	0.4	-0.24596745	0.178127225	-0.000153707	-4.07E-05	32	32.4	32.05714286	0.107194081	0.000361664	0	0.24	0.256	0.246367089	0.002811267	2.53E-05	5.42E-06
VOL01	-1.12	0.99	-0.029289199	0.217349531	0.00010453	7.84E-06	-4.68	1.02	-0.957341463	0.221142752	1.74E-06	7.84E-06	-1.28	1.25	-0.024602787	0.310966066	-0.00016899	-2.61E-06	32.9	33.5	33.11547038	0.075669175	-0.000139373	0	4.302	4.52	4.399524042	0.030996267	-4.22E-05	6.10E-07
VOL03	-0.5	-0.01	-0.182034956	0.097565772	-0.00011236	-7.18E-05	-0.19	1.46	0.50866417	0.278067324	-0.000786517	-5.93E-05	-1.08	1.15	0.108901373	0.724165052	-0.001991261	2.50E-05	31.8	32.2	32.00249688	0.068468226	0	0	0.027	0.029	0.028975031	0.000222068	0	0
VOL01	-0.76	0.51	-0.152675986	0.222350329	2.50E-06	-3.74E-06	-2.16	-0.22	-0.987538193	0.096104146	-3.74E-05	-3.12E-05	-0.77	0.87	0.025147279	0.166096159	-1.50E-05	3.87E-05	32.9	33.9	33.09081378	0.085466543	0	0	4.141	4.618	4.245966051	0.060551277	2.00E-06	7.86E-06
VOL09	0	0.36	0.128103372	0.058463929	3.33E-06	2.22E-06	-1.27	-0.75	-1.021652618	0.067422419	-6.65E-06	-1.11E-06	-0.61	0.67	0.158462733	0.196681794	-1.44E-05	-3.33E-06	31.4	32	31.61916593	0.077825459	4.44E-05	0	0.148	0.17	0.159247116	0.006077266	-3.77E-06	0
VOL03	-0.59	0.23	-0.029341085	0.157444933	-2.42E-05	3.27E-05	0.04	2.029	0.794156492	0.181804668	-0.000133236	-6.78E-05	-1.12	1.04	-0.218498062	0.391561389	1.70E-05	3.88E-05	32.4	33.3	32.4248062	0.070813115	-9.69E-05	0	0.031	0.037	0.034722868	0.001668431	1.94E-06	0
VOL04	0.12	0.85	0.190375335	0.069864175	-4.92E-05	8.94E-06	-1.22	-0.25	-0.955093834	0.058627169	3.57E-05	-2.23E-05	-0.57	0.42	-0.447238606	0.084689241	-7.60E-05	1.79E-05	34.3	34.7	34.43726542	0.102323464	0.000178731	4.47E-05	0.177	0.184	0.182101877	0.000877881	4.47E-06	-2.23E-07
VOL03	-0.44	0.71	0.014657795	0.388614308	-0.000161597	3.09E-05	-1.38	-0.08	-0.550865019	0.197960401	0.000213878	0.000182985	-0.29	1.16	0.620522814	0.435544339	-0.000171103	-0.000118821	30.8	31.4	30.95418251	0.100529005	0.000190114	0	0.015	0.022	0.019541825	0.001332241	5.70E-06	4.75E-07
VOL14	-1.57	0.95	-0.304775362	0.399759738	0.000916667	0.000190217	-2.27	0.88	-0.559615942	0.453122897	-0.000496377	1.27E-05	-2.63	1.38	-0.461355072	0.437699988	0.000985507	-0.000432971	34.1	34.5	34.30376812	0.037109374	0	0	0.151	0.223	0.177671014	0.021400133	3.41E-05	-2.17E-06
VOL03	-0.49	0.35	-0.158438031	0.192616525	-9.42E-20	-7.64E-05	-0.45	1.79	0.347266553	0.439621884	4.24E-05	1.27E-05	-1.67	0.35	-0.666366723	0.395595927	0.000908319	-9.34E-05	31.2	31.6	31.39524618	0.060370802	0	0	0.046	0.051	0.048702886	0.001981667	2.55E-06	-2.95E-21
VOL11	-0.03	0.63	0.138424479	0.040536661	0.000442708	-5.86E-05	-1.37	-0.5	-0.994895833	0.066259744	0.000755208	0.000201823	-0.65	0.91	-0.051341146	0.20519274	0.000397135	-0.000276693	31.2	31.6	31.21666667	0.077951196	0	0	0.05	0.055	0.053003906	0.000219458	0	0
VOL10	-0.34	-0.1	-0.230957447	0.02779366	5.32E-05	2.66E-05	-1.26	-0.47	-0.858877069	0.062325247	-6.50E-05	-5.61E-05	-0.94	-0.27	-0.611524823	0.066813075	2.96E-05	0.000124113	32.9	33.3	32.92245863	0.073523979	0	0	7.398	7.846	7.67672104	0.07100388	0.000321513	-5.11E-05
VOL08	-0.9	0.06	-0.296434715	0.121979831	-2.35E-05	-1.95E-06	-1.17	-0.44	-0.923002346	0.119206626	6.25E-05	2.15E-05	-0.46	0.99	0.206810008	0.28154103	0.000312744	-4.50E-05	33.9	34.3	33.98928851	0.11890579	0.000234558	0.000195465	2.617	2.959	2.736064113	0.088130211	0.000213057	-3.47E-19
VOL12	-0.4	0.98	-0.014978723	0.194179944	-0.000148936	1.99E-05	-2.24	-0.15	-0.958047872	0.149807564	8.24E-05	-1.06E-05	-0.87	0.92	-0.251680851	0.346003389	-0.000329787	-2.39E-05	32.6	33.3	32.89462766	0.081722609	0	0	0.339	0.382	0.367851596	0.005467389	1.57E-05	2.53E-06
VOL15	-0.27	-0.13	-0.204826183	0.011853368	-5.55E-06	-3.70E-06	-1.12	-0.41	-0.942045118	0.045407387	2.03E-05	4.62E-06	-0.98	-0.01	-0.350310651	0.094598457	-6.47E-05	-6.47E-06	33.1	33.7	33.21323964	0.112801242	7.40E-05	0	0.275	0.303	0.282825074	0.004485441	-1.11E-06	-2.77E-07
VOL11	0.15	0.28	0.210297398	0.011263358	-4.18E-05	3.95E-05	-1.2	-0.78	-1.000362454	0.017670009	-0.00026487	4.88E-05	-0.5	0.03	-0.046840149	0.042326142	5.11E-05	-2.09E-05	30.6	31.2	30.78122677	0.086553058	0.000185874	0	0.05	0.055	0.053086431	0.000585578	-2.79E-06	2.32E-06
VOL07	-0.26	0.04	-0.140724638	0.033583935	0.000173913	2.90E-05	-1.33	-0.39	-0.944115942	0.10497143	5.80E-05	0.000101449	-1.05	0.28	-0.490666667	0.144873225	0.002057971	-0.000326087	33.9	34.1	34.09072464	0.042059959	0	0	0.949	1.012	0.978194203	0.017681234	-8.70E-06	2.17E-06
VOL11	0.11	0.76	0.216204268	0.100618125	-2.29E-05	3.70E-20	-1.48	-0.39	-0.985320122	0.079033151	-1.14E-05	-1.14E-05	-0.35	0.69	0.144237805	0.113092066	-0.00019436	9.53E-06	30.8	31.4	31.00914634	0.061300961	0	0	0.048	0.053	0.048541159	0.001182242	1.14E-06	-9.53E-07
VOL07	-0.83	0.78	-0.021727575	0.479803918	-0.000394518	1.04E-05	-2.1	0	-0.924227575	0.152862992	-2.91E-05	-3.53E-05	-1.84	0.54	-0.13942691	0.203713255	0.000394518	8.31E-06	33.9	34.3	34.10697674	0.056041893	0	0	0.587	0.658	0.618995017	0.020108013	-5.90E-05	4.78E-06
VOL07	-0.14	0.36	0.190472103	0.141779737	-4.29E-05	1.07E-05	-1.3	-0.74	-0.988583691	0.073497325	-0.000107296	-0.000107296	-0.52	-0.05	-0.329957082	0.118225426	0.000300429	-0.000150215	33.9	34.1	33.93261803	0.073889577	0	0	0.402	0.411	0.404562232	0.002774305	-3.86E-05	3.65E-05
VOL07	-0.38	0.59	0.091814516	0.249869994	-0.000443548	-0.000241935	-1.51	-0.6	-0.982298387	0.152241186	0.001048387	0.002147177	-0.83	0.38	-0.18733871	0.268164637	-0.002620968	-0.001270161	33.9	34.9	34.11129032	0.079524471	-0.000403226	0.001209677	0.961	1.087	1.00821371	0.033286856	8.47E-05	0
VOL01	-0.69	0.88	-0.180178845	0.171190842	-2.30E-05	-1.53E-05	-4.1	0.03	-0.991241696	0.142633245	6.64E-05	-8.94E-06	-0.72	0.63	0.02038324	0.179256702	0.000214614	7.79E-05	32.9	33.5	33.11328564	0.068469558	0	0	4.154	4.704	4.311867655	0.098047345	9.12E-05	-1.72E-05
VOL02	-1.6	0.16	-0.088107895	0.039055387	4.92E-06	6.89E-06	-1.58	1.01	-0.981762158	0.077713597	1.77E-05	1.08E-05	-0.85	0.24	-0.208808821	0.196293822	-2.26E-05	-7.38E-06	31.6	32.6	31.88025202	0.110565389	9.84E-05	-4.92E-05	2.215	2.901	2.667935814	0.161983764	0.000114786	-1.13E-06
VOL18	-0.1	0.7	0.477205106	0.105590127	0.000206866	-2.20E-06	0.46	1.19	0.870792254	0.045457252	-7.92E-05	-2.20E-06	-0.77	0.09	-0.229845951	0.05689457	-6.38E-05	-5.50E-06	33.5	34.1	33.6153169	0.118876363	8.80E-05	0	0.124	0.135	0.128227113	0.002327009	-1.32E-06	0
VOL10	-0.61	0.12	-0.134993773	0.167795296	-0.000466999	1.56E-05	-1.3	-0.56	-0.855155666	0.106617036	0.000311333	2.80E-05	-0.95	0	-0.599663761	0.113593019	-0.000523039	-3.11E-05	31.2	31.8	31.4630137	0.111435258	0.000249066	-6.23E-05	4.232	5.095	4.872732254	0.16041321	0.000381694	-8.19E-05
VOL05	-0.16	0.56	0.196904206	0.080131289	0.00015479	-2.48E-05	0.09	1.12	0.873586449	0.096756328	-0.000137266	-8.76E-06	-0.03	1.6	0.477990654	0.136401277	8.47E-05	-2.34E-05	33.7	34.1	33.72885514	0.087189221	0.000175234	0.000146028	6.713	8	7.528111565	0.182321093	-0.000223715	1.31E-06
VOL10	-0.35	0.09	-0.014804996	0.060954942	6.76E-05	2.55E-06	0.64	1.27	1.013925567	0.040174696	6.37E-06	-1.34E-05	-0.52	0.7	-0.085021667	0.120766809	-1.40E-05	-1.34E-05	32	32.6	32.24659699	0.103620503	2.55E-05	7.65E-05	2.241	3.126	2.515400459	0.16906889	-6.76E-06	-4.08E-06
VOL01	-0.31	1	0.093979779	0.200982805	7.35E-05	-1.95E-05	-4.05	-0.15	-0.974057904	0.128777604	-6.89E-06	-1.26E-05	-2.15	0.76	-0.154738051	0.164125147	7.35E-05	1.49E-05	32.9	33.5	33.10514706	0.045889658	0	0	4.037	4.565	4.172870404	0.094525201	-0.000204963	-2.62E-05
VOL18	0.21	0.33	0.276430108	0.018390857	4.30E-05	-5.91E-05	0.62	1.11	0.919268817	0.086454058	-0.000172043	5.38E-06	-0.62	0.62	0.121870968	0.344836792	-0.000462366	4.84E-05	31.6	32.2	31.80129032	0.057906595	-0.000215054	0.000537634	0.065	0.074	0.070417204	0.001127432	4.30E-06	-1.08E-06
VOL02	-0.21	0.03	-0.129079365	0.031193186	2.12E-05	2.65E-06	-1.09	-0.89	-0.992010582	0.018123033	1.59E-05	1.32E-05	-0.4	0	-0.249259259	0.05292184	-3.70E-05	-4.23E-05	30.6	31.2	30.80613757	0.052899046	0	0	0.912	1.243	1.078443386	0.107177552	0.000339153	-1.32E-06
VOL16	-0.64	0.33	-0.340657371	0.105727943	2.17E-05	4.53E-07	-2.47	0.41	-0.969270192	0.163666651	-5.43E-06	3.62E-06	-1.26	0.74	-0.173679826	0.26939293	-3.80E-05	-1.04E-05	31.6	32.4	31.8098515	0.045722654	1.81E-05	5.43E-05	7.762	8.619	8.038962514	0.102509225	-2.54E-05	1.81E-05
VOL16	-0.49	0.33	-0.233843095	0.085446486	-1.63E-05	-4.52E-06	-3.25	0.06	-1.018054953	0.145874994	-5.60E-05	-3.89E-05	-1.13	0.55	-0.014978308	0.244863021	2.71E-05	5.33E-05	31.2	32.2	31.80289226	0.067323755	0	0	7.461	8.156	7.716596891	0.094102	-9.71E-05	4.07E-06
VOL15	-0.08	0.78	0.158872727	0.135420564	-0.000170909	-7.27E-06	-1.8	0.51	-0.910901818	0.235740199	1.45E-05	3.64E-06	-0.66	1.36	0.275032727	0.28028761	9.09E-05	-3.09E-05	33.7	34.3	33.90552727	0.052556413	0	0	0.578	0.7	0.634768	0.032007533	-8.58E-05	-5.45E-07
VOL11	0.15	0.43	0.237306176	0.02397375	-8.54E-05	-1.31E-05	-1.24	-0.58	-0.997279895	0.033972033	-5.91E-05	-4.93E-05	-0.42	0.26	-0.052483574	0.059099751	-6.57E-06	-2.96E-05	29.9	30.6	30.04691196	0.113684229	-0.000394218	0	0.029	0.035	0.031483574	0.001018905	0	0
VOL05	-0.02	0.01	-0.002618026	0.007499071	-8.58E-05	-7.45E-21	0.98	1.08	1.019742489	0.010396547	6.44E-05	6.44E-05	-0.15	-0.05	-0.110042918	0.014516466	-4.29E-05	-0.000107296	33.3	33.7	33.34892704	0.12639321	0	0	0.416	0.437	0.428918455	0.005051431	-4.29E-05	-1.07E-05
VOL18	-0.06	0.43	0.146212673	0.130337413	-6.37E-05	4.55E-06	0.66	1.17	0.957869629	0.058725345	-3.64E-06	-5.46E-06	-0.67	0.75	-0.219949017	0.215700381	-1.82E-05	-8.19E-06	32.6	33.3	32.81125273	0.158058932	0.0002185	9.10E-05	0.294	0.587	0.419581937	0.080508901	-0.000102331	-9.10E-08
VOL16	-0.27	-0.03	-0.179913435	0.029277297	-1.73E-05	-1.73E-06	-1.34	-0.68	-1.058282548	0.025465755	1.04E-05	-2.60E-06	-0.6	0.37	0.056139197	0.056406874	-4.16E-05	1.90E-05	31.4	32.4	31.63995845	0.0850061	0.000103878	8.66E-05	8.706	9.044	8.827272507	0.054467145	-5.94E-05	-3.58E-05
VOL16	-0.43	0.25	-0.190169325	0.037466148	-1.67E-05	8.37E-06	-1.76	-0.53	-1.056564284	0.041991071	5.91E-06	3.94E-06	-0.83	0.7	0.015792479	0.098685578	1.58E-05	-9.84E-06	31.4	32.6	31.80291396	0.058927999	5.91E-05	-5.91E-05	7.424	9.63	8.647523528	0.089238487	-5.53E-05	2.33E-05
VOL03	-0.68	0.9	-0.018719101	0.340235113	0.000269663	-2.81E-06	-0.12	4.16	0.779382022	0.157869097	0.000185393	8.43E-06	-1.5	0.8	0.15005618	0.360243827	-7.87E-05	-2.81E-06	31.6	32	31.77505618	0.076776688	-0.000337079	-0.000337079	0.051	0.059	0.055586517	0.001048186	-1.12E-06	-2.81E-06
VOL07	-0.73	0.5	-0.027111821	0.184589252	-9.58E-05	-0.000146965	0.32	3.91	0.776810863	0.204210197	-2.88E-05	0.000790735	-0.92	0.62	-0.262268371	0.393065975	-7.99E-05	-7.19E-05	32.4	32.9	32.60805112	0.07741245	0.000191693	-0.000159744	0.068	0.078	0.075787859	0.000855566	1.92E-06	-1.92E-06
VOL09	-0.15	0.21	0.029863429	0.064647846	-4.55E-05	-1.18E-20	-1.25	-0.73	-1.043201821	0.047952685	2.66E-05	-7.59E-06	-0.38	0.71	0.158391502	0.148680055	9.48E-05	1.33E-05	31	32	31.14946889	0.116716029	0	0	0.16	0.206	0.174311077	0.010233779	6.07E-06	2.28E-06
VOL05	-0.21	0.04	-0.004870349	0.046990129	2.25E-05	-2.82E-06	0.63	1.09	1.013945885	0.052336495	5.07E-05	-4.79E-05	-0.13	0.76	0.084509583	0.136250986	0.000140924	1.97E-05	33.5	34.7	33.55907554	0.118732701	-0.00011274	-0.000281849	2.2	5.194	3.796625705	0.860782396	0.003302142	2.17E-05
VOL08	-0.15	0.2	0.051554204	0.034188868	-2.77E-05	2.63E-05	-1.24	-0.56	-0.893904867	0.05051084	2.21E-05	4.15E-05	-0.69	-0.19	-0.465962389	0.07788239	0.000105088	-1.38E-06	32.4	33.3	32.7806969	0.163642718	0.000165929	0	0.322	0.784	0.518933628	0.094078166	0.000255531	-6.91E-07
VOL08	-0.9	0.55	-0.016563396	0.115567682	0.000355709	4.59E-05	-1.52	0.25	-1.006787149	0.116469897	6.02E-05	5.74E-06	-0.27	1.44	0.114366036	0.170695776	0.000381526	-3.73E-05	33.9	34.5	34.09965577	0.062275614	0	-2.87E-05	2.219	2.747	2.543111876	0.119006374	0.000240964	0
VOL09	-0.3	0.26	0.044028674	0.089298175	-2.87E-05	-1.61E-05	-1.44	-0.67	-1.062229391	0.051120538	-5.38E-05	-3.76E-05	-0.72	0.56	0.044150538	0.108481432	-1.79E-05	-1.08E-05	30.4	31	30.72286738	0.103904183	0.000143369	0	0.139	0.187	0.162155556	0.014919551	1.83E-05	-2.15E-06
VOL18	-0.7	0.3	-0.116550843	0.185188959	3.32E-05	-7.66E-06	-1.86	-0.21	-0.768753194	0.228858398	-7.66E-05	-2.55E-06	-0.74	2.12	0.227450179	0.613320364	9.71E-05	-8.94E-06	33.5	34.7	33.66688809	0.1023344	-5.11E-05	0.000127747	0.177	0.199	0.186807358	0.003879797	-8.18E-06	1.53E-06
VOL09	-0.19	0.8	0.056306398	0.063341766	-3.19E-05	2.87E-05	-1.65	-0.33	-1.033640071	0.080956901	-0.000101963	-4.27E-05	-0.69	0.78	0.111175121	0.225193424	3.06E-05	3.63E-05	31.6	32.2	31.79994902	0.066137741	0	-1.27E-05	0.139	0.161	0.151587561	0.0035064	7.65E-07	0
VOL10	-0.3	0.23	0.008401274	0.108208007	-9.55E-05	2.55E-05	-1.25	-0.44	-0.788700637	0.074296485	0.000136943	9.55E-06	-1	0.13	-0.705229299	0.095116983	-0.000152866	1.27E-05	32	32.4	32.14280255	0.109030671	0.000127389	0	6.853	7.785	7.370890446	0.171041063	0.000467516	6.54E-05
VOL04	-0.5	0.55	0.123975232	0.202316429	-4.02E-05	1.08E-05	-1.69	-0.71	-0.968501548	0.062212926	6.19E-06	-1.55E-05	-0.82	0.33	-0.335077399	0.22134624	-3.72E-05	1.39E-05	34.5	35.2	34.70433437	0.04331224	0	0	0.201	0.228	0.209402477	0.006910054	1.42E-05	-7.74E-07
VOL09	-0.23	0.37	0.057522777	0.07095003	-1.28E-20	9.76E-06	-1.51	-0.47	-1.061344902	0.040727819	2.17E-05	1.08E-06	-0.78	0.33	0.052984816	0.089793362	6.29E-05	4.01E-05	30.8	32.6	30.95453362	0.109653613	8.68E-05	0	0.156	0.182	0.167616486	0.005027774	-6.51E-07	1.63E-06
VOL18	-0.36	0.21	-0.118627059	0.071298926	-2.50E-05	2.50E-06	-1.94	-0.35	-0.859715427	0.084754315	3.99E-05	4.99E-06	-0.94	-0.02	-0.616035946	0.13470021	-6.24E-05	-1.25E-06	33.5	33.9	33.52666001	0.07307645	-4.99E-05	-0.000149775	0.181	0.209	0.190890664	0.004753276	5.49E-06	1.25E-06
VOL10	-0.07	0.03	-0.002481032	0.008779331	-3.79E-06	9.48E-06	0.8	1.22	1.014172989	0.025378001	-7.97E-05	-6.83E-05	-0.46	0.29	-0.12629742	0.08508289	-0.000159332	-1.90E-05	31	31.6	31.26949924	0.110296433	0.000151745	0	2.157	2.63	2.308984825	0.119598068	0.000110015	-1.75E-05
VOL04	0.12	0.32	0.209011164	0.029877125	3.59E-05	5.98E-06	-1.07	-0.93	-1.026435407	0.022502282	-9.17E-05	-7.97E-06	-0.54	0.03	-0.185079745	0.095369432	0.000235247	1.20E-05	34.3	34.7	34.49393939	0.075951904	0	0	0.182	0.19	0.186007177	0.001535579	1.59E-06	2.39E-06
VOL03	-1.13	-0.1	-0.379090909	0.244858941	0.000407273	-2.91E-05	-0.58	1.07	0.517818182	0.305048973	0.000578182	8.36E-05	-1.12	1.16	0.435141818	0.406610421	-0.000501818	-6.91E-05	32.4	32.9	32.44792727	0.096753079	0	0	0.039	0.042	0.040411636	0.001497395	-3.27E-06	3.27E-06
VOL14	-0.63	1.11	-0.248462389	0.404388759	-3.04E-05	3.73E-05	-2.74	0.04	-0.857477323	0.216027278	0.000124447	-1.11E-05	-0.93	0.73	-0.33943031	0.276015536	1.94E-05	-1.66E-05	33.3	33.9	33.57743363	0.114345221	0.000110619	-2.77E-05	0.14	0.178	0.160223451	0.009428402	-1.60E-05	0
VOL04	-0.53	0.48	0.047488401	0.307837717	5.88E-05	1.15E-20	-1.25	-0.59	-0.919093721	0.163667982	-9.28E-06	0	-0.78	0.06	-0.36428704	0.230201691	6.96E-05	4.64E-06	34.5	35.2	34.71376431	0.057790775	-3.09E-05	-9.28E-05	0.218	0.23	0.22113022	0.002248564	-1.86E-06	-9.28E-07
VOL02	-0.92	0.64	0.224186878	0.051283203	-1.71E-05	6.47E-21	-1.2	-0.13	-0.667694341	0.127025937	4.35E-05	4.32E-21	-1.04	2.029	0.703312966	0.227186394	5.21E-05	-2.33E-06	32	32.4	32.01728856	0.076455114	-6.22E-05	0	2.266	2.688	2.493172575	0.099151436	-2.95E-05	-2.95E-06
VOL03	-0.55	0.38	-0.12757517	0.183801695	0.000669253	3.64E-05	0.26	1.41	0.828302619	0.102962564	0.000320078	0.00013579	-0.74	1.08	0.145974782	0.329382333	0.000174588	-5.82E-05	31.6	32	31.80543162	0.067443139	0	0	0.044	0.06	0.057097963	0.001325387	-9.70E-07	2.42E-06
VOL12	-0.1	0.5	0.1558125	0.117626113	-0.000125	0.00021875	-1.39	-0.46	-0.94153125	0.118813795	-0.000296875	-1.95E-05	-0.75	1.03	-0.020015625	0.445930733	0.000554687	-0.000414062	31.8	32.2	31.99875	0.051219503	-0.00015625	0.00046875	0.235	0.264	0.246023437	0.00545273	0	-1.17E-06
VOL01	-1.01	0.53	-0.242771242	0.170803273	-9.80E-05	2.94E-05	-2.24	0.27	-0.990653595	0.111940537	-2.94E-05	8.82E-05	-0.72	0.75	-0.004398693	0.121046895	0.000104575	-0.000145425	32.6	33.5	32.80398693	0.154931315	0.000196078	4.90E-05	3.578	3.962	3.707884314	0.071818355	0.000151634	3.59E-06
VOL05	-0.86	0.33	0.100548173	0.198520772	0.000253322	-1.87E-05	-0.12	1.7	0.871993355	0.158231547	-0.000730897	1.87E-05	-0.25	1.27	0.41217608	0.255930812	0.000747508	5.19E-05	33.5	34.1	33.61710963	0.111496695	0.000249169	-0.000207641	6.798	7.737	7.400484219	0.201304064	0.000504153	0
VOL10	-0.29	-0.14	-0.209676946	0.020216484	6.98E-05	-1.65E-05	-1.04	-0.57	-0.87267254	0.044468405	3.67E-06	6.24E-05	-0.79	-0.42	-0.600146843	0.048537878	-4.04E-05	-4.96E-05	32.9	33.3	33.03069016	0.111646177	0.000146843	0	7.209	7.846	7.696516153	0.100753032	0.00018649	-1.23E-05
VOL18	-1.04	2.24	0.032470663	0.119857265	1.11E-05	3.96E-06	-1	3.17	0.885518554	0.188553323	-1.59E-06	5.55E-06	-0.75	2.24	0.141779258	0.470802541	4.28E-05	-3.96E-06	33.3	33.9	33.42286711	0.115581626	6.34E-05	0	0.096	0.169	0.145749762	0.011658498	-7.93E-06	0
VOL03	-0.24	0.98	0.083436123	0.381886806	8.08E-05	-7.53E-05	-1.28	0.33	-0.575624082	0.345198574	0.000212922	8.26E-05	-0.85	1.4	0.602320117	0.340531101	-0.000220264	-0.000234949	31.6	32	31.74581498	0.100662801	-7.34E-05	0.000220264	0.026	0.033	0.029582232	0.000860834	2.20E-06	-1.84E-06
VOL03	-0.66	0.03	-0.212197581	0.198093762	-0.000181452	-6.30E-20	0.6	1.02	0.847641129	0.082581096	-0.00015121	3.28E-05	-0.34	0.56	0.127278226	0.191413595	0.000201613	-7.56E-06	31.4	31.8	31.4641129	0.100414561	0.000302419	0.000302419	0.042	0.055	0.050084677	0.002048034	-1.51E-06	4.54E-06
VOL09	-0.46	0.33	-0.158624339	0.050256033	2.41E-06	-1.92E-05	-2.25	-0.37	-1.040557961	0.058901083	1.68E-05	6.01E-06	-1.12	0.5	-0.108734969	0.213861824	0.00037518	-1.56E-05	32.4	32.9	32.44362674	0.09962183	0	0	0.161	0.249	0.19159596	0.034075593	3.13E-05	2.41E-07
VOL08	-0.29	0.18	0.026235855	0.040556071	-8.93E-06	-8.93E-06	-1.05	-0.49	-0.916670637	0.080973414	0	-1.19E-05	-0.99	-0.13	-0.413948779	0.126237341	-5.66E-05	2.23E-05	32.9	33.7	33.17147111	0.133811728	0.000238237	0	0.784	1.158	0.937333532	0.101848114	0.000178678	0
VOL14	-1.36	1.18	-0.172013889	0.486037807	-4.10E-05	4.73E-06	-2.75	0.89	-0.693964646	0.456951016	5.68E-05	1.58E-06	-1.07	1.28	-0.233390152	0.402094026	-5.68E-05	-1.26E-05	34.3	34.7	34.50492424	0.051256873	0.000189394	0.000157828	0.208	0.22	0.214118687	0.002869608	-6.31E-06	3.16E-07
VOL04	0.04	0.32	0.167518685	0.015603505	-7.47E-06	-1.87E-05	-1.61	-0.62	-0.982615845	0.038915075	1.87E-05	5.61E-06	-0.79	-0.14	-0.407705531	0.045127754	-4.48E-05	3.74E-06	34.1	34.7	34.31255605	0.063464138	0	3.74E-05	0.172	0.185	0.176328102	0.002038303	6.35E-06	-3.74E-06
VOL05	-0.3	0.79	0.182336562	0.110393257	-4.54E-05	2.42E-05	-0.04	1.55	0.877415254	0.124926766	0.000441889	-5.75E-05	-0.43	1.97	0.452487893	0.195755003	-0.000317797	7.57E-05	33.5	34.1	33.67263923	0.091408447	0.000181598	-0.000181598	6.28	8	7.635159201	0.311158906	0.000173123	0
VOL16	-0.16	-0.1	-0.132804054	0.009995376	6.76E-05	-8.45E-06	-1.12	-1.01	-1.058817568	0.015210921	0	0.000168919	-0.04	0.2	0.109966216	0.037860861	0.000253378	-0.000388514	31	31.2	31.00675676	0.036134438	-0.000675676	-0.000168919	8.489	8.695	8.578108108	0.037111253	0	-9.29E-06
VOL09	-0.32	0.74	0.221004566	0.231420657	0.000315068	-3.42E-05	-1.45	-0.62	-0.988584475	0.110365544	0.000251142	-0.000210046	-0.32	0.54	0.161315068	0.12337753	0.000123288	2.97E-05	31.8	32.2	31.88109589	0.111111795	0.000182648	0	0.144	0.158	0.152168037	0.00290128	-2.74E-06	0
VOL18	0.11	0.4	0.218924612	0.029982568	8.31E-05	-8.31E-06	0.71	1.2	0.99364745	0.031719039	-3.33E-05	3.33E-05	-0.5	0.52	-0.048536585	0.15498111	0.000121951	5.54E-06	32	32.4	32.0210643	0.073250309	0.000332594	0.000277162	0.256	0.715	0.478403548	0.162274224	0.000464523	0
VOL15	-0.19	-0.02	-0.133296259	0.015188542	5.06E-06	-1.39E-05	-1.16	-0.73	-1.015515672	0.027825871	-5.06E-06	-1.26E-05	-0.6	0.55	0.112087968	0.119313161	3.03E-05	1.52E-05	33.5	34.1	33.68068756	0.090672872	0.000151668	-0.00012639	0.291	0.311	0.30185541	0.002060099	1.01E-06	-3.79E-07
VOL01	-0.73	2.16	-0.161966024	0.089136504	0.000162627	8.29E-06	-2.43	-0.35	-1.014124715	0.059536531	7.56E-05	3.11E-06	-0.62	0.87	0.022457013	0.136435625	-5.70E-05	-3.63E-06	32.9	33.7	33.11483323	0.071761899	0	0	3.641	4.075	3.866340584	0.115290631	-5.86E-05	-3.99E-06
VOL13	-0.37	1.01	0.049525547	0.207646864	5.47E-05	-1.09E-05	-3.12	0.13	-0.834124088	0.239892006	0.000124088	8.39E-05	-0.85	1.32	0.432832117	0.371588631	-0.00110219	6.75E-05	31.6	32	31.61518248	0.069640392	7.30E-05	-0.000182482	0.631	0.732	0.659668613	0.020247619	4.38E-06	1.82E-06
VOL17	-0.56	0.82	-0.186509599	0.184401012	5.24E-06	-5.24E-06	-1.44	-0.23	-0.944795812	0.089702058	-5.24E-06	5.24E-06	-1.07	1.11	-0.421207679	0.174213387	2.44E-05	-2.01E-05	31.6	32	31.63902269	0.08371243	-3.49E-05	-8.73E-05	0.17	0.19	0.179434904	0.0047339	4.19E-06	-1.75E-07
VOL16	-0.34	0.1	-0.231942727	0.025939565	-1.79E-05	3.25E-06	-2.17	-0.3	-1.048083306	0.056435532	-1.14E-05	3.58E-05	-0.89	0.42	-0.030296128	0.118042708	7.65E-05	-1.06E-05	31.8	32.4	31.81340709	0.054020364	0	0	7.762	8.921	8.062191344	0.113587944	-0.000101204	1.36E-05
VOL07	-0.42	0.58	-0.108518519	0.200786747	0.000166895	-3.43E-06	-1.5	0	-0.89088706	0.124035703	-3.66E-05	2.51E-05	-1.18	0.02	-0.530969364	0.174252791	8.46E-05	1.14E-06	33.9	34.3	34.09972565	0.045861341	0	0	0.654	0.801	0.72601326	0.040938938	-6.63E-05	2.29E-07
VOL10	-0.12	0.07	-0.012502283	0.024874915	3.20E-05	1.14E-05	0.83	1.21	1.021826484	0.031106637	-9.13E-06	-2.28E-06	-0.27	0.53	0.012173516	0.112803328	0.000136986	-2.51E-05	32.2	32.9	32.40283105	0.061793763	0	-4.57E-05	2.269	2.588	2.368854795	0.063806127	6.85E-06	-1.71E-05
VOL03	-1.2	0.38	-0.322952953	0.372307671	-0.000385385	5.01E-06	-0.35	1.5	0.651601602	0.241250989	-0.00026026	-2.50E-05	-0.93	0.79	0.176756757	0.388139594	0.000670671	2.50E-06	31.8	32.2	31.9047047	0.109817794	0.0002002	5.01E-05	0.024	0.029	0.028465465	0.000918369	3.00E-06	-3.50E-06
VOL12	-0.2	0.41	0.184044586	0.139218512	-0.000171975	2.23E-05	-1.2	-0.52	-0.976757962	0.120274098	-2.87E-05	7.96E-05	-0.53	0.9	0.050057325	0.333344273	-5.41E-05	-0.000111465	32.9	33.3	33.11197452	0.047984067	0	0	0.367	0.391	0.381176433	0.004863757	0	0
VOL08	-0.37	-0.11	-0.265550766	0.034892875	-1.44E-05	-2.39E-06	-1.25	-0.68	-0.935771073	0.04561079	-1.20E-05	-1.68E-05	-0.59	-0.08	-0.334827586	0.090734914	4.07E-05	2.04E-05	34.1	34.5	34.11877395	0.081132021	0	0	1.602	2.165	1.835545019	0.141283481	0.000257423	-1.25E-05
VOL10	-0.8	0.47	-0.10256433	0.137484012	-6.54E-05	5.55E-06	-0.65	1.92	0.985266193	0.127776685	-4.33E-05	2.16E-05	-1.28	1.46	0.020831854	0.24271131	1.44E-05	-4.99E-06	31.8	33.3	31.99727152	0.120830129	0.000133097	0	2.074	2.818	2.375951198	0.164352631	-4.99E-05	6.65E-07
VOL18	-0.53	0.36	-0.206316017	0.062320736	3.25E-05	-1.52E-05	-1.7	-0.4	-1.008090909	0.067131972	-6.49E-06	-1.52E-05	-1.01	0.93	-0.131510823	0.294510253	0.000136364	1.30E-05	33.9	34.3	34.0769697	0.088407723	-0.00012987	-0.00012987	0.176	0.191	0.180539827	0.002216803	0	0
VOL11	0.15	0.58	0.314923599	0.036041891	0.000645161	7.22E-05	-1.24	-0.62	-0.96237691	0.060743446	0.000585739	-6.79E-05	-0.69	0.12	-0.104567063	0.112159045	0.000186757	-8.49E-06	30.1	30.6	30.17572156	0.142156674	0.000764007	0.000764007	0.027	0.035	0.030728353	0.001071736	-3.40E-06	-8.49E-07
VOL01	-1.82	1.05	-0.159330808	0.250008448	1.89E-05	3.16E-06	-4.07	0.42	-0.964069865	0.238157335	2.34E-20	-3.50E-20	-2.21	2.93	0.036936027	0.212325879	2.53E-05	-8.42E-06	32.9	33.3	32.93215488	0.088817918	8.42E-05	0	2.694	4.311	4.009765993	0.1802278	0.000147727	-1.89E-05
VOL12	-0.53	1.26	0.222185603	0.323173891	-4.34E-05	-1.73E-05	-1.99	0.32	-0.936834345	0.237820301	3.04E-05	3.90E-05	-0.68	1.27	0.009037294	0.242715255	0.000394623	-6.50E-06	32.2	32.6	32.3753686	0.095793886	0.000173461	0	0.269	0.296	0.280589766	0.006731047	4.34E-07	-3.25E-06
VOL02	-0.15	0.81	0.34739406	0.154746583	6.88E-05	-5.89E-06	-1.7	0	-0.866394422	0.153118325	3.89E-05	1.31E-05	-0.6	1.25	0.189152481	0.327683371	0.000161173	1.31E-05	32	32.4	32.0256791	0.087625011	0	0	2.216	2.568	2.36924339	0.09222428	-1.59E-05	9.05E-07
VOL02	-0.19	0	-0.091235502	0.011631089	-4.88E-06	2.44E-06	-1.1	-0.76	-0.930639727	0.021476587	6.10E-07	-1.22E-06	-0.63	-0.24	-0.419881577	0.032254605	-3.66E-06	2.14E-06	31.8	32.6	32.01340496	0.073565005	0	0	2.339	2.906	2.515804542	0.134727899	-5.01E-05	-1.07E-06
VOL14	-1.21	1.22	-0.283965778	0.464662997	-0.000259185	-4.53E-05	-2.29	0.96	-0.618424761	0.409389894	0.000744841	0.000181178	-1.06	1.91	-0.350196276	0.440696493	0.000168596	-3.02E-05	34.3	34.7	34.36371414	0.099048797	0	2.52E-05	0.215	0.31	0.245516356	0.022983596	3.50E-05	-2.26E-06
VOL17	-0.58	0.3	-0.222438356	0.107109979	3.42E-06	6.85E-06	-2.66	-0.29	-0.976726027	0.112403232	-4.45E-05	8.56E-06	-0.82	0.11	-0.391143836	0.118305936	7.53E-05	6.65E-20	31.2	31.6	31.31876712	0.108051804	0	0	0.142	0.154	0.146999315	0.002937826	2.74E-06	-2.05E-06
VOL05	-0.25	0.1	0.032898406	0.029673953	-3.49E-05	-7.47E-06	0.72	1.3	1.024950199	0.035642893	0.000129482	-0.000136952	-0.57	0.36	-0.001364542	0.076787014	-0.000149402	7.97E-05	33.3	33.7	33.47051793	0.089750266	0.000199203	0	0.38	0.402	0.392655378	0.005406463	5.98E-06	-2.49E-06
VOL18	-0.99	1	0.161539075	0.276115585	-2.39E-05	1.99E-06	-0.24	2.1	0.900183413	0.217238831	-3.59E-05	-4.59E-05	-0.82	1.59	0.027368421	0.391671993	-0.000514354	-1.20E-05	32.4	33.1	32.5814992	0.114048248	0.00015949	0	0.582	0.817	0.706726475	0.068936829	-0.000182616	4.78E-06
VOL01	-0.72	0.49	-0.161468453	0.145910641	-7.54E-05	6.98E-06	-1.97	-0.43	-1.003132328	0.073941923	5.58E-06	-2.79E-06	-0.56	0.55	-0.022428811	0.156692743	-5.86E-05	1.12E-05	32.9	33.5	33.10714685	0.055054515	0	0	4.101	4.611	4.231965941	0.098314463	0.000145729	-5.30E-06
VOL10	-0.33	0.36	-0.01391231	0.238721381	-0.000438449	2.53E-05	-1.28	-0.37	-0.831998314	0.103856351	0.000113828	1.05E-05	-1.08	-0.08	-0.611323777	0.146443566	-0.000206577	-4.01E-05	32.6	33.1	32.76264755	0.155276196	0.000252951	0	7.028	8.265	7.920838954	0.229717746	-0.00037226	0.000110877
VOL09	-0.52	0.67	-0.13559052	0.160470189	1.38E-05	-1.97E-06	-3.01	-0.33	-1.02080711	0.069425321	1.18E-05	-1.05E-05	-1.15	0.5	-0.255681369	0.129618039	-4.08E-05	1.15E-05	32.2	32.9	32.36134299	0.099670492	-1.32E-05	3.95E-05	0.161	0.203	0.173106517	0.011330285	-3.55E-06	0
VOL04	0.06	0.46	0.225103076	0.068354293	-1.11E-05	4.76E-06	-1.11	-0.78	-0.982978116	0.04523097	1.59E-05	7.93E-07	-0.65	0.01	-0.334475103	0.140399679	-5.87E-05	2.38E-06	34.7	35.4	34.8376784	0.118805512	9.51E-05	9.51E-05	0.22	0.274	0.241814462	0.014241567	1.40E-05	0
VOL12	-1.03	1.4	0.064847699	0.274220676	-0.000155541	-4.70E-05	-1.94	0.89	-0.896824368	0.428685189	2.92E-05	-3.40E-05	-0.97	1.39	-0.059844459	0.286496438	-0.000492547	2.92E-05	32.4	32.9	32.48729747	0.108995979	0.000129618	0	0.206	0.342	0.306629294	0.02216833	2.50E-05	2.59E-06
VOL18	-1.11	1.07	-0.181340377	0.2164764	7.25E-06	-1.45E-05	-3.45	1.42	-0.959838409	0.283492555	-1.66E-05	-1.14E-05	-1.28	1.81	-0.036592086	0.35825222	1.76E-05	-1.14E-05	34.1	34.9	34.23499068	0.107517397	-4.14E-05	-1.04E-05	0.166	0.184	0.173995649	0.003578384	-6.22E-07	6.22E-07
VOL03	-0.74	0.46	-0.153993056	0.311620752	-0.000876736	-6.93E-20	-0.47	1.67	0.773559028	0.205178631	-8.25E-05	-8.68E-06	-1.08	0.6	-0.132222222	0.347954727	0.000195312	-1.09E-05	31.6	32	31.70329861	0.10955824	0.000347222	0	0.053	0.057	0.055123264	0.000542064	0	0
VOL03	-0.43	0.5	-0.112801418	0.220956605	-8.87E-05	-1.77E-05	-1.16	-0.04	-0.673995272	0.231718567	0.000691489	0.000115248	-0.47	1.23	0.629208038	0.345162054	0.001666667	-5.91E-06	31.6	32	31.66619385	0.116555896	-0.000118203	-0.00035461	0.025	0.03	0.028393617	0.001077343	0	0
VOL08	-0.44	0.38	-0.273121212	0.073753175	0.000354545	4.55E-06	-1.32	-0.24	-0.9878	0.054710888	3.94E-05	0.000206061	-0.43	1.14	-0.063412121	0.17128408	-3.03E-06	-0.000118182	33.9	34.5	34.09139394	0.066777759	0.000121212	3.03E-05	2.875	3.268	2.997173333	0.076795456	0.00017	-4.55E-06
VOL15	-0.18	0.9	0.039966733	0.255756998	6.32E-05	9.98E-06	-1.1	0.19	-0.700013307	0.360824258	0.000259481	-1.50E-05	-0.32	1.28	0.55839654	0.296995417	0.000306055	4.16E-20	32.6	33.3	32.92787758	0.085712269	0	0	0.228	0.237	0.230920825	0.001566783	-2.00E-06	0
VOL10	-0.56	0.5	-0.167047163	0.153478339	0.000140123	6.84E-06	-1.69	0.06	-0.737648667	0.13748078	-5.13E-05	-6.84E-06	-1.49	0.2	-0.730546822	0.120594797	2.73E-05	1.90E-20	31.4	32	31.6861244	0.10801232	0.000136705	0	4.964	6.109	5.477061517	0.333527609	0.000515721	3.88E-05
VOL02	-0.14	0.5	-0.059774931	0.095313947	-3.81E-05	8.66E-07	-1.1	-0.61	-0.979033934	0.03433381	-6.93E-06	-1.04E-05	-0.61	-0.09	-0.290488227	0.051099448	1.73E-05	8.66E-07	31.4	32	31.65630194	0.101657497	6.93E-05	-1.73E-05	2.003	2.377	2.153755886	0.072748997	7.57E-05	4.67E-06
VOL14	-0.63	-0.24	-0.514905336	0.044886287	-2.58E-05	-4.30E-06	-1.23	0.2	-0.845771658	0.085618593	-6.31E-05	-2.44E-05	-1.27	-0.13	-0.433075158	0.11918281	0.000111876	3.16E-05	34.3	34.7	34.50596672	0.035992175	-0.000114745	0	0.186	0.211	0.196381526	0.007689592	-1.20E-05	-1.43E-06
VOL10	-0.88	0.68	-0.101419753	0.233578885	0.000342593	2.47E-05	-1.19	0.29	-0.701765432	0.139513597	-0.000148148	1.23E-05	-1.58	0.02	-0.744092593	0.143342304	0.000160494	1.85E-05	32.4	33.3	32.61061728	0.080344101	0.000462963	7.72E-05	7.574	8.365	8.087051235	0.115394971	-5.06E-05	-2.27E-05
VOL03	-0.54	-0.08	-0.233850197	0.09305177	-0.000367937	1.64E-05	0.27	1	0.859671485	0.095422278	0.000617608	4.60E-05	-0.9	0	-0.171024967	0.162933846	0.000532194	-9.53E-05	31.2	31.6	31.35348226	0.110388586	0	-0.000722733	0.044	0.049	0.045822602	0.000729563	0	0
VOL16	-0.29	0.19	-0.112878307	0.033218389	-0.000153439	-3.97E-05	-1.27	-0.78	-1.061820106	0.026207746	4.23E-05	-1.59E-05	-0.01	0.21	0.104455026	0.028603184	1.59E-05	0.000137566	30.8	31.2	31.00486772	0.047113602	0.00021164	0	8.478	8.824	8.640674074	0.063745191	-4.81E-05	0.000144444
VOL17	-0.45	0.81	-0.055191601	0.434187058	-5.25E-06	-1.31E-06	-1.62	-0.45	-0.780981627	0.06303465	-0.000217848	6.30E-05	-0.98	0.13	-0.538934383	0.230687364	0.000136483	-7.87E-06	30.6	31.2	30.81711286	0.06199704	-5.25E-05	-0.00015748	0.098	0.114	0.107487664	0.003960166	7.35E-06	0
VOL18	-0.65	0.3	-0.132584175	0.155215085	-1.26E-05	1.17E-20	-1.32	-0.25	-0.857386364	0.244207015	7.37E-05	4.21E-06	-1.54	1.11	-0.215484007	0.511724754	-0.000162037	6.31E-06	33.3	33.9	33.46683502	0.094161637	8.42E-05	0	0.181	0.204	0.191178872	0.004063727	-3.37E-06	0
VOL13	-0.81	1.78	0.047406181	0.286701069	0.000200515	6.71E-05	-1.88	0.38	-0.637487123	0.234177546	-0.000139809	1.20E-05	-1.72	2.02	0.662932303	0.381690177	-0.00013429	-2.85E-05	31.6	32	31.6120677	0.063974849	-0.000147167	-1.84E-05	0.536	0.689	0.605267108	0.015801846	2.63E-05	1.93E-06
VOL10	-0.24	0.02	-0.025335489	0.028585429	-1.21E-05	1.11E-05	0.74	1.38	1.019001617	0.034725125	2.63E-05	8.08E-06	-0.51	0.35	-0.058334681	0.114973792	0.000173808	-4.95E-05	31.4	32.4	31.54591754	0.114445285	8.08E-05	0	2.204	3	2.467708973	0.138472821	2.38E-05	5.05E-06
VOL11	-0.5	0.75	0.444748264	0.113370578	8.25E-05	8.68E-06	-1.3	-0.02	-0.675017361	0.099172792	-0.00046875	-9.33E-05	-0.26	1.34	0.604973958	0.151953138	-0.000277778	0.000128038	31.2	31.6	31.23350694	0.090650772	0.000260417	0.000260417	0.051	0.055	0.053025174	0.000257306	0	0
VOL03	-0.9	0.31	-0.159656065	0.221765525	-1.29E-05	1.85E-06	-0.5	2.46	0.768387574	0.18255275	4.25E-05	1.76E-05	-0.46	0.96	0.229086538	0.353345614	-0.000319896	3.98E-05	32.2	33.5	32.33276627	0.109795581	0.000147929	0	0.029	0.037	0.032106509	0.001463729	3.70E-07	9.25E-07
VOL13	-0.33	0.97	0.038024257	0.171305768	-8.80E-05	-5.87E-06	-1.62	0.22	-0.730758998	0.158311621	-4.69E-05	0.000139867	-0.92	1.5	0.658732394	0.255985693	-1.37E-05	9.88E-05	31.6	32	31.6143975	0.070849341	0.000156495	0	0.529	0.682	0.571304382	0.024533928	-4.52E-05	2.15E-06
VOL08	-0.33	-0.2	-0.267876812	0.019282023	1.81E-05	-7.25E-06	-1.01	-0.8	-0.925398551	0.03468785	4.71E-05	5.43E-05	-0.54	-0.1	-0.360557971	0.081113047	-0.000152174	2.17E-05	34.1	34.5	34.11072464	0.06416281	0	0	1.45	1.608	1.561148551	0.024492923	3.04E-05	3.62E-06
VOL16	-0.75	0.4	-0.151965174	0.054903466	-7.77E-06	3.89E-07	-2.59	0.07	-0.937077114	0.167030162	7.00E-06	-1.98E-05	-1.58	1.17	-0.452112873	0.218195615	-4.98E-05	8.55E-06	31.6	32.2	31.71741294	0.107990573	-4.66E-05	-5.44E-05	7.283	7.989	7.629074627	0.077060554	-1.88E-05	3.44E-05
VOL03	-0.71	0.66	0.0009375	0.344301757	-0.000258291	-7.97E-06	-0.31	1.93	0.739617347	0.201037441	-0.000111607	2.39E-05	-1.38	0.57	-0.158896684	0.423539651	-0.00020727	-4.78E-06	31.6	32	31.62168367	0.064200117	0	0	0.051	0.055	0.053506378	0.001615047	2.55E-06	3.19E-07
VOL08	-0.93	0.55	-0.222708333	0.118662006	-0.000306869	3.10E-05	-1.85	-0.09	-0.984656532	0.104085979	-0.000149212	-4.65E-05	-0.84	1.49	-0.031024775	0.218192481	-0.000239302	-1.41E-05	33.9	34.3	33.97364865	0.108964094	-0.000168919	0.000168919	2.165	2.924	2.668033784	0.071103148	2.53E-06	1.69E-06
VOL17	-0.36	-0.08	-0.246764706	0.018432018	-1.03E-05	-1.81E-05	-1.1	0.04	-0.882291022	0.137804224	0.000147059	-3.74E-05	-1.27	0.06	-0.522373581	0.190207482	-0.000175439	4.39E-05	31.6	32	31.79308566	0.070481712	0	-2.58E-05	0.175	0.195	0.190394737	0.002287741	5.16E-06	0
VOL10	-0.02	0.03	0.001745539	0.004995928	-3.36E-21	1.94E-06	0.93	1.1	1.019767261	0.017276337	-1.94E-05	9.70E-06	-0.24	0.06	-0.09257564	0.068390841	-0.000124127	-1.36E-05	30.1	30.8	30.27532971	0.159604546	0.000232739	0	0.517	1.331	0.829598914	0.237738582	0.00061443	-2.33E-06
VOL16	-0.24	-0.09	-0.166432292	0.020727161	1.56E-05	1.30E-06	-1.28	-0.86	-1.055135417	0.022301962	5.21E-06	1.56E-05	-0.49	0.45	0.091317708	0.073813413	4.69E-05	-1.30E-06	31.4	32	31.5125	0.109781981	0.000104167	-2.60E-05	8.706	9.09	8.855749479	0.050085939	-9.09E-05	8.52E-05
VOL03	-0.55	-0.31	-0.428704253	0.046627112	-4.95E-06	-1.48E-05	0.5	0.98	0.80297725	0.044022951	9.40E-05	3.96E-05	-0.31	0.68	0.041107814	0.194964196	-0.000187933	-1.24E-05	31.2	31.8	31.40731949	0.042496707	0.000296736	-0.00024728	0.046	0.053	0.050293769	0.0014043	3.46E-06	-1.24E-06
VOL07	-0.69	-0.06	-0.430724947	0.117573974	-0.000206112	-3.55E-06	0.55	1.03	0.802160625	0.061319486	-7.82E-05	3.91E-05	-0.79	0.19	-0.07724236	0.16167676	0.000223881	8.88E-06	32.9	33.3	33.04498934	0.108035948	0.000142146	0	0.087	0.099	0.092515281	0.002228494	2.84E-06	1.78E-06
VOL11	0.16	0.53	0.205588526	0.041019703	-0.000331355	4.45E-05	-1.14	-0.74	-1.001632047	0.022969621	-0.00029179	0.000220079	-0.2	0.34	-0.020563798	0.043612567	-0.000148368	-1.24E-05	30.1	30.8	30.42898121	0.099855735	0.00049456	2.47E-05	0.031	0.057	0.04243818	0.008129813	2.27E-05	-2.47E-06
VOL17	-0.43	0.84	-0.065854492	0.351689633	1.46E-05	1.34E-05	-2.39	-0.24	-0.909428711	0.140040855	-0.000166016	1.34E-05	-1.04	0.04	-0.429052734	0.128982198	0.000192871	4.88E-06	31.6	32.2	31.81064453	0.045757242	-9.77E-05	0	0.193	0.21	0.200873535	0.003776485	3.66E-06	-4.88E-07
VOL01	-0.59	0.42	-0.179477124	0.176427848	3.27E-05	3.27E-06	-3.66	-0.1	-0.966928105	0.130006943	-5.88E-05	-1.63E-06	-0.97	0.58	-0.086496732	0.254560011	-0.00025817	-4.90E-05	33.1	33.5	33.11529412	0.073396219	0	0	4.154	4.52	4.384869281	0.050678687	4.35E-05	-3.43E-05
VOL10	-0.14	0.15	-0.017214829	0.053612284	4.75E-05	-2.14E-05	-1.09	-0.57	-0.828906844	0.041051332	2.85E-05	2.14E-05	-0.94	-0.29	-0.67648289	0.044865522	1.06E-19	-4.75E-05	31.8	32.2	31.8608365	0.10367058	0.000285171	0.000285171	5.845	6.772	6.326823194	0.233165396	0.000680608	0
VOL07	-0.98	0.87	-0.406864407	0.450318664	0.000708232	6.05E-06	-1.41	0.23	-0.686035109	0.255925101	0.000205811	-3.03E-05	-1.19	0.5	-0.380308717	0.334972752	-7.57E-05	4.09E-05	33.9	34.7	34.10508475	0.060452732	0	0	0.516	0.589	0.553380751	0.024039157	-4.12E-05	1.51E-06
VOL13	-1.1	1.38	-0.062182362	0.287580271	-0.000403587	3.18E-05	-3.18	1.45	-0.634536622	0.351481556	0.000358744	-3.92E-05	-0.9	3.7	0.630627803	0.425239994	0.000672646	0.000110239	31.4	32	31.61001495	0.055124534	0	0	0.529	0.919	0.742387145	0.087203538	6.43E-05	9.34E-07
VOL03	-0.86	0.7	0.030868465	0.16253578	0.000573356	2.11E-06	-1.34	0.18	-0.909274874	0.215746432	-0.000244519	-1.90E-05	-0.87	1.52	0.19801855	0.374801627	-0.000349916	-1.90E-05	31.6	32	31.61618887	0.073969444	0	0	0.023	0.028	0.026079258	0.000755279	-2.93E-21	-2.53E-06
VOL03	-0.74	0.09	-0.1264	0.208335272	-0.000586364	-6.82E-06	0.22	1.26	0.809781818	0.158762108	-9.55E-05	-5.23E-05	-0.99	0.61	-0.0757	0.366181973	0.000704545	-6.82E-06	31.4	32.6	31.60854545	0.05877285	0	0	0.037	0.053	0.051067273	0.000591625	0	0
VOL03	-1.24	0.29	-0.303575884	0.282262249	-5.35E-05	1.49E-05	-0.4	2.15	0.717790318	0.210922676	-4.75E-05	-7.50E-05	-0.95	0.92	0.103124443	0.391577396	-0.00018117	-5.15E-20	32.4	32.9	32.55441045	0.109474003	-2.97E-05	-7.43E-05	0.035	0.039	0.03704752	0.000351667	0	0
VOL03	-0.32	0.34	0.098670058	0.152628297	-0.000188953	-2.00E-05	0	1.41	0.715523256	0.22531603	-7.27E-05	-0.000103561	-0.75	1.4	0.264593023	0.472503516	0.00065407	-0.000116279	32	32.4	32.17703488	0.09051814	0	-3.63E-05	0.029	0.031	0.029601744	0.000917274	0	3.63E-07
VOL07	-0.76	0.76	-0.141276377	0.333819144	-0.000494081	-2.86E-20	-1.46	-0.52	-0.870607308	0.085166675	-3.86E-05	3.73E-05	-0.81	0.2	-0.452702007	0.258018614	-0.000306227	-9.01E-06	33.9	34.5	34.10298507	0.061974239	0	0	0.799	0.949	0.892623778	0.040442928	-7.49E-05	2.19E-06
VOL14	-0.91	1.03	-0.40460516	0.364790873	1.95E-05	-5.86E-06	-2.11	1.03	-0.662142299	0.342412599	2.74E-05	-2.54E-05	-0.79	0.73	-0.484792807	0.285215198	-2.74E-05	2.93E-05	33.9	34.9	34.51579359	0.063522908	-0.00039093	0.000195465	0.154	0.171	0.162749023	0.003111988	-1.09E-05	-5.86E-07
VOL03	-1.06	-0.16	-0.65933689	0.279586099	0.000342988	-1.33E-05	-0.14	1.4	0.465091463	0.337173271	0.000201982	4.76E-05	-0.48	0.63	0.26996189	0.185460654	0.000114329	3.81E-06	31.6	32	31.6089939	0.042176603	-0.000152439	0	0.051	0.076	0.053876524	0.003418921	-2.29E-06	-1.91E-06
VOL10	-0.78	-0.14	-0.359104478	0.134727268	-0.003358209	0.002276119	0.26	1.06	0.674179104	0.289096117	-0.006567164	-0.003059701	0	1.28	0.531492537	0.371351922	0.004328358	0.002201493	32.2	32.4	32.35223881	0.085270787	0.004477612	-0.003731343	2.7	2.768	2.734671642	0.015800423	0.000447761	0.000264925
VOL18	-0.25	0.56	0.291978852	0.137930911	1.51E-05	9.43E-20	0.36	2.81	0.969048338	0.125636148	4.53E-05	3.78E-06	-0.47	1.15	-0.032567976	0.157336375	7.55E-06	1.89E-05	31.6	32	31.63444109	0.089432106	0.000302115	0	0.067	0.074	0.070063444	0.000593692	0	0
VOL07	-0.63	0.74	0.080417136	0.30303788	0.000879369	3.66E-05	-2.39	0	-0.932491545	0.200554456	0.000231116	-0.000188839	-1.5	0.45	-0.334137542	0.258215879	0.000614431	-7.05E-05	33.9	34.3	34.10721533	0.057315184	0	0	0.94	1.058	0.996789177	0.028306177	-5.98E-05	-9.30E-06
VOL03	-1.02	0.28	-0.661712302	0.319578032	-0.000283455	-8.68E-06	-0.32	1.86	0.492576167	0.224936543	-4.63E-05	-4.63E-05	-0.85	1.56	0.155106055	0.310341238	0.00038951	-7.71E-06	32.4	33.1	32.60721172	0.076752292	-3.86E-05	0.000115696	0.037	0.042	0.039126109	0.000739957	0	0
VOL02	0.15	0.81	0.334204628	0.072133082	1.27E-05	5.42E-06	-1.5	-0.23	-0.854150398	0.076802405	-1.63E-05	1.63E-05	-0.65	0.88	0.443311641	0.145288087	-5.06E-05	2.17E-05	32	32.4	32.05516992	0.10320439	0.000144613	1.81E-05	2.18	2.715	2.38412039	0.092984793	0.000129067	1.54E-06
VOL02	-0.15	-0.11	-0.130675676	0.008355461	-5.07E-05	4.22E-05	-1.01	-0.96	-0.994560811	0.006961017	-6.76E-05	0	-0.28	-0.2	-0.248817568	0.012877561	8.45E-05	4.22E-05	30.8	31.2	30.93040541	0.13211317	0.001351351	0	1.239	1.307	1.277537162	0.017547002	8.78E-05	-1.69E-05
VOL15	-0.83	0.96	0.023723724	0.136595044	-0.0002002	-1.04E-20	-2.97	-0.18	-0.645215215	0.146424618	-0.000295295	-1.00E-05	0.27	2.89	0.789319319	0.1078646	-0.00019019	-3.61E-19	32.4	33.1	32.60850851	0.071293481	0.0002002	0	0.222	0.243	0.230932933	0.004731267	8.01E-06	-7.51E-07
VOL07	-0.95	0.65	0.27264574	0.326405474	0.000313901	1.31E-05	-0.2	1.9	0.717017937	0.18569065	-0.000276532	-2.24E-05	-0.87	1.02	0.292339312	0.307810604	0.000500747	-5.61E-06	33.1	33.5	33.30732436	0.038353844	0	0	0.041	0.138	0.10819432	0.010027074	2.99E-06	-2.06E-06
VOL07	-0.31	0.77	0.297385199	0.144898425	-3.61E-05	4.74E-06	-0.04	1.89	0.781681214	0.146898166	5.88E-05	-2.85E-06	-0.85	0.9	-0.222512334	0.33239512	0.000106262	1.52E-05	33.1	36	33.30702087	0.073719592	0	0	0.039	0.106	0.10196926	0.005710422	3.42E-06	2.85E-07
VOL18	-0.41	1.03	0.024737712	0.408775162	4.96E-05	8.26E-06	-1.94	0.06	-0.767893432	0.267145679	0.0001962	-2.68E-05	-0.96	2.3	0.196522098	0.517174957	0.000386204	3.10E-05	32.6	33.3	32.84134655	0.191184497	8.26E-05	0	0.14	0.179	0.158473771	0.007018756	1.03E-05	-3.10E-07
VOL05	-0.02	0.29	0.139917062	0.047366602	-3.26E-05	-7.41E-06	0.72	1.28	0.900047393	0.047716805	5.04E-05	3.55E-05	-0.46	0.64	0.391972749	0.270346595	-0.000100711	2.96E-06	33.5	34.1	33.71184834	0.07447698	0	0	7.027	8.204	7.730009479	0.187857633	-0.000134479	7.11E-05
VOL11	0.12	0.63	0.231427273	0.057282864	-4.09E-05	3.41E-05	-1.29	-0.59	-0.987018182	0.06032804	9.09E-06	-2.95E-05	-0.58	0.36	-0.077918182	0.104335702	0.000304545	2.27E-05	30.8	31.2	30.86709091	0.105695493	0.000181818	0	0.046	0.053	0.049311818	0.001695997	-4.55E-06	0
VOL07	-0.6	0.3	-0.106353211	0.14379483	-3.73E-05	-2.87E-06	0.33	1.35	0.866542431	0.065621809	1.15E-05	1.15E-05	-0.9	0.39	0.101536697	0.253865846	0.000352638	2.01E-05	32.6	33.1	32.73056193	0.156071778	0.000172018	0	0.074	0.081	0.078476491	0.001108515	-8.60E-07	-2.15E-06
VOL11	-0.16	0.68	0.097595506	0.078508959	-0.000426966	-7.02E-05	-1.22	-0.51	-0.999359551	0.058547349	-7.87E-05	-0.000224719	-0.46	0.67	0.111089888	0.203059859	-0.000337079	0.000132022	31.2	31.6	31.28853933	0.120220309	0	-5.62E-05	0.053	0.057	0.053995506	0.001173673	2.25E-06	0
VOL07	-1.1	0.16	-0.158796223	0.111412709	-4.52E-05	-1.38E-05	0	1.67	0.833945712	0.153891974	-7.64E-20	-2.16E-05	-1.14	1.75	-0.256400472	0.291684629	-0.0002262	-3.93E-05	32.6	36	32.92694729	0.103183228	0	1.97E-05	0.076	0.09	0.082325728	0.002919878	3.15E-06	-9.83E-07
VOL10	-0.58	0.28	-0.094923717	0.075870849	-4.97E-05	-2.89E-06	-0.21	2.11	0.957958622	0.13588032	-5.55E-05	-8.67E-06	-1.22	1.12	0.001877023	0.336469582	5.09E-05	1.96E-05	32.4	32.9	32.41204346	0.070239232	0	0	2.301	3.256	2.575386038	0.188035173	4.92E-05	0
VOL01	-0.4	0.55	0.041204573	0.153997962	-6.12E-05	1.33E-05	-1.82	-0.24	-0.995312372	0.096850329	-3.27E-05	-4.08E-06	-0.85	0.87	-0.118815843	0.157940458	0.000146999	-1.84E-05	32.9	33.5	33.11273989	0.06690533	0	0	4.154	4.611	4.27515884	0.077397621	-2.00E-05	0
VOL13	-0.27	0.9	0.012884174	0.253973912	2.58E-05	2.15E-05	-1.72	0.93	-0.665395642	0.384641593	-4.87E-05	-4.59E-05	-0.51	1.48	0.597786697	0.287516311	-5.16E-05	-6.88E-05	31.6	32	31.77511468	0.086734783	0.000114679	2.87E-05	0.561	0.737	0.663701835	0.029442244	-2.75E-05	0
VOL04	0.06	0.26	0.156638747	0.02962054	-2.91E-05	2.73E-06	-1.1	-0.97	-1.031037873	0.017311487	1.27E-05	-1.37E-05	-0.41	-0.01	-0.221656956	0.09073416	-5.10E-05	-1.64E-20	34.3	35.6	34.55509832	0.105413595	7.28E-05	-1.82E-05	0.187	0.205	0.196136562	0.004662451	6.19E-06	0
VOL07	-0.41	0.67	0.224918821	0.385411795	-0.000417919	-2.25E-05	-1.55	-0.12	-0.883006615	0.084819383	-1.80E-05	-1.20E-05	-1.08	0.2	-0.300006013	0.271821211	-0.000315695	-1.35E-05	33.9	34.3	34.08701143	0.078926375	0.000180397	-0.000150331	0.961	1.036	0.997645821	0.021106413	1.80E-06	0
VOL10	-0.63	-0.05	-0.281058201	0.043987579	1.20E-05	1.08E-05	0.38	1.33	0.904550265	0.139872055	1.20E-05	-5.77E-05	-0.24	1.14	0.284218374	0.263106561	1.92E-05	-8.42E-06	32.4	32.9	32.48302068	0.126731642	0.0001443	0.0001443	2.367	3.157	2.556622415	0.191381445	-9.21E-05	-1.32E-05
VOL16	-0.27	-0.07	-0.157569444	0.01981558	-4.63E-06	-1.45E-20	-1.31	-0.8	-1.061143519	0.029136298	-3.01E-05	3.36E-05	-0.57	0.44	0.034722222	0.090437295	-0.000127315	-1.16E-06	31.2	32	31.31675926	0.111124961	9.26E-05	0	8.717	9.067	8.913904167	0.0673762	8.08E-05	-7.57E-05
VOL07	-0.72	0.38	-0.239018692	0.115948827	-6.43E-05	1.46E-06	-1.78	0.18	-0.99291472	0.14960258	-8.76E-06	5.84E-06	-1.4	0.91	-0.220268692	0.240670156	0.00015479	5.84E-06	33.9	34.3	34.10946262	0.047647371	0	0	0.489	0.619	0.534364486	0.037303258	3.62E-05	0
VOL12	-0.26	0.93	0.024417614	0.133666045	0.000101799	-5.33E-05	-2.34	1.06	-0.872366951	0.359546674	-0.000142045	-7.58E-05	-1.13	1.15	-0.272376894	0.415633568	0.000284091	2.01E-05	32.4	33.1	32.6609375	0.125316538	0	3.55E-05	0.325	0.365	0.339962121	0.01147793	3.79E-06	-1.30E-06
VOL17	-0.41	0.77	0.147546419	0.492297651	1.33E-05	9.20E-21	-1.15	-0.57	-0.755596817	0.068870977	3.32E-05	-5.64E-05	-0.85	0	-0.500119363	0.225322902	-2.65E-05	-9.20E-20	30.6	31.2	30.69681698	0.108108654	0.000265252	-6.63E-05	0.087	0.096	0.092974801	0.001718414	3.32E-06	5.31E-06
VOL03	-0.3	0.72	-0.099286624	0.258014962	6.37E-05	1.59E-06	-1.28	-0.15	-0.526363057	0.151961974	-0.000366242	1.11E-05	-0.05	1.25	0.803038217	0.238564721	-0.000340764	-1.75E-05	31	31.6	31.20382166	0.073045968	0.000127389	3.18E-05	0.02	0.024	0.022136306	0.001000264	1.27E-06	-3.18E-07
VOL05	-0.17	0.14	-0.020053191	0.040284855	0.000226064	7.98E-05	0.57	1.23	1.009228723	0.055011515	-0.000465426	-0.000412234	-0.13	0.93	-0.000212766	0.197636184	0.000598404	0.000132979	33.3	33.5	33.32074468	0.060980279	0	0	0.33	0.42	0.401773936	0.013057339	-5.85E-05	1.99E-05
VOL01	-0.65	0.97	-0.148255411	0.348503088	-0.000372294	3.14E-05	-2.57	0.5	-0.892116883	0.179529144	-0.000192641	-4.00E-05	-1.01	0.93	-0.209536797	0.240084044	0.000201299	6.82E-05	33.1	33.5	33.12008658	0.081192366	0	0	3.514	3.846	3.649120346	0.078735044	-5.22E-05	-1.65E-05
VOL08	-0.8	0.96	-0.067413982	0.119107357	-6.14E-05	5.48E-07	-2.89	0.61	-0.977834758	0.075166566	-8.77E-06	1.75E-05	-1.12	0.64	-0.2707254	0.102571046	4.60E-05	-1.15E-05	33.3	34.5	33.76136314	0.26209858	0.000175323	0	1.075	1.884	1.566092264	0.240996934	9.95E-05	-3.07E-06
VOL15	-0.51	0.21	-0.12876938	0.05816757	6.06E-05	-6.06E-06	-1.14	-0.55	-1.002606589	0.050174968	-3.39E-05	1.21E-06	-0.46	0.75	0.052427326	0.214217681	0.000210756	3.63E-06	33.3	33.9	33.42577519	0.112211645	9.69E-05	0	0.262	0.282	0.268857558	0.004978837	-8.96E-06	-3.63E-06
VOL18	-1.03	1.28	-0.028549335	0.257110028	0.000160841	8.51E-06	-0.28	2.42	0.816152181	0.248692674	0.000245902	1.16E-05	-0.75	2.3	0.105078874	0.516126573	-0.000340241	2.32E-06	33.1	33.7	33.23962264	0.109964901	6.19E-05	0	0.154	0.316	0.190327869	0.024586129	-2.54E-05	-2.32E-07
VOL07	-0.85	0.28	-0.230355292	0.064344497	-0.000325685	0.000144338	-0.16	1.44	0.830843819	0.086346341	-0.000803109	-0.000172095	-0.85	0.9	-0.341502591	0.115528105	0.000869726	-8.88E-05	33.1	33.7	33.21872687	0.107719137	0.000148038	0	0.089	0.094	0.091969652	0.000295232	0	0
VOL09	-0.72	0.73	-0.301081275	0.19436617	-0.000146796	-1.99E-20	-2.04	-0.09	-0.931281776	0.132711148	5.19E-05	-5.37E-06	-0.95	0.97	-0.281263874	0.301218101	-2.86E-05	8.95E-07	32	32.6	32.21339062	0.061776977	0	1.79E-05	0.144	0.259	0.166494092	0.021669904	1.40E-05	-2.69E-07
VOL13	-0.32	0.37	-0.042033832	0.045304222	1.18E-05	9.83E-07	-1.53	-0.29	-0.910759245	0.095339129	1.77E-05	-1.97E-05	-0.8	1.77	0.363233674	0.338508565	-3.93E-06	4.92E-06	31.6	32	31.77970102	0.080107552	-0.000118017	-0.000118017	0.538	0.653	0.600025177	0.027449033	-1.65E-05	1.18E-06
VOL08	-0.39	-0.11	-0.277800926	0.026994979	-1.16E-05	0	-1.33	-0.51	-0.93316358	0.079351778	7.72E-06	1.16E-05	-0.85	-0.1	-0.318179012	0.118439254	-2.31E-05	-1.07E-20	33.9	34.5	34.1099537	0.053659285	0	0	2.113	2.553	2.344814429	0.106178083	-7.52E-05	-1.93E-06
VOL03	-0.27	0.64	-0.174736842	0.165421795	-0.000153794	3.76E-05	-1.07	-0.23	-0.472939166	0.130978654	0.000191388	-9.06E-05	-0.01	1.63	0.867259057	0.178437643	-0.000105947	-0.000138414	30.6	31.2	30.75529733	0.11115637	0.000136705	0	0.015	0.02	0.016815448	0.00118782	2.05E-06	2.05E-06
VOL12	-0.7	1.08	0.175896869	0.226593552	7.55E-05	3.68E-06	-1.87	1.1	-0.873966851	0.277893932	3.50E-05	-9.21E-06	-1.22	1.36	0.07974954	0.470588922	0.000394107	6.45E-06	33.1	33.7	33.30729282	0.05838717	-3.68E-05	0.000110497	0.348	0.406	0.385581215	0.017567537	1.97E-05	1.29E-06
VOL08	-0.38	-0.09	-0.291527778	0.018317879	4.38E-21	4.38E-21	-1.54	-0.56	-0.967550505	0.033521213	-1.26E-05	1.75E-20	-0.47	-0.05	-0.238251263	0.052574238	3.16E-05	-1.58E-05	33.9	34.5	34.10618687	0.039403448	0	0	2.096	2.219	2.153049242	0.028450717	5.62E-05	0
VOL13	-0.19	0.5	-0.002117061	0.068237015	-0.00011208	-4.36E-05	-1.28	0.13	-0.945230386	0.136973297	0.000348692	3.11E-06	-0.86	1.74	0.316388543	0.280215019	0.000740971	3.74E-05	31.6	32	31.63760897	0.103393295	0	0	0.565	0.66	0.610514321	0.030843367	0.000107721	1.87E-06
VOL18	-0.81	0.6	0.231278027	0.106247007	5.98E-05	1.31E-05	-0.08	2.5	0.933378176	0.167666947	-3.74E-06	1.12E-05	-0.82	0.92	0.00819133	0.325373906	8.59E-05	9.34E-06	32	32.6	32.23183857	0.107017164	-7.47E-05	-0.000186846	0.678	1.066	0.895482063	0.109534605	0.000235426	0
VOL13	-0.16	0.87	0.030113717	0.189604724	1.42E-05	-1.60E-05	-1.35	0.81	-0.850511727	0.247618122	-0.0001457	-1.60E-05	-1.01	1.37	0.425778252	0.292673293	-0.000351812	1.78E-05	31.6	32	31.67960199	0.10837226	-0.00021322	0.00021322	0.546	0.689	0.602989339	0.031958071	-1.74E-05	-8.88E-07
VOL18	-0.22	0.86	0.545343384	0.380713694	0.000519263	-1.54E-05	-1.28	-0.53	-0.760798437	0.13008385	0.000100503	1.40E-06	-0.88	0.36	-0.058989391	0.273631074	0.000351759	-2.79E-06	34.3	34.9	34.30848688	0.045519518	0	0	0.164	0.181	0.171842546	0.005004052	-4.19E-06	-1.95E-06
VOL02	-0.14	0.08	-0.112723881	0.038079432	6.22E-06	-1.55E-05	-1.11	-0.89	-0.992263682	0.018443139	6.22E-06	-1.55E-06	-0.44	-0.1	-0.245845771	0.058415275	8.63E-21	-1.09E-05	30.8	31.4	31.0369403	0.08868072	0.000373134	0.00034204	1.26	1.453	1.376594527	0.041124248	0.000113495	6.37E-06
VOL05	-0.01	0.05	0.016567164	0.010698771	-2.57E-06	-6.43E-06	0.98	1.07	1.027045805	0.006882699	-7.72E-06	1.03E-05	-0.08	0.11	-0.013479156	0.03471434	-2.06E-05	1.29E-06	33.5	33.9	33.61343284	0.112519005	-0.000205867	-2.57E-05	4.965	6.28	5.663057643	0.343866601	0.000566135	0
VOL09	0.09	0.11	0.1025	0.004930066	0	6.94E-05	-1.08	-1.05	-1.066944444	0.005685969	0	0.000763889	-0.04	-0.02	-0.030555556	0.005746711	-0.000416667	-0.000347222	30.4	30.6	30.59444444	0.03286711	0	0	0.141	0.144	0.14375	0.000829156	0	0
VOL18	-0.29	0.24	-0.121857901	0.068955476	6.12E-06	-5.10E-06	-1.65	-0.49	-0.921649653	0.136878124	-7.76E-05	-2.04E-06	-1	0.97	-0.03595345	0.506207768	-0.000565537	-1.43E-05	33.9	34.7	34.24348714	0.106809057	8.17E-05	0	0.173	0.189	0.178620661	0.002748369	-3.06E-06	-5.10E-07
VOL07	-0.66	-0.02	-0.340416058	0.156661947	7.66E-05	-1.09E-05	0.48	1.53	0.812189781	0.065078452	2.92E-05	2.19E-05	-0.42	0.48	-0.241474453	0.139026389	-8.39E-05	3.28E-05	32.9	33.7	33.11708029	0.065514924	-7.30E-05	-0.000218978	0.09	0.109	0.092436496	0.000936282	0	0
VOL12	-0.48	0.82	0.051187632	0.182070339	0.000133521	1.41E-05	-1.63	-0.18	-0.823654252	0.176643568	4.57E-05	-4.22E-05	-1.5	1.17	0.307090654	0.530675298	-0.000154603	1.05E-05	33.1	33.5	33.14427266	0.091719048	0	0	0.367	0.382	0.374460295	0.00241329	-2.11E-06	-6.32E-06
VOL10	-0.28	-0.01	-0.159042654	0.055558629	-9.95E-05	2.37E-05	-0.98	-0.59	-0.752587678	0.076048349	-9.48E-06	-1.18E-05	-0.91	-0.5	-0.738246445	0.072765649	-5.21E-05	4.98E-05	32.2	32.6	32.26274882	0.098741025	0.000189573	0	7.288	8.041	7.674118483	0.159650181	0.000272986	1.42E-05
VOL13	-0.52	0.54	-0.122440895	0.148323271	-0.000121406	6.55E-05	-1.77	0.2	-0.585565495	0.261283909	-0.000226837	-3.67E-05	-0.76	1.71	0.70086901	0.404317607	0.000453674	-9.58E-06	31.6	32	31.65111821	0.09773977	0.000127796	0	0.419	0.729	0.618476677	0.069247587	6.26E-05	0
VOL07	-0.64	0.97	-0.098975118	0.4458853	-0.000580569	-1.63E-05	-2.05	0.27	-0.778299763	0.268447596	-0.000231043	-1.48E-06	-1.36	0.73	-0.396623223	0.351648919	-0.00014218	1.78E-05	33.9	34.3	34.10556872	0.03945462	0	0	0.484	0.526	0.509383886	0.010886022	-3.55E-06	0
VOL07	-0.83	0.71	0.21751992	0.358532207	-0.000886454	1.73E-20	-1.74	-0.62	-0.948645418	0.117969026	-0.000249004	2.99E-05	-0.85	0.47	-0.172768924	0.190393026	4.48E-05	1.49E-05	33.9	34.3	33.98924303	0.107135023	0.000498008	-0.000249004	0.465	0.614	0.498315737	0.030972017	0.00013745	2.49E-06
VOL02	-0.17	0.14	-0.098322917	0.026366802	7.29E-05	5.21E-06	-1.26	-0.46	-0.981703125	0.034869778	4.17E-05	2.60E-05	-0.87	-0.06	-0.286536458	0.065325577	-0.000117188	-2.08E-05	31.2	31.8	31.46302083	0.106297732	0.000104167	0	1.626	2.052	1.83608125	0.117716422	0.000199479	0
VOL12	-0.45	0.85	0.168060136	0.217307214	0.00014064	-3.64E-05	-1.5	0.01	-0.97657614	0.154715138	6.79E-05	2.18E-05	-0.64	1.08	0.02785645	0.298991455	-0.000198836	1.21E-05	32	32.6	32.20038797	0.072638007	-0.000193986	1.03E-17	0.251	0.283	0.265663434	0.006613789	2.86E-05	-1.21E-06
VOL15	-0.19	0.51	0.134057904	0.149148115	0.000128676	-3.19E-21	-1.63	-0.2	-0.972863051	0.111428028	2.30E-05	1.15E-05	-0.79	1.38	0.081516544	0.263888307	0.000153952	-5.74E-06	33.7	34.3	33.78042279	0.113528815	9.19E-05	0	0.698	1.008	0.800394761	0.062076025	-6.62E-05	-1.15E-06
VOL07	-0.81	0.69	0.139010302	0.3080913	0.000303532	-9.57E-05	0.07	1.6	0.61834805	0.28199364	0.000340324	-0.000284216	-1.11	0.92	-0.507045622	0.316443268	-0.000404709	-7.08E-05	33.1	33.7	33.30456218	0.059749997	0	-1.84E-05	0.089	0.096	0.092898823	0.00102815	7.36E-07	0
VOL18	0.16	0.35	0.249544236	0.020526309	0	0	0.88	1.09	0.989892761	0.02289946	-2.23E-05	-5.36E-05	-0.38	0.43	0.075174263	0.137204117	0.000245755	-8.94E-06	32.2	32.9	32.40339589	0.065406515	-8.94E-05	0.000312779	0.812	0.996	0.903275246	0.049515717	-0.000155049	6.26E-06
VOL04	0.15	0.3	0.192780191	0.025147754	-2.61E-05	-2.17E-05	-1.1	-0.94	-0.99840139	0.020367146	5.65E-05	-1.30E-05	-0.44	0.06	-0.33068636	0.103948785	-0.00020417	-3.91E-05	33.9	34.5	34.11164205	0.057488688	0.000260643	-0.000260643	0.162	0.172	0.166190269	0.002335711	5.65E-06	-1.09E-06
VOL10	-0.09	0.17	-0.008660969	0.020862503	1.66E-05	1.78E-05	0.85	1.28	1.018352327	0.020009288	1.19E-05	-3.68E-05	-0.36	0.02	-0.118423552	0.033743672	1.90E-05	-3.56E-06	31.6	32.2	31.78262108	0.094993206	-4.75E-05	0.000118708	2.377	2.819	2.509410256	0.076349354	2.35E-05	-1.35E-05
VOL03	-0.74	0.55	-0.087927509	0.396017205	0.000492565	1.93E-20	-0.05	1.22	0.584488848	0.230063873	6.51E-05	3.02E-05	-1.24	0.52	-0.361923792	0.488122225	-0.000710967	2.32E-05	31.4	31.8	31.57788104	0.081764741	-9.29E-05	0.00027881	0.048	0.053	0.050945167	0.000424357	4.18E-06	-3.49E-06
VOL03	-0.32	0.64	-0.147296296	0.107736985	-0.000518519	3.21E-20	-1.13	-0.23	-0.739746914	0.280632439	0.000148148	-3.09E-06	0	1.1	0.572833333	0.315650509	0.0005	-1.71E-20	31.4	32	31.60148148	0.062045605	0	0	0.021	0.026	0.024619136	0.001018958	1.23E-06	0
VOL18	-0.54	0.85	-0.009237132	0.372079518	-0.000496324	-1.15E-06	-2.85	0.11	-0.918189338	0.195071002	-0.00013557	6.89E-06	-1.14	0.91	-0.086943934	0.364629506	-0.000181526	6.89E-06	34.1	34.5	34.30569853	0.05324635	-0.000137868	-0.00011489	0.148	0.186	0.176176011	0.004773625	4.83E-06	-6.89E-07
VOL10	-0.93	0.05	-0.41716792	0.104700651	-1.79E-05	8.95E-06	0.17	1.5	0.697762263	0.196324729	4.12E-05	-3.85E-05	-0.41	1.08	0.519197995	0.294452226	-6.27E-05	-1.79E-06	32.2	32.9	32.3971357	0.067900555	0	0	2.493	3.272	2.658909416	0.154201753	6.18E-05	-9.13E-06
VOL14	-1.49	1.03	-0.199636364	0.503913883	-8.48E-05	1.18E-19	-3.42	0.65	-0.683812121	0.282728397	0.000139394	-1.36E-05	-1.71	4.14	-0.30410303	0.526935637	-6.67E-05	1.52E-05	34.5	34.9	34.51551515	0.061114954	6.06E-05	-0.000181818	0.149	0.162	0.154850909	0.002392327	-3.03E-06	0
VOL03	-0.4	1.2	-0.012627646	0.39727991	0.000161893	6.54E-05	-1.07	0.19	-0.486662516	0.184665075	-0.000292653	0.000155666	0.08	1.47	0.752079701	0.287424747	0.000180573	0.000376712	30.4	30.8	30.5377335	0.102318545	0.000373599	-0.000373599	0.014	0.018	0.016003736	0.000176407	0	0
VOL03	-1.13	0.5	-0.573033088	0.286552933	-0.000349265	-3.10E-05	-0.24	1.71	0.525868566	0.295440659	-0.000402114	9.19E-06	-0.37	1.33	0.319200368	0.239953665	0.000121783	-1.72E-05	32.4	32.9	32.56649816	0.103005648	4.60E-05	0.00011489	0.039	0.042	0.03946829	0.001087997	0	0
VOL04	0.19	0.46	0.374108761	0.042273462	-6.80E-05	-6.80E-05	-1.14	-0.86	-0.990589124	0.020881996	4.53E-05	-3.02E-05	-0.39	0.22	-0.083172205	0.099995003	0.000664653	5.29E-05	33.9	35.2	33.96359517	0.106953441	0.000453172	0.000377644	0.157	0.173	0.158646526	0.00157745	3.02E-06	0
VOL17	-0.33	0.17	-0.237016504	0.079813755	-1.06E-05	4.23E-06	-1.45	-0.39	-0.90955565	0.091293969	-4.23E-06	4.70E-20	-0.98	0.07	-0.501172239	0.150741787	1.06E-05	1.69E-05	31.4	31.8	31.55158697	0.101577796	0.000126957	-0.000105798	0.156	0.173	0.165015658	0.004168196	6.14E-06	1.48E-06
VOL03	-0.63	0.65	0.402884835	0.24079804	-0.000310718	-7.13E-06	-1.16	0.75	-0.820478905	0.173301824	-6.27E-05	-2.85E-06	-0.44	1.27	0.322776511	0.181828384	-0.000470353	-1.57E-05	31.6	32	31.62234892	0.080491373	0	0	0.026	0.03	0.027348917	0.001007515	3.42E-06	-2.97E-21
VOL09	-0.19	0.83	0.023337957	0.274430188	-0.000108645	2.21E-21	-1.48	-0.5	-1.014976884	0.118059659	-2.08E-05	5.78E-07	-0.46	0.65	0.083317152	0.138684376	-6.24E-05	-1.16E-06	31.8	32.6	32.02357836	0.096344426	2.31E-05	6.93E-05	0.139	0.166	0.147627601	0.001587854	2.31E-07	6.93E-07
VOL11	0.1	0.69	0.205389031	0.055610954	-4.15E-05	-6.38E-06	-1.28	-0.54	-0.997672194	0.044954651	-1.59E-05	7.97E-06	-0.6	0.55	-0.040625	0.094265378	9.25E-05	-2.07E-05	31	31.6	31.14757653	0.106098454	0.000127551	0	0.048	0.053	0.0510625	0.00168802	3.19E-07	2.87E-06
VOL03	-0.4	0.72	-0.053465	0.282474324	0.0004175	6.25E-06	-1.27	-0.28	-0.676665	0.24458358	-0.0002	-1.25E-06	-0.31	1.14	0.590975	0.364041068	-0.000445	2.50E-06	31.2	31.8	31.4402	0.094148606	-5.00E-05	-0.000125	0.013	0.026	0.0221305	0.001735071	0	2.50E-07
VOL18	-0.65	0.73	-0.118554007	0.131130569	-1.57E-05	-2.61E-06	-1.55	0.09	-0.788236934	0.171574466	0.000160279	-3.40E-05	-1.22	1.04	-0.356554007	0.577610668	0.000250871	5.05E-05	33.9	34.3	34.08947735	0.079462954	-3.48E-05	8.71E-05	0.176	0.201	0.185350871	0.003844163	-3.83E-06	-8.71E-07
VOL10	0	0	0	0	0	0	0.97	1.04	1.01	0.014719601	-0.000277778	0.000972222	-0.2	-0.16	-0.180277778	0.010668258	0.000138889	-0.000208333	30.4	30.6	30.40555556	0.03286711	0	0	1.305	1.342	1.321361111	0.013070647	0.000944444	0
VOL12	-1.49	1.04	0.048233281	0.250863247	0.00011353	1.94E-05	-2.14	0.52	-0.932401244	0.207936363	2.95E-05	1.01E-05	-1.32	2.07	-0.115178849	0.438585054	0.000116641	-2.72E-05	30.6	33.7	33.035521	0.11773326	6.22E-05	0	0.362	0.397	0.381454432	0.006602066	4.82E-06	-1.17E-06
VOL17	-0.33	-0.21	-0.30183112	0.009797084	2.85E-05	7.12E-06	-0.93	-0.53	-0.791850095	0.03420682	0.000241935	4.74E-06	-0.95	-0.44	-0.661508539	0.039920479	-0.000251423	-5.22E-05	30.6	31	30.7740038	0.093669166	0.00028463	-0.000332068	0.094	0.101	0.097214421	0.001133223	1.90E-06	7.12E-07
VOL05	-0.02	0.02	0.00016129	0.003588483	0	-1.75E-20	0.83	1.08	1.005241935	0.022377397	0	-2.02E-05	-0.45	-0.13	-0.196048387	0.048614988	0.000201613	0.000231855	33.5	33.7	33.50241935	0.021863616	0	0	1.346	2.2	1.722520161	0.232345091	0.003453629	-1.41E-05
VOL10	-1	-0.01	-0.320086899	0.078541128	3.55E-05	-9.55E-06	-0.43	1.74	0.889818302	0.17973045	8.29E-05	-1.05E-05	-1.24	1.18	0.182406847	0.326313299	-3.75E-05	1.84E-05	32.2	33.5	32.40387097	0.081869365	2.63E-05	7.24E-05	2.525	3.218	2.683288611	0.124250266	-1.66E-05	2.76E-06
VOL15	-0.63	0.8	0.035942261	0.151225594	4.01E-06	3.21E-05	-1.48	-0.15	-0.955902165	0.155506674	-0.000100241	-1.00E-05	-0.98	1.3	-0.061507618	0.315470862	0.00031676	-6.01E-06	33.7	34.1	33.71234964	0.068491686	0	0	0.509	0.984	0.846769848	0.100279333	0.000269848	-1.00E-06
VOL18	-0.38	0.32	-0.108098039	0.065116112	9.80E-06	-6.54E-06	-2.61	-0.18	-0.95030719	0.147388499	-4.58E-05	-4.08E-05	-0.78	1.18	0.069908497	0.449392609	0.000222222	5.39E-05	33.7	34.3	33.88849673	0.098211265	0.000326797	0.000196078	0.176	0.201	0.185765359	0.004011647	5.23E-06	0
VOL10	-0.44	-0.21	-0.298209806	0.022360409	-2.28E-05	-1.43E-06	-0.97	-0.72	-0.828802737	0.031370135	-3.99E-05	0.000102623	-0.79	-0.46	-0.626607754	0.03816722	0	-2.00E-05	32.6	33.1	32.90119726	0.070296188	0	0	7.028	8.041	7.685927024	0.187471416	-0.000235177	0.000129133
