# Supplementary material for: From multimodal features to behavioural inferences: A pipeline to model engagement in human-robot interactions
Source: PLoS One. 2023 Nov 8;18(11):e0285749. doi: 10.1371/journal.pone.0285749 (PMC10631623; doi:10.1371/journal.pone.0285749)
Supplement: S1 File — (ZIP) [file pone.0285749.s001.zip › Data PLOS Submission/HRI/HRI_OpenFace_Feature_Vectors.csv]

user	OF_feature_1	OF_feature_2	OF_feature_3	OF_feature_4	OF_feature_5	OF_feature_6	OF_feature_7	OF_feature_8	OF_feature_9	OF_feature_10	OF_feature_11	OF_feature_12	OF_feature_13	OF_feature_14	OF_feature_15	OF_feature_16	OF_feature_17	OF_feature_18	OF_feature_19	OF_feature_20	OF_feature_21	OF_feature_22	OF_feature_23	OF_feature_24	OF_feature_25	OF_feature_26	OF_feature_27	OF_feature_28	OF_feature_29	OF_feature_30	OF_feature_31	OF_feature_32	OF_feature_33	OF_feature_34	OF_feature_35	OF_feature_36	OF_feature_37	OF_feature_38	OF_feature_39	OF_feature_40	OF_feature_41	OF_feature_42	OF_feature_43	OF_feature_44	OF_feature_45	OF_feature_46	OF_feature_47	OF_feature_48	OF_feature_49
VOL11	0	0	0	0	0	0	0	0	0	0	0	0	-33393954	-33393954	-33393954	0	0	0	-18784100	-18784100	-18784100	0	0	0	45655796	45655796	45655796	0	0	0	-0.401	-0.401	-0.401	1.11E-16	0	0	0.464	0.464	0.464	1.11E-16	0	0	0.001	0.001	0.001	4.34E-19	0	0	1
VOL06	-1.363	0	-0.028846986	0.181428651	-4.29E-19	-1.72E-19	-0.043	0.884	0.013130603	0.09496597	1.72E-19	1.72E-19	-33393954	1565.3	-16722272.21	16697469.41	25807.52025	-2.30E-12	-18784100	-332.4	-9406801.34	9391803.385	14515.98269	-1.44E-12	982.5	45655796	22863867.25	22827183.1	-35281.72512	3.45E-12	-3.137	3.128	-0.42331221	0.479441653	-6.03E-05	1.93E-19	-0.53	1.439	0.15292813	0.55099432	-0.000761978	7.51E-20	-3.1	3.002	0.405993045	0.787485968	0.000849304	-2.14E-19	0.428
VOL14	0.965	1.381	1.118814787	0.077842232	0.000171397	2.24E-06	-0.101	0.966	0.427304705	0.160710348	0.000419343	-1.38E-05	-839.3	-634.7	-751.5394324	47.58128847	0.084578043	0.004144884	-41.9	58.8	30.00978342	20.29297958	-0.002352502	1.33E-18	957	1275.9	1159.715982	70.55735879	-0.150634802	-0.006740105	-0.335	2.77	0.985492905	0.623225033	0.00109186	2.45E-05	-1.433	-1.148	-1.302619119	0.056004132	0.000132188	-1.12E-05	0.022	2.65	0.957386109	0.551720014	0.000985437	3.62E-05	0.743
VOL06	0	0	0	0	0	0	0	0	0	0	0	0	-33393954	-33393954	-33393954	0	0	0	-18784100	-18784100	-18784100	0	0	0	45655796	45655796	45655796	0	0	0	-0.401	-0.401	-0.401	5.55E-17	0	0	0.464	0.464	0.464	0	0	0	0.001	0.001	0.001	2.17E-19	0	0	1
VOL15	0	0	0	0	0	0	0	0	0	0	0	0	-33393954	-33393954	-33393954	0	0	0	-18784100	-18784100	-18784100	0	0	0	45655796	45655796	45655796	0	0	0	-0.401	-0.401	-0.401	1.11E-16	0	0	0.464	0.464	0.464	0	0	0	0.001	0.001	0.001	0	0	0	1
VOL14	-1.212	0	-0.012636432	0.115657905	0.000634378	-0.000528649	-0.636	0.558	0.000617768	0.030455755	3.36E-05	-2.80E-05	325.6	3628.4	995.3401642	442.5894583	-0.283911907	-0.042889138	148	1684.2	402.2029115	226.6991335	-0.127603583	-0.022247107	895.5	9003.7	2703.789884	1059.215072	-0.515285554	-0.104861889	-3.14	3.131	1.141380739	1.092732712	-0.000534901	-4.78E-05	-0.318	1.548	0.039366555	0.596630853	-0.000575401	-2.12E-05	-3.135	3.133	0.14960321	0.867809925	0.002386711	-0.003441209	0.154
VOL13	-1.116	1.467	-0.098516202	0.399681924	0.00039874	3.34E-05	-0.418	1.359	0.241042304	0.356532364	-0.000331908	-1.13E-05	-300.9	493.6	28.20769577	141.4223337	-0.192056706	-0.002767777	-362	638.8	57.69126913	196.6861418	0.098762376	0.000630063	197	1800.1	727.1393789	285.1232687	-0.211116112	-0.001687669	-3.068	3.122	0.856807831	0.694416964	4.77E-05	-4.48E-05	-1.334	1.555	-0.023317732	0.760261067	-0.00020207	4.50E-07	-3.128	2.986	0.103834833	0.951949476	0.000176418	3.26E-05	0.503
VOL09	0	1.348	0.143671154	0.291433878	0	0	-0.741	0.683	0.061182692	0.191067827	-1.07E-19	1.07E-19	-33393954	-257.6	-6165522.966	12956130.25	64218.22288	2.87E-12	-18784100	640.5	-3467722.514	7288006.474	36123.59154	-5.47E-17	684.6	45655796	8429651.993	17713351.53	-87798.19692	1.43E-12	-3.139	3.062	0.696119231	1.102112252	0.003976923	1.60E-18	-1.41	0.464	-0.641994231	0.554676869	-0.002726923	1.60E-19	-3.14	3.078	0.496763462	0.858406343	0.002321154	6.94E-19	0.431
VOL05	-1.064	0.53	-0.005258889	0.293984933	-2.16E-19	1.23E-19	-0.13	0.542	0.025868889	0.084170228	3.08E-20	3.85E-20	-33393954	2248.1	-444711.0441	3830271.771	37103.32639	-0.000138889	-18784100	377.1	-250384.2524	2154500.698	20870.92556	-5.79E-12	-1691.9	45655796	610030.6282	5236463.951	-50729.94761	-0.000111111	-3.135	3.124	0.31237	0.995360745	-0.000949444	-1.39E-06	-1.182	1.515	0.298317778	0.643029846	-0.001168889	-2.31E-19	-3.106	2.666	-0.159046667	1.114734875	0.001168889	-1.13E-18	-1.008
VOL16	0	1.307	0.002045153	0.048177299	0	0	-0.597	0.221	-0.000415621	0.014333332	1.94E-20	-9.68E-21	-33393954	-159.5	-6776751.021	13430302.53	5821.773675	-3.25E-13	-18784100	764	-3811673.442	7554671.259	3274.789034	4.55E-13	339.1	45655796	9265375.774	18361596.95	-7959.444474	-9.91E-18	-3.121	1.393	-0.829799512	0.825078017	-0.000445607	2.29E-19	-1.523	0.614	-0.130842922	0.44810898	-0.000269351	6.05E-22	-3.125	3.127	-0.044814854	0.759067191	0.000539052	3.63E-21	0.392
VOL09	-0.868	0	-0.068790402	0.230313298	-1.57E-19	-5.88E-20	-0.093	0.604	0.042288638	0.142586627	-1.57E-19	1.84E-19	-33393954	2910.9	-3393143.529	10090205.97	23567.01905	0.005010586	-18784100	953.2	-1909022.152	5675613.714	13256.07537	-0.002717008	971.5	45655796	4642749.893	13793963.51	-32217.30092	0.041937191	-3.141	3.141	0.174774171	1.779499181	-0.000304164	1.76E-07	-1.19	1.553	0.72255681	0.619136833	0.000462597	1.16E-05	-3.104	3.115	-0.457625265	1.526936032	0.000161962	-1.71E-19	0.171
VOL06	-1.114	0	-0.025807369	0.131688128	0	1.33E-19	-0.233	0.646	0.014690028	0.082422508	2.22E-20	2.22E-20	-33393954	536.2	-4493417.517	11395887.68	13373.70801	-4.48E-13	-18784100	32.9	-2527688.952	6410131.328	7522.656067	-4.48E-13	365.6	45655796	6143889.993	15580099.8	-18284.07713	5.97E-13	-2.445	1.305	0.056579095	0.385303667	0.000107329	-6.53E-20	0.031	1.337	0.449401282	0.222380927	-0.000103324	-3.06E-20	-1.089	2.255	-0.329336804	0.642514227	0.000101722	1.81E-20	1
VOL11	-1.426	0.417	-0.263954894	0.45491253	0.000352869	4.45E-06	-0.262	1.136	0.151813747	0.307702787	-0.000245014	-2.08E-05	-1992.6	3644.1	424.4637619	584.8845542	0.501595581	0.002101872	-2728.9	1425.5	-176.5999693	174.2745958	-0.029042651	-0.000590672	-9245.8	35244.7	1400.054158	1216.875272	0.516523473	0.003835532	-3.133	3.133	-0.211204971	1.88253697	-0.001704971	4.01E-05	-1.395	1.527	0.760988647	0.515833118	-0.000264805	-1.61E-06	-3.141	3.141	0.30430316	1.876582238	0.001437864	-5.06E-05	0.256
VOL14	0	1.109	0.040160256	0.17171595	0.000308761	-3.18E-05	-0.075	0.333	0.010060897	0.048124166	0.000105235	-9.08E-06	-33393954	-363.1	-23119047.04	15412360.43	35676.48072	0.010016026	-18784100	63.5	-13004369.82	8669595.271	20068.47601	0.001602564	437.5	45655796	31608064.88	21071596.68	-48776.36693	-0.017735043	-0.401	0.699	-0.330042735	0.165436015	0.000455662	6.68E-06	-1.399	0.464	0.316096154	0.310008866	-0.000643162	5.10E-05	-0.006	0.718	0.059877137	0.106668754	0.000248932	-8.28E-06	0.694
VOL03	-1.123	1.241	0.29981999	0.556365864	0.000566719	3.27E-06	-0.678	0.245	0.008667713	0.092277265	-1.15E-05	1.52E-05	-2656	33816	-424.5611722	1010.091824	-0.91007326	-0.005756149	-4.6	857.6	44.04986918	33.81513938	0.020800628	-0.000758765	627.5	89766.6	1130.233386	2350.572011	-1.399241235	-0.010112507	-3.024	3.133	0.123915228	0.978235959	0.001909995	-5.22E-05	-1.551	1.372	-0.1605955	0.818595633	-0.00057169	1.01E-05	-3.131	3.105	0.054916274	0.790860119	-0.001443223	3.79E-05	0.158
VOL03	-0.445	0.018	-0.007797508	0.057102134	1.73E-19	1.73E-19	0	0.421	0.00788162	0.052995371	1.73E-19	0	-33393954	-52	-21222360.93	16071987.17	104030.6516	0.000233645	-18784100	-226.5	-11937684.77	9040352.982	58516.74034	0.000545171	508.9	45655796	29015210.69	21973070.59	-142228.3101	-0.002024922	-0.401	0.447	-0.293429907	0.193389223	6.39E-05	-2.34E-06	0.013	0.703	0.497492212	0.074875311	-1.09E-05	-1.25E-05	0.001	0.551	0.153984424	0.216470735	0.001713396	-1.56E-06	0.234
VOL07	0	1.32	0.032184774	0.190686522	0	0	-0.014	0.43	0.006111023	0.042997026	0	5.50E-21	-33393954	-488.7	-5085270.351	11997242.49	26481.45115	1.48E-12	-18784100	82.6	-2860027.884	6748634.34	14896.23172	1.77E-12	716.3	45655796	6952438.397	16402513.52	-36205.1904	2.95E-12	-3.114	2.879	2.215894528	1.291699201	0.002559873	1.76E-19	-1.515	0.464	-0.568019033	0.457898173	-0.000937351	-1.76E-19	-3.134	3.118	2.420759715	1.229447842	0.002381443	5.28E-19	0.696
VOL14	1.135	1.413	1.260738847	0.074938984	-0.000178999	-5.44E-05	0.278	1.085	0.670052231	0.149077838	0.000250816	-0.000202938	-821.9	-571.5	-697.7898803	35.62760688	0.011860718	-0.005848749	-1.6	149.2	71.52089227	39.40933147	-0.034657236	-0.000163221	925.4	1274.4	1085.638194	67.98793842	0.109738847	0.008759521	1.518	2.891	2.220833515	0.370429797	-0.001399891	3.92E-05	-1.468	-1.006	-1.233690968	0.075248867	-5.98E-05	2.42E-05	1.446	2.875	2.17091839	0.353297396	-0.001380849	4.65E-05	0.752
VOL15	0	0	0	0	0	0	0	0	0	0	0	0	-33393954	-33393954	-33393954	0	0	0	-18784100	-18784100	-18784100	0	0	0	45655796	45655796	45655796	0	0	0	-0.401	-0.401	-0.401	1.67E-16	0	0	0.464	0.464	0.464	1.11E-16	0	0	0.001	0.001	0.001	4.34E-19	0	0	1
VOL10	-0.152	0	-0.000141133	0.004629499	0	0	-0.13	0	-0.000120706	0.00395944	0	0	-33393954	-574.5	-2233242.155	8340471.211	31005.66917	-1.04E-12	-18784100	654	-1255164.581	4691792.086	17441.74002	-6.92E-13	3052	45655796	3056562.102	11402104.22	-42387.20474	-3.46E-12	-0.401	0.288	-0.002236769	0.117451389	0.000391829	-2.58E-20	-0.451	0.464	-0.348508821	0.257959019	-0.000849582	-4.51E-20	-0.679	0.001	-0.52531662	0.149231293	-0.000526462	3.22E-21	0.185
VOL14	0	0	0	0	0	0	0	0	0	0	0	0	-33393954	-33393954	-33393954	0	0	0	-18784100	-18784100	-18784100	0	0	0	45655796	45655796	45655796	0	0	0	-0.401	-0.401	-0.401	1.11E-16	0	0	0.464	0.464	0.464	5.55E-17	0	0	0.001	0.001	0.001	0	0	0	1
VOL12	0	1.183	0.584748844	0.513444408	0.001367103	0.001139253	-0.23	0.874	0.216993837	0.24199723	0.000611325	0.000509438	-33393954	-510.7	-4632265.076	11540635.88	25726.7475	0.070300462	-18784100	214.6	-2605209.766	6491784.291	14471.54777	-0.004718798	868.3	45655796	6333348.23	15778143.38	-35173.1619	-0.12596302	-1.909	2.107	0.409675655	0.701361323	0.001664099	-0.000180085	-1.56	0.464	-0.921496148	0.609643527	-0.001330894	0.00016198	-1.707	2.064	0.36461171	0.566413202	0.001209168	-0.000332627	0.121
VOL14	0	1.149	0.777582303	0.462967341	0.001023787	-2.38E-07	-0.188	0.372	0.133857279	0.141636892	0.000307802	-1.67E-06	-33393954	240.3	-2669607.483	9055429.642	31772.79619	0.000142721	-18784100	976	-1501198.642	5093813.702	17872.66508	2.38E-05	722.3	45655796	3650035.411	12380416.6	-43439.22959	-0.000356803	-0.526	0.835	0.124426261	0.38751268	0.001070409	-9.51E-06	-1.475	0.464	-0.930889629	0.670436414	-0.001707897	2.62E-06	-0.373	0.877	0.288903901	0.286482797	0.000731208	-8.33E-06	0.307
VOL17	-0.95	0	-0.109502662	0.230642958	-0.000523194	-6.08E-06	0	0.64	0.064403042	0.138811606	0.000354753	7.60E-07	-33393954	1550	-13103298.04	16306004.14	25395.47608	-0.010969582	-18784100	-236.8	-7371077.648	9171748.325	14283.85308	0.004163498	837.9	45655796	17916374.83	22291990.85	-34717.02144	-0.023041825	-2.825	0.962	0.04695057	0.412489343	0.000693536	1.90E-07	-0.164	1.529	0.648736882	0.219365915	0.000243346	6.84E-06	-0.591	2.962	0.065771863	0.182344256	2.74E-05	2.47E-06	0.178
VOL14	-0.467	2.287	0.706349012	0.476199974	1.45E-05	-1.70E-06	-2.19	1.106	0.247337764	0.20959583	1.19E-05	4.94E-06	-182499.6	969.5	-752.7638378	3388.329821	0.005419223	-0.00291411	-84.8	14222.4	66.18142468	275.9850863	-0.023653715	-0.000639059	-1337.6	238327.9	1277.615985	4413.338855	-0.009952284	0.002973756	-3.105	2.603	0.400353102	0.715541828	4.75E-05	-1.61E-05	-1.557	1.488	-0.85415576	0.605420857	-1.79E-05	4.00E-06	-3.125	3.029	0.454107021	0.676058879	5.69E-05	-1.67E-05	-1.689
VOL15	-1.362	1.516	-0.073973992	0.521538855	0.000275914	0.000229928	-1.449	1.025	0.086698078	0.281619701	-8.42E-05	-7.02E-05	-33393954	1408.9	-151057.4977	2240811.28	12587.21496	-0.000565398	-18784100	2848.7	-85012.37637	1260453.598	7080.332529	1.88E-05	-5715.7	45655796	207375.563	3063551.908	-17208.93901	0.00157369	-3.141	3.141	0.610380324	1.699800705	0.000195062	-3.52E-05	-1.561	1.553	0.436221636	0.949194351	-0.000680927	-3.66E-05	-3.132	3.116	-0.744169619	1.432837963	-2.94E-05	-2.56E-05	-0.19
VOL16	0	0.746	0.00056994	0.018762786	0	0	-0.321	0	-0.000276467	0.008649659	0	0	-33393954	-137.8	-12749513.27	16223545.98	18318.05348	8.17E-13	-18784100	519	-7171353.44	9125940.013	10304.12041	-2.04E-13	821.8	45655796	17431396.78	22180297.56	-25043.84487	-4.09E-12	-1.26	0.774	0.198095996	0.523856847	0.000570488	0	-1.133	0.464	0.094753154	0.321417258	-0.000302249	-7.61E-21	-1.339	0.001	-0.735079539	0.584205073	-0.000665387	0	0.515
VOL07	-0.211	1.271	0.324230548	0.456885063	2.76E-19	-1.56E-19	-0.058	1.086	0.312084883	0.395831001	-1.45E-20	-2.45E-20	-33393954	461.4	-2309819.86	8473115.652	8748.68394	3.90E-13	-18784100	456.8	-1299270.168	4766128.751	4921.085172	2.28E-17	402.1	45655796	3158591.761	11584164.6	-11960.91394	5.86E-13	-2.975	3.07	0.935451402	0.81432671	0.00014645	2.69E-19	-1.496	0.464	-0.610703694	0.427894184	-0.000311239	1.50E-20	-3.121	3.127	0.95965968	0.824498281	-2.07E-05	2.45E-20	0.533
VOL04	0	0	0	0	0	0	0	0	0	0	0	0	-33393954	-33393954	-33393954	0	0	0	-18784100	-18784100	-18784100	0	0	0	45655796	45655796	45655796	0	0	0	-0.401	-0.401	-0.401	1.67E-16	0	0	0.464	0.464	0.464	0	0	0	0.001	0.001	0.001	2.17E-19	0	0	1
VOL09	-0.73	0.336	0.000991326	0.037514672	3.44E-20	-8.60E-21	0	0.389	0.00288166	0.029374989	8.60E-21	8.60E-21	-33393954	8098.6	-9433107.416	15035930.27	20689.80527	-6.01E-17	-18784100	-534.6	-5312309.899	8453829.851	11637.35998	4.62E-13	2899.7	45655796	12919763.78	20542548.61	-28284.80409	-2.76E-12	-3.116	3.11	1.14391202	1.663939263	0.000585502	-3.53E-19	-0.507	1.349	0.440330235	0.230327111	0.000135688	-9.03E-20	-3.126	3.118	-1.174504957	1.701231237	0.000242875	-5.73E-19	0.081
VOL11	-1.319	0	-0.006497159	0.089264232	0	-9.01E-20	-0.363	0.832	0.003176136	0.04977113	2.25E-20	2.25E-20	-33393954	2983.3	-23419002.1	15284237.31	13552.89704	6.05E-13	-18784100	64	-13173256.96	8597280.199	7623.428084	7.56E-13	419.6	45655796	32018516.54	20895881.77	-18528.94801	-1.21E-12	-3.128	3.122	-1.087460227	1.14320119	-0.000979302	-1.80E-19	0.174	1.277	0.500096185	0.076382513	4.75E-05	-5.63E-20	-3.045	3.138	0.700094562	1.146315921	0.00098539	-4.51E-20	1
VOL14	0	2.187	0.057223767	0.264311607	9.65E-20	-1.51E-19	-0.999	2.819	0.0299194	0.158693311	7.24E-20	-1.03E-19	-33393954	-155.9	-522999.127	4143635.671	7254.767087	-4.05E-13	-18784100	258	-293828.9051	2330840.211	4080.873387	9.71E-13	522	45655796	715330.3667	5665089.973	-9918.539778	3.23E-13	-3.141	3.135	-1.807361069	1.220317518	-0.000442972	2.86E-19	-1.488	1.407	-0.786986313	0.63976827	-0.000350641	-1.21E-19	-3.119	3.134	-1.539763198	1.609948795	-0.000558766	-3.54E-19	0.17
VOL05	-1.354	0	-0.039947797	0.221545111	0	-2.66E-20	-0.677	0.218	-0.010196839	0.066892885	0	0	-33393954	704.4	-14201841.17	16509679.71	15993.41102	-1.78E-13	-18784100	240.3	-7988581.51	9286656.148	8996.259148	-1.43E-12	352.2	45655796	19417071.67	22571404.12	-21865.63396	7.14E-13	-3.106	0.187	-0.215708812	0.554562679	0.000281609	-2.33E-19	-0.812	1.364	-0.065464559	0.585348851	-0.00054454	2.82E-20	-3.134	3.138	0.081235153	0.560865014	0.0001341	-2.66E-19	0.895
VOL03	-1.366	0	-0.158404225	0.407523315	-0.000622535	-3.98E-05	0	1.31	0.138843192	0.362102007	0.000543662	6.73E-05	-33393954	573.6	-28972715.09	11318018.85	15678.13063	0.008110329	-18784100	-244.2	-16297232.76	6366181.713	8818.689108	-0.004530516	662.4	45655796	39611345.97	15473309.79	-21434.27002	0.012805164	-0.401	2.99	-0.121042254	0.732043067	0.001021362	-8.12E-05	0.464	1.509	0.537921596	0.197854677	0.000246479	3.64E-06	-2.498	0.001	-0.137476526	0.376103672	-0.00037723	6.49E-05	0.839
VOL05	-0.178	0	-3.96E-05	0.002655533	0	0	-0.111	0	-2.47E-05	0.001655979	0	0	-33393954	-850.1	-1963756.92	7853831.48	7433.820392	-1.66E-13	-18784100	799.6	-1103217.263	4418129.262	4181.855565	1.66E-13	1995.9	45655796	2685925.036	10737384.96	-10163.16489	-3.32E-13	-0.401	0.421	-0.27735463	0.057146131	2.78E-05	-4.63E-21	0.383	1.156	0.84645325	0.108286323	9.17E-05	0	-0.599	0.001	-0.130576803	0.055607109	-2.96E-05	0	0.318
VOL05	-0.943	0	-0.014633823	0.11217002	0	0	0	0.519	0.007749126	0.059755377	0	0	-33393954	187.7	-31363704.26	7979753.404	23336.22883	0.002480783	-18784100	106.4	-17642084.32	4488612.075	13126.62313	-0.000436758	616.6	45655796	42880119.56	10909600.48	-31904.31461	0.005555556	-1.085	2.682	-0.363142558	0.273674656	-0.000495458	-3.77E-05	0.464	1.558	0.503698113	0.16036636	0.000196366	2.27E-06	-2.393	0.681	-0.012522711	0.176999131	0.000484277	2.06E-05	1
VOL17	0	0	0	0	0	0	0	0	0	0	0	0	-33393954	-33393954	-33393954	0	0	0	-18784100	-18784100	-18784100	0	0	0	45655796	45655796	45655796	0	0	0	-0.401	-0.401	-0.401	1.11E-16	0	0	0.464	0.464	0.464	1.11E-16	0	0	0.001	0.001	0.001	2.17E-19	0	0	1
VOL18	0	0	0	0	0	0	0	0	0	0	0	0	-33393954	-33393954	-33393954	0	0	0	-18784100	-18784100	-18784100	0	0	0	45655796	45655796	45655796	0	0	0	-0.401	-0.401	-0.401	1.11E-16	0	0	0.464	0.464	0.464	1.11E-16	0	0	0.001	0.001	0.001	4.34E-19	0	0	1
VOL01	-1.355	0	-0.12135559	0.356152675	-3.45E-19	8.62E-20	-1.076	0.622	0.011553571	0.088874957	-6.46E-20	4.31E-20	-33393954	665	-1866253.73	7671702.514	25927.38424	-1.10E-17	-18784100	74.2	-1049984.274	4315280.183	14583.98012	-1.74E-12	385.8	45655796	2552772.782	10488350.52	-35446.5896	-2.31E-12	-2.913	3.12	-2.061756988	1.048686222	-0.001648292	4.96E-19	0.464	1.538	0.736608696	0.237146708	0.00014441	4.31E-20	-3.139	3.135	2.455024068	1.220452093	0.002329969	-1.16E-18	0.991
VOL01	-1.218	0	-0.082428571	0.283062606	1.42E-19	2.83E-19	0	0.782	0.049563776	0.171601776	-1.13E-18	2.83E-19	-33393954	1970.1	-9200093.611	14919623.99	85189.8699	-1.90E-12	-18784100	-18.1	-5175274.809	8392152.037	47918.38367	9.50E-13	351.5	45655796	12579189.48	20397345.61	-116466.6033	-5.70E-12	-3.139	3.025	-0.598553571	1.093857142	-0.002456633	-5.66E-19	0.464	1.527	0.975459184	0.333101395	0.001706633	0	-2.91	3.115	0.45315051	0.998832518	0.003293367	1.98E-18	1
VOL12	-3.089	2.269	0.534025584	0.642647076	-9.88E-19	8.49E-20	-0.944	2.845	0.034123471	0.342717346	-1.23E-19	2.32E-20	-33393954	-243.4	-2675103.376	9063969.936	18572.36891	-1.45E-12	-18784100	110.3	-1504437.779	5098574.18	10447.13348	-2.07E-12	429.4	45655796	3657511.214	12392103.97	-25391.87775	-8.28E-13	-3.14	3.141	0.98673693	1.784150779	0.00139099	-3.41E-18	-1.561	1.102	-0.629749722	0.695305929	-0.000433259	4.63E-20	-3.141	3.139	0.8526396	2.081600018	0.001631257	-1.74E-18	0.488
VOL12	0	0	0	0	0	0	0	0	0	0	0	0	-33393954	-33393954	-33393954	0	0	0	-18784100	-18784100	-18784100	0	0	0	45655796	45655796	45655796	0	0	0	-0.401	-0.401	-0.401	2.22E-16	0	0	0.464	0.464	0.464	1.11E-16	0	0	0.001	0.001	0.001	4.34E-19	0	0	1
VOL07	-0.719	0	-0.000777323	0.022797461	0	0	0	0.309	0.000338983	0.009930365	0	0	-33393954	4405.8	-26464769.93	13542466.41	19519.04313	1.52E-12	-18784100	-444.9	-14887034.26	7616464.121	10977.54483	-1.09E-12	3585.6	45655796	36185260.01	18509309.95	-26676.75593	-1.30E-12	-3.093	0.47	-0.746748101	0.718940388	-0.001052601	-4.54E-19	-0.174	1.567	0.567333723	0.218635835	0.00024547	1.78E-19	-3.124	3.139	-0.341050847	1.250747451	-0.001731736	-3.08E-19	0.075
VOL18	0	0	0	0	0	0	0	0	0	0	0	0	-33393954	-33393954	-33393954	0	0	0	-18784100	-18784100	-18784100	0	0	0	45655796	45655796	45655796	0	0	0	-0.401	-0.401	-0.401	1.11E-16	0	0	0.464	0.464	0.464	5.55E-17	0	0	0.001	0.001	0.001	4.34E-19	0	0	1
VOL03	-0.032	0	-1.83E-05	0.000764728	0	0	-0.285	0	-0.000162857	0.006810856	0	0	-33393954	-1110.3	-26562740.86	13470258.81	19081.62497	6.39E-13	-18784100	676.2	-14941295.29	7577508.272	10734.08126	4.26E-13	1573.1	45655796	36316258.65	18416346.08	-26088.12737	0	-0.931	-0.336	-0.493885143	0.194543054	-0.000302857	0	0.208	0.464	0.428361714	0.072631194	-0.000106857	0	-0.79	0.001	-0.135911429	0.286804871	-0.000452	1.19E-20	0.496
VOL11	0	0	0	0	0	0	0	0	0	0	0	0	-33393954	-33393954	-33393954	0	0	0	-18784100	-18784100	-18784100	0	0	0	45655796	45655796	45655796	0	0	0	-0.401	-0.401	-0.401	1.67E-16	0	0	0.464	0.464	0.464	1.67E-16	0	0	0.001	0.001	0.001	4.34E-19	0	0	1
VOL18	0	0	0	0	0	0	0	0	0	0	0	0	-33393954	-33393954	-33393954	0	0	0	-18784100	-18784100	-18784100	0	0	0	45655796	45655796	45655796	0	0	0	-0.401	-0.401	-0.401	1.67E-16	0	0	0.464	0.464	0.464	1.11E-16	0	0	0.001	0.001	0.001	2.17E-19	0	0	1
VOL18	-1.282	0	-0.14130661	0.381499977	0	0	0	0.867	0.081493671	0.223660161	-1.56E-19	7.81E-20	-33393954	372.6	-13526539.16	16393339.02	46967.85893	1.57E-12	-18784100	36.8	-7608732.454	9221209.218	26419.32011	1.05E-12	233.6	45655796	18493709.31	22412442.64	-64213.04233	6.29E-12	-3.045	2.994	-1.209991561	1.435132259	-0.003057665	2.50E-18	0.464	1.462	0.761441632	0.30745282	0.000468354	0	-2.983	3.124	1.200797468	1.600939021	0.004061885	9.76E-19	1
VOL04	0	1.431	0.713339812	0.562349181	5.51E-05	-3.51E-05	-0.575	1.135	0.367218809	0.337148725	0.000185371	-0.000104545	-951.5	-111.9	-491.4592059	116.7158494	0.021024033	-0.024231975	-308.3	59.8	-84.60497388	54.99997796	-0.063782654	0.0026907	495.1	1603	956.1955695	94.29351933	-0.035903866	0.040334378	-3.141	3.141	0.667004389	1.289095606	0.00066604	-0.000529467	-1.546	0.292	-1.114366771	0.261314578	9.11E-05	-5.57E-05	-3.137	3.14	0.707291954	1.121529077	0.000541693	-0.000478736	0.565
VOL08	-1.622	0	-0.221670688	0.473163749	2.68E-19	-0.000393848	-1.692	1.231	0.052120627	0.19046459	-1.34E-19	0.00014415	-33393954	733.2	-11117679.66	15737456.15	40282.53963	-0.038088058	-18784100	16.3	-6253877.045	8852190.96	22658.71369	0.000120627	-1770.1	45655796	15200535.24	21515641.42	-55072.80428	-0.078588661	-3.132	3.119	-0.031967431	1.924134255	0.007926417	0.009294632	-0.087	1.39	0.670527141	0.397587924	0.000911942	-8.44E-06	-3.136	3.133	-0.819018094	1.77634481	-0.002758745	0.000319361	-3.302
VOL03	0	0	0	0	0	0	0	0	0	0	0	0	-33393954	-33393954	-33393954	0	0	0	-18784100	-18784100	-18784100	0	0	0	45655796	45655796	45655796	0	0	0	-0.401	-0.401	-0.401	1.67E-16	0	0	0.464	0.464	0.464	1.11E-16	0	0	0.001	0.001	0.001	2.17E-19	0	0	1
VOL16	0	0.558	0.000659225	0.018292476	0	0	-0.146	0	-0.000163493	0.004575499	0	0	-33393954	66.9	-9735293.635	15176475.06	21926.46993	7.34E-13	-18784100	233.5	-5475989.689	8536840.255	12333.74373	-2.45E-13	1010.2	45655796	13310852.82	20748521.5	-29976.78503	-4.89E-13	-1.401	0.14	-1.016451083	0.436170049	-0.000611293	9.11E-21	-0.821	0.464	-0.001255417	0.313366531	-0.000409061	-1.82E-20	-1.309	0.001	-0.737630991	0.484617954	-0.000700591	0	0.512
VOL06	-1.747	0	-0.104247447	0.311145559	2.00E-19	-3.67E-19	-0.284	2.496	0.045477477	0.16940161	-8.34E-20	6.67E-20	-33393954	13045994	-9619123.231	15134766.3	20056.51994	6.15E-13	-18784100	41.3	-5419686.526	8507627.621	11281.71598	1.12E-12	-558.6	45655796	13175720.82	20679049.32	-27420.72877	-2.13E-12	-3.104	2.932	-0.088038438	0.568279095	0.000264865	4.00E-19	-1.223	1.447	0.348865465	0.353829921	-0.000148949	1.58E-19	-3.122	3.14	-0.073259459	0.530097736	-5.17E-05	2.67E-19	0.832
VOL07	0	1.139	0.316175737	0.347801697	0.001298753	1.93E-05	-0.061	0.851	0.227605442	0.260050389	0.000183107	-1.90E-05	-33393954	-232.8	-10904517.73	15659633.4	37860.65113	0.004506803	-18784100	84.7	-6133676.401	8808624.348	21297.05692	-0.002806122	577.8	45655796	14908704.01	21409526.8	-51762.53407	-0.00946712	-0.401	1.761	0.293819728	0.604275354	0.000897392	-3.15E-05	-1.368	0.464	-0.222346939	0.546094459	-0.002090136	-3.46E-05	-0.69	0.474	0.034323129	0.134201911	7.03E-05	-1.56E-05	0.651
VOL03	-0.035	0	-4.01E-05	0.00118457	0	0	-0.112	0	-0.00012844	0.003790623	0	0	-33393954	18.1	-15165146.11	16626559.26	38295.81778	4.27E-13	-18784100	265.1	-8530323.514	9352505.3	21541.53039	-1.71E-12	910.1	45655796	20734191.52	22731082.38	-52356.37236	0	-1.245	-0.137	-0.803747706	0.408223117	-0.00096789	-3.18E-20	-0.987	0.622	-0.136733945	0.610429885	-0.001423165	4.77E-20	-0.701	0.688	-0.272256881	0.398290683	-0.000802752	2.39E-20	0.536
VOL06	-0.356	0	-6.55E-05	0.00482759	0	0	0	0.098	1.80E-05	0.001328943	0	0	-33393954	849.9	-2210786.918	8303628.109	6142.04519	6.85E-14	-18784100	16.5	-1243743.9	4670744.109	3454.866397	3.43E-13	535.9	45655796	3023513.146	11352362.68	-8397.141825	1.37E-13	-0.401	1.259	1.134875299	0.423939611	0.000305315	1.53E-20	0.206	1.31	1.206989516	0.205793479	0.000147508	1.02E-20	-1.259	0.001	-1.02000607	0.279693919	-0.000202685	0	0.682
VOL16	0	1.362	0.003528856	0.066768954	0	0	-0.719	0	-0.00110808	0.023467999	0	3.40E-20	-33393954	-434.4	-19903683.41	16385679.81	11679.87097	2.61E-13	-18784100	300.2	-11195440.87	9217408.781	6570.269395	-1.30E-12	734.5	45655796	27212114.33	22402238.73	-15968.53165	5.21E-13	-2.739	-0.213	-0.349550892	0.155775948	6.58E-05	-1.46E-19	-1.398	0.464	-0.075715635	0.668778532	-0.000484785	-8.74E-20	-2.619	0.001	-0.132827912	0.19558893	-0.000105282	9.71E-21	0.549
VOL13	-1.382	0.422	-0.213628688	0.425317522	1.01E-19	4.66E-19	-0.951	0.707	0.017535633	0.170886471	5.04E-20	2.68E-20	-33393954	4696.5	-1636638.833	7210471.16	15158.89378	-5.07E-13	-18784100	1916.4	-920672.6935	4055875.84	8526.71961	7.42E-17	-1062	45655796	2239387.583	9857658.307	-20723.74603	2.37E-12	-3.14	3.141	0.536812528	1.303997023	0.001423059	-9.45E-19	-1.381	1.545	0.777430322	0.371644882	-6.35E-06	-5.26E-19	-3.133	3.14	-0.40713527	1.238126792	-0.001167953	1.89E-18	0.453
VOL12	0	1.387	0.533509503	0.56962442	-4.87E-19	5.48E-19	-0.634	1.183	0.197762427	0.369755502	-8.12E-20	1.22E-19	-33393954	-299.7	-9667105.888	15144485.04	24410.18286	0.000694444	-18784100	503.9	-5437552.309	8518897.705	13730.83863	-0.000475146	527.8	45655796	13216866.22	20705273.81	-33373.26579	-0.001041667	-3.136	3.138	0.18332383	1.638492869	0.000467836	1.43E-05	-1.516	0.464	-0.55654386	0.748163769	-0.000267544	-1.10E-06	-3.141	3.141	0.17629386	1.578029254	0.000332237	3.65E-06	0.601
VOL10	-1.301	0	-0.025121899	0.173780601	0	-1.20E-19	-0.161	0.362	0.003446602	0.0310516	-5.99E-20	-8.98E-20	-33393954	670.9	-27666104.59	12588490.01	36024.20345	0	-18784100	-81.1	-15562250.88	7080880.19	20263.20766	1.21E-12	533.2	45655796	37824997.52	17210286.32	-49250.36181	5.63E-12	-3.077	2.99	-0.435106796	0.505734209	-0.000472492	-5.39E-19	0.464	1.559	0.543059331	0.211083765	0.000185545	0	-2.756	2.751	-0.071463862	0.50889457	-0.001352751	-5.99E-20	0.936
VOL04	-0.2	1.409	0.464064018	0.596902598	0.001444812	-2.29E-05	-1.121	0.85	-0.040136865	0.273896975	-0.000389625	-0.000522627	-33393954	669.1	-7519638.889	13948110.87	36857.93521	-0.118984547	-18784100	3338.2	-4229410.146	7846021.309	20733.06076	0.025993377	-1267	45655796	10281004.66	19069548.7	-50391.53438	0.140590508	-3.138	3.137	-0.315559603	2.060314649	-0.002362583	0.000578091	-1.546	1.309	-0.779568433	0.82012677	-0.001735651	6.54E-05	-3.14	3.141	-0.174075055	2.04539335	-0.005918874	-0.009494205	0.493
VOL10	0	0	0	0	0	0	0	0	0	0	0	0	-33393954	-33393954	-33393954	0	0	0	-18784100	-18784100	-18784100	0	0	0	45655796	45655796	45655796	0	0	0	-0.401	-0.401	-0.401	1.11E-16	0	0	0.464	0.464	0.464	5.55E-17	0	0	0.001	0.001	0.001	2.17E-19	0	0	1
VOL11	0	0	0	0	0	0	0	0	0	0	0	0	-33393954	-33393954	-33393954	0	0	0	-18784100	-18784100	-18784100	0	0	0	45655796	45655796	45655796	0	0	0	-0.401	-0.401	-0.401	1.67E-16	0	0	0.464	0.464	0.464	1.67E-16	0	0	0.001	0.001	0.001	4.34E-19	0	0	1
VOL10	0	0	0	0	0	0	0	0	0	0	0	0	-33393954	-33393954	-33393954	0	0	0	-18784100	-18784100	-18784100	0	0	0	45655796	45655796	45655796	0	0	0	-0.401	-0.401	-0.401	1.11E-16	0	0	0.464	0.464	0.464	5.55E-17	0	0	0.001	0.001	0.001	2.17E-19	0	0	1
VOL08	-0.593	0	-0.003378878	0.038531556	0	1.93E-20	-0.248	0.466	0.001743813	0.023314695	0	-9.67E-21	-33393954	805.8	-2235009.753	8344669.929	11639.56919	-1.17E-12	-18784100	513.1	-1258017.693	4693656.287	6547.282363	2.60E-13	621.6	45655796	3058251.992	11408038.96	-15913.27097	1.82E-12	-0.942	2.243	0.506220983	1.10908825	-0.000142558	3.87E-20	0.008	1.525	0.990744859	0.490152438	2.58E-05	-3.39E-20	-1.252	1.223	-0.000319972	0.783671139	0.000346811	-3.39E-20	0.113
VOL15	0	0	0	0	0	0	0	0	0	0	0	0	-33393954	-33393954	-33393954	0	0	0	-18784100	-18784100	-18784100	0	0	0	45655796	45655796	45655796	0	0	0	-0.401	-0.401	-0.401	1.11E-16	0	0	0.464	0.464	0.464	0	0	0	0.001	0.001	0.001	0	0	0	1
VOL03	0	0.203	0.000110147	0.004727326	0	0	0	0.118	6.40E-05	0.002747904	0	0	-33393954	1035.7	-11958317.19	16010908.86	18119.72697	0	-18784100	58.6	-6726781.518	9005966.517	10192.15562	8.09E-13	658.3	45655796	16350657.13	21888871.88	-24771.88953	-2.83E-12	-0.865	0.219	-0.158625068	0.197374663	0.000211612	3.76E-21	-0.545	0.464	0.020645144	0.332391388	-0.000371134	3.01E-20	-0.539	0.443	0.032348345	0.082758939	3.20E-05	-3.76E-21	0.481
VOL03	-2.047	0.408	-0.372896542	0.532070868	-0.000287368	5.72E-07	-0.791	2.327	0.187478708	0.321548401	6.82E-05	3.86E-06	-33393954	4502.1	-114319.0114	1952285.05	9544.047699	-0.000457274	-18784100	285.9	-64433.02195	1098152.79	5368.44617	0.000100029	-908.1	45655796	158140.7187	2669031.731	-13047.86716	-0.000135753	-3.136	3.138	1.090745642	1.324660756	0.000235496	1.26E-05	-1.278	1.547	0.555606745	0.591011439	0.000244356	2.64E-06	-3.141	3.12	-1.209030009	1.27130686	-9.02E-05	-1.32E-05	0.135
VOL03	-1.344	0.349	-0.00065873	0.096841819	2.20E-19	-6.88E-20	0	1.076	0.012052579	0.086492454	0	2.75E-20	-33393954	851.4	-15901919.74	16678000.3	33126.35754	-0.000520833	-18784100	-81	-8944963.408	9381248.653	18634.21438	-3.52E-18	494.6	45655796	21741638.66	22801254.39	-45289.59583	0.000570437	-0.616	2.302	0.200795635	0.97850356	0.001141369	-5.95E-06	-0.397	1.273	0.404698413	0.367555052	-0.000362599	7.44E-07	-1.304	0.58	-0.207756944	0.363345166	0.000540675	-2.27E-19	0.189
VOL01	0	0	0	0	0	0	0	0	0	0	0	0	-33393954	-33393954	-33393954	0	0	0	-18784100	-18784100	-18784100	0	0	0	45655796	45655796	45655796	0	0	0	-0.401	-0.401	-0.401	1.11E-16	0	0	0.464	0.464	0.464	1.11E-16	0	0	0.001	0.001	0.001	4.34E-19	0	0	1
VOL14	-0.292	0.016	-0.01430396	0.045563031	2.13E-05	5.27E-05	-0.247	0	-0.021527723	0.054151454	5.40E-05	0.000140842	-33393954	223.5	-28169921.08	12131015.53	33063.51649	-0.005618812	-18784100	958.3	-15845457.92	6823983.167	18598.93728	-0.006881188	2131.3	45655796	38514008.8	16584338.74	-45201.19124	-0.026559406	-0.401	0.028	-0.353157426	0.114691312	0.00035396	2.35E-05	-0.024	0.464	0.411958416	0.128282046	-0.000407426	-2.48E-06	-0.064	0.146	-0.000512871	0.02004397	-2.92E-05	-7.43E-07	0.319
VOL18	-0.804	-0.529	-0.696681941	0.056662249	-0.000122642	9.77E-05	0.293	0.441	0.38319407	0.032686538	8.63E-05	-7.88E-05	488.8	624.9	553.8142857	21.14479247	0.311051213	-0.05458221	-205.5	-140.6	-181.0819407	14.49610311	-0.142183288	0.006671159	1445.3	1537.2	1496.267925	18.0457272	0.059703504	-0.07115903	0.263	0.557	0.44638814	0.067036742	0.000102426	-6.87E-05	0.605	1.003	0.842671159	0.079860051	0.000102426	-0.000126011	-0.302	0.005	-0.207291105	0.072200465	-2.43E-05	4.25E-05	0.589
VOL05	-0.545	0.611	0.035640541	0.182948306	2.50E-20	-1.88E-20	-0.177	0.37	0.008407207	0.073092906	0	-2.19E-20	-33393954	483.3	-1805439.301	7551099.313	30084.95387	1.34E-12	-18784100	712.1	-1014930.346	4247643.994	16922.71856	1.01E-12	663.3	45655796	2470296.131	10323309.05	-41130.08856	1.02E-16	-2.845	0.442	-0.461687387	0.46528686	0.000175676	3.44E-19	-0.937	1.452	-0.018047748	0.596662902	0.000511712	-1.25E-20	-1.509	2.647	-0.645820721	0.817386945	0.000281982	-1.75E-19	0.235
VOL16	-0.086	1.287	0.038177757	0.189384444	5.28E-20	-1.45E-19	-0.804	0.016	-0.0479173	0.173743172	-1.06E-19	-1.06E-19	-33393954	-22.9	-7999437.743	14252636.9	31743.06426	-7.08E-13	-18784100	331.2	-4499573.246	8017170.757	17855.71511	-1.69E-18	72.5	45655796	10936771.26	19486004.31	-43398.68061	7.08E-13	-3.106	3.119	-0.360369772	0.847044299	-0.000956274	6.86E-19	-1.398	1.437	0.509255703	0.654519785	-0.000306084	-2.61E-19	-3.138	3.112	-0.950113118	0.831359167	-0.000968631	-8.44E-19	0.888
VOL01	-1.261	0	-0.026476112	0.164850206	1.22E-19	-1.68E-19	-0.101	0.546	0.006928611	0.047284183	6.10E-20	-1.52E-20	-33393954	704.8	-27947455.53	12337627.25	18338.33465	1.23E-12	-18784100	46.1	-15720461.18	6939877.802	10315.2871	-2.05E-13	316	45655796	38209543.29	16867550.91	-25071.63657	2.45E-12	-2.767	2.775	-0.637833608	0.780054225	-0.001299286	-1.22E-19	0.036	1.543	0.556728171	0.240182477	0.000286656	0	-2.338	3.066	0.351378364	0.947053095	0.001644701	-9.15E-20	0.715
VOL10	0	1.351	0.176872714	0.400477347	1.56E-19	-3.71E-19	-0.231	1.033	0.140872714	0.315017268	7.81E-20	-7.81E-20	-33393954	-265.9	-23108232.54	15416836.03	23483.46498	-0.005485232	-18784100	-220.4	-12998402.25	8671939.425	13209.38752	-0.00342827	583.8	45655796	31593411.72	21077517.36	-32106.04515	0.011603376	-2.788	2.733	-0.067272152	0.88294686	-0.001427918	3.66E-05	-1.557	0.464	0.022374121	0.682634924	-0.001183193	-2.60E-05	-3.097	3.14	0.205657525	0.740453794	-0.002086146	0.001159107	0.538
VOL01	-1.332	0	-0.172976744	0.334581486	9.93E-20	9.93E-19	-0.347	0.676	0.087778175	0.188694462	0	1.49E-19	-33393954	3074.4	-13619550.74	16411822.61	59744.23685	-4.00E-12	-18784100	398.9	-7661400.173	9231316.55	33603.75474	6.67E-13	-763.8	45655796	18622894.39	22436034.07	-81667.34347	-2.67E-12	-3.135	3.141	-0.924776386	1.414897084	-0.004325581	9.93E-20	-0.972	1.55	0.555958855	0.345765237	-0.000366726	-1.49E-19	-3.052	3.095	0.899701252	1.485761246	0.005271914	-2.73E-18	0.958
VOL10	0	1.332	0.13956691	0.387297142	1.52E-19	-2.70E-19	-1.055	0.371	-0.040506083	0.184985327	1.60E-19	3.80E-20	-44140360	3598.6	-272331.1899	3041515.258	20311.22762	-2.95E-12	-18784100	27014172	-120112.7771	1733483.488	11425.9514	2.38E-12	-6637.7	82198728	385846.8762	4379041.933	-27769.33072	8.61E-12	-3.136	3.14	-0.790374696	1.772702664	-0.001381995	1.44E-18	-1.533	1.453	-0.523744526	0.572601358	-0.000240876	5.06E-20	-3.134	3.141	-1.008476277	1.732304371	-0.001826034	7.85E-19	0.278
VOL03	-0.074	0	-3.97E-05	0.001713992	0	0	-0.189	0	-0.000101449	0.004377627	0	0	-33393954	28.7	-31834495.13	7045888.694	17924.78527	0.000966184	-18784100	292.3	-17906897.74	3963342.438	10082.73239	-0.001060118	517	45655796	43523766.55	9632855.673	-24506.32644	-0.010185185	-0.401	0.499	-0.381090714	0.10180824	0.000104133	-1.60E-05	-0.221	0.473	0.448320988	0.08256091	1.58E-05	3.66E-05	-0.583	0.05	-0.012426731	0.077119881	-0.000257649	1.73E-05	0.472
VOL07	0	1.294	0.551376368	0.541350227	2.43E-19	-2.73E-19	-0.154	0.798	0.070193654	0.154610305	1.82E-19	2.13E-19	-33393954	-154.7	-1315828.649	6495505.77	36535.81937	-1.63E-12	-18784100	292.3	-739791.1822	3653795.559	20551.56947	1.22E-12	413.4	45655796	1799163.877	8880537.868	-49951.14486	-2.45E-12	-3.107	3.042	0.026695842	1.300736593	0.001862144	-1.06E-18	-1.561	0.464	-1.093055799	0.428785229	-0.001613786	7.59E-20	-3.101	3.141	-0.13449453	1.185560958	0.00111488	7.90E-19	0.61
VOL07	0	0	0	0	0	0	0	0	0	0	0	0	-33393954	-33393954	-33393954	0	0	0	-18784100	-18784100	-18784100	0	0	0	45655796	45655796	45655796	0	0	0	-0.401	-0.401	-0.401	5.55E-17	0	0	0.464	0.464	0.464	0	0	0	0.001	0.001	0.001	2.17E-19	0	0	1
VOL15	-0.461	0	-0.000775015	0.015616415	0	0	0	0.457	0.001013025	0.019598089	0	1.23E-20	-33393954	64.5	-5456905.454	12347072.05	19771.44233	-2.21E-13	-18784100	-162.5	-3069668.163	6945158.214	11121.33227	-1.54E-12	530.1	45655796	7461125.346	16880535.89	-27030.93014	-4.41E-13	-1.236	0.472	-1.037866785	0.314198759	-0.000465364	-3.29E-20	0.221	0.817	0.544835998	0.053143179	5.39E-05	1.64E-20	0.001	0.984	0.194631143	0.1260186	0.000123742	4.93E-20	0.236
VOL18	-0.091	1.614	0.376203105	0.536331947	0.000925938	2.80E-05	-2.27	1.169	0.054124838	0.282950351	0.000657827	0.000179334	-33393954	-264.1	-4147965.616	11013049.35	21599.86113	0.001083441	-18784100	16.1	-2332953.149	6194945.091	12150.06119	-0.000792367	735.2	45655796	5671427.704	15056759.78	-29531.03202	-0.001034929	-3.13	3.113	-0.567914618	1.26378142	-0.0016989	-8.57E-06	-1.568	0.737	-0.526307891	0.714428453	-0.000977684	-5.98E-06	-3.141	3.141	0.012917206	1.399359853	0.001747089	-1.39E-05	0.32
VOL03	-1.235	0.548	0.023909054	0.083632343	0.00010617	2.10E-06	-0.91	0.252	0.006032853	0.048312274	-7.67E-05	4.81E-06	-33393954	6195.5	-4494720.727	11398011.32	13379.09225	0.000851362	-18784100	5946	-2528414.595	6411328.802	7525.666667	0.002063301	-1045.2	45655796	6147437.749	15582306.67	-18291.38524	0.000941506	-3.131	3.011	-0.073372596	0.705956893	-0.000220753	1.50E-06	-1.502	1.569	-0.358751202	0.610420997	-0.000516627	-1.30E-06	-3.085	2.912	-0.040999199	0.769799778	-0.000380609	5.51E-06	0.194
VOL07	-0.061	1.383	0.57230605	0.522505825	1.98E-19	2.84E-19	-0.385	0.606	0.134337189	0.148327308	-7.41E-20	3.70E-20	-33393954	-68.9	-6061463.803	12870646.8	29706.09359	-9.94E-13	-18784100	484.8	-3409110.274	7239957.292	16712.26183	-6.63E-13	665.9	45655796	8287446.909	17596450.92	-40614.10649	-1.33E-12	-3.14	3.141	0.423903025	1.704937321	-0.002186833	-8.15E-19	-1.488	0.464	-0.723547153	0.738094353	-0.00055516	-9.88E-20	-3.14	3.127	0.36430694	1.512281557	-0.002486655	-6.67E-19	0.548
VOL15	-1.413	1.195	-0.243340041	0.563795259	-1.15E-19	5.95E-05	-0.845	1.236	0.231677503	0.444175581	-2.29E-19	2.44E-05	-33393954	1422.6	-11578961.15	15893621.23	17231.09734	0.001070691	-18784100	308.3	-6513486.232	8939929.01	9692.569763	-0.000515996	321.5	45655796	15831733.39	21728742.14	-23557.95588	0.002231682	-3.102	3.105	0.327397317	1.400724669	0.000146285	-0.000101909	-1.548	1.414	0.395408153	0.670789642	-0.000657637	-4.36E-05	-3.039	2.859	-0.635830237	1.014811804	-6.24E-05	-6.09E-05	0.477
VOL05	0	0	0	0	0	0	0	0	0	0	0	0	-33393954	-33393954	-33393954	0	0	0	-18784100	-18784100	-18784100	0	0	0	45655796	45655796	45655796	0	0	0	-0.401	-0.401	-0.401	1.11E-16	0	0	0.464	0.464	0.464	0	0	0	0.001	0.001	0.001	2.17E-19	0	0	1
VOL18	-0.051	1.222	0.378499531	0.484086162	0.000499765	-1.37E-05	-0.104	0.908	0.226533302	0.25853344	0.00019864	-3.31E-05	-33393954	-24.1	-2819631.033	9284386.148	15662.87446	-0.006074109	-18784100	74.5	-1586054.507	5222463.813	8810.475586	0.007199812	280.9	45655796	3855338.763	12693382.83	-21413.9887	-0.00206379	-1.528	2.351	0.004773452	0.73862188	0.000477251	-1.49E-05	-1.484	0.997	-0.739339587	0.652990995	-0.000819887	1.51E-05	-2.226	2.106	-0.432437617	1.191395633	0.000145872	2.02E-05	0.658
VOL03	0	0	0	0	0	0	0	0	0	0	0	0	-33393954	-33393954	-33393954	0	0	0	-18784100	-18784100	-18784100	0	0	0	45655796	45655796	45655796	0	0	0	-0.401	-0.401	-0.401	1.67E-16	0	0	0.464	0.464	0.464	1.11E-16	0	0	0.001	0.001	0.001	4.34E-19	0	0	1
VOL13	-2.683	0.791	-0.440388848	0.430683911	0.001146735	-0.000955613	-2.456	0.974	0.367491563	0.342412123	-0.000544754	0.000453962	-159.7	5897.9	384.2712399	346.5229601	0.194460748	-0.000807043	-11818.9	558.4	-58.35781365	344.800604	0.276228907	0.000458547	150.6	33276	1020.737197	895.6588727	-0.050036684	1.83E-05	-3.133	3.133	0.210545121	1.277318179	-0.002220103	-8.14E-05	-1.343	1.56	0.69706383	0.421618615	-0.000283199	5.23E-05	-3.135	3.106	-0.733557594	1.161884376	-0.001796405	6.91E-05	0.574
VOL07	-0.702	1.482	0.750441749	0.25266314	-6.52E-05	-5.53E-05	-0.217	1.123	0.389482689	0.155953398	-0.000149103	0.000106267	-3079.3	-81.4	-589.6761688	160.3072894	-0.038223402	0.023666919	-1856.2	99.3	-115.2533232	86.82839618	0.018460955	0.012945413	602.3	4751.1	1330.422138	180.7404792	0.113078089	-0.040636846	-3.06	3.141	0.604531716	0.535650516	-0.00053538	-2.02E-05	-1.484	1.23	-0.863610816	0.295402503	-5.12E-05	-4.11E-06	-3.082	3.096	0.41893581	0.452588132	-0.00046841	1.09E-05	0.533
VOL08	-2.143	0	-0.364086395	0.516983168	-3.31E-19	1.65E-19	-0.655	2.754	0.145282522	0.267669797	-2.21E-19	1.45E-19	-33393954	3139.1	-7162328.231	13707676.35	16581.20273	-1.11E-12	-18784100	391.3	-4029204.22	7710362.205	9326.816882	-3.70E-13	436.5	45655796	9793994.681	18740049.52	-22668.87354	-7.40E-13	-3.13	3.139	-1.029850546	1.451030689	-0.001003476	7.72E-19	-1.265	1.475	0.776717478	0.47856891	0.000173784	-7.58E-20	-3.141	3.138	0.174817776	2.024012289	0.001528798	6.12E-19	0.539
VOL01	-1.292	0	-0.033870478	0.196103024	9.92E-20	0	0	0.924	0.021799911	0.126819179	4.96E-20	-6.20E-21	-33393954	377.2	-27204316.28	12976381.32	14914.7841	-1.66E-13	-18784100	-3.8	-15302462.22	7299144.383	8389.486423	-9.98E-13	250.4	45655796	37193543.67	17740846.56	-20390.98919	1.66E-12	-0.401	2.607	-0.033941045	0.778987642	0.000844573	2.48E-20	0.317	1.355	0.502428763	0.152854361	7.59E-06	-1.24E-20	-2.043	0.173	-0.095796784	0.264084667	-0.000151854	-6.20E-20	1
VOL03	-0.544	1.14	0.123658367	0.334828486	0	9.64E-20	0	0.833	0.092363057	0.247383198	6.43E-20	-9.64E-20	-33393954	4443.1	-4409297.061	11304071.73	19336.2553	-1.09E-12	-18784100	7275.9	-2480942.256	6358299.751	10876.56497	-6.24E-14	-22389.5	45655796	6030445.871	15454073.25	-26435.99589	-1.28E-12	-3.139	3.136	-0.344147076	0.907344175	-9.44E-05	-2.73E-19	-1.513	1.504	0.417909091	0.695302944	0.000195715	7.23E-20	-3.14	3.13	-0.042701216	0.850584486	-0.000215402	-1.51E-18	0.206
VOL11	0	0	0	0	0	0	0	0	0	0	0	0	-33393954	-33393954	-33393954	0	0	0	-18784100	-18784100	-18784100	0	0	0	45655796	45655796	45655796	0	0	0	-0.401	-0.401	-0.401	1.67E-16	0	0	0.464	0.464	0.464	5.55E-17	0	0	0.001	0.001	0.001	2.17E-19	0	0	1
VOL01	-1.336	0	-0.010394918	0.10654973	0	1.20E-20	-0.041	0.744	0.004724591	0.051288477	5.98E-21	-2.39E-20	-33393954	1166.1	-4745536.761	11660386.24	7190.821361	1.60E-13	-18784100	28.1	-2669669.991	6558843.245	4044.800861	-4.01E-13	284	45655796	6489150.661	15941481.46	-9831.020736	1.60E-13	-2.383	3.102	1.305417528	1.458975094	0.000608958	-1.39E-19	0.464	1.511	0.821476529	0.231175125	0.000154823	-1.79E-20	-3.089	2.45	-0.366444014	1.262458125	-0.000465116	3.59E-20	0.529
VOL10	0	0.123	5.89E-05	0.00268985	0	0	0	0.263	0.000125837	0.005751468	0	0	-33393954	-912	-8437088.212	14509969.18	15977.51335	-8.91E-13	-18784100	-435	-4745796.676	8161896.221	8987.39378	0	2303.3	45655796	11535913.75	19837364.36	-21843.73091	0	-0.401	0.542	0.25667177	0.41027225	0.000441627	-2.66E-20	0.043	0.721	0.42717799	0.043512896	-2.20E-05	0	-0.15	0.328	0.088370813	0.054327871	5.65E-05	6.64E-21	0.211
VOL04	0	1.387	0.583786268	0.524651965	6.15E-20	-3.07E-20	-0.138	1.041	0.367516058	0.332755634	-3.07E-19	2.31E-20	-33393954	-379.2	-6878882.088	13504848.1	18490.26105	0.000456811	-18784100	156.4	-3869105.403	7596612.865	10400.96578	0.000512182	714.8	45655796	9404843.388	18463597.23	-25279.55257	0.000429125	-3.127	3.135	0.875524363	1.247276135	0.001027685	-3.29E-05	-1.405	0.464	-0.648084718	0.597817961	-0.000936323	2.91E-06	-3.106	3.086	0.978450166	1.08737105	0.000819214	-3.54E-05	0.786
VOL10	0	0	0	0	0	0	0	0	0	0	0	0	-33393954	-33393954	-33393954	0	0	0	-18784100	-18784100	-18784100	0	0	0	45655796	45655796	45655796	0	0	0	-0.401	-0.401	-0.401	1.67E-16	0	0	0.464	0.464	0.464	1.67E-16	0	0	0.001	0.001	0.001	4.34E-19	0	0	1
VOL06	0	0	0	0	0	0	0	0	0	0	0	0	-33393954	-33393954	-33393954	0	0	0	-18784100	-18784100	-18784100	0	0	0	45655796	45655796	45655796	0	0	0	-0.401	-0.401	-0.401	1.11E-16	0	0	0.464	0.464	0.464	1.11E-16	0	0	0.001	0.001	0.001	4.34E-19	0	0	1
VOL08	-1.301	0.403	-0.251435897	0.47326281	0	1.58E-19	-0.691	0.395	-0.005063628	0.095580104	1.32E-20	3.95E-20	-33393954	1221.9	-11796912.21	15962179.22	31713.24397	1.06E-12	-18784100	225.2	-6636022.099	8978535.048	17838.38243	7.08E-13	990.8	45655796	16129895.6	21822327.26	-43356.72488	5.40E-17	-3.006	2.683	-0.624358025	0.931580214	0.00060114	5.80E-19	-0.596	1.54	0.466608737	0.676940397	-0.000967711	0	-3.114	3.107	-0.118850902	1.279115917	-4.46E-05	-8.43E-19	0.627
VOL01	-1.155	0	-0.058346788	0.237364028	0	1.10E-19	0	0.844	0.036430358	0.149741242	-6.31E-20	-1.58E-20	-33393954	1190.9	-10251632.88	15402880.38	18984.69977	-1.06E-12	-18784100	-64.6	-5766653.325	8664047.695	10678.80136	-1.82E-17	272.6	45655796	14016344.91	21058331.96	-25955.18533	-2.12E-12	-3.103	3.095	0.521185333	0.774730564	0.000942013	3.79E-19	0.409	1.519	0.631239341	0.254787002	4.55E-06	-4.73E-20	-2.947	2.389	0.253926663	0.427690366	0.000276862	2.13E-19	1
VOL13	-1.322	0	-0.066570756	0.280699199	0.000319644	-6.02E-06	-0.952	0.515	-0.014376406	0.097400078	-3.40E-06	-1.52E-05	-1225.2	3401.4	756.3277008	328.9731949	-0.122586974	0.006558985	-257.6	1683.6	85.9801988	106.9965074	-0.088490714	0.003557416	-1955.7	5777.9	1020.243369	407.3937356	-0.207350248	0.010659168	-3.129	3.139	-1.897958671	1.030361284	-0.001047737	2.07E-05	-1.152	1.488	0.544864243	0.302997549	-0.000288648	-1.20E-05	-3.14	3.136	2.085863981	1.19068456	0.001013471	-3.88E-05	0.379
VOL07	0.563	1.093	0.975934445	0.077729521	5.46E-06	2.01E-05	0.289	0.638	0.507592869	0.054864849	-0.000119321	-2.60E-05	-908.9	-413.4	-779.7893042	59.75466769	-0.079528465	-0.02353364	-195.1	-15.9	-140.9497987	28.19782319	0.085911443	-0.006095457	1060.3	1373.1	1311.186429	38.10337819	0.002702703	0.031426107	0.339	1.285	0.873377803	0.141451969	-0.00013916	-3.64E-05	-1.242	-0.482	-1.066271995	0.107609079	-2.73E-05	-4.90E-05	-0.037	0.908	0.492185739	0.124341807	-0.000117309	-5.89E-06	0.682
VOL04	0	1.426	0.549007496	0.615922123	-0.002934783	0.002933283	-0.063	0.883	0.233704648	0.290911458	-0.000537481	0.000551349	-32300.2	34448.5	851.4002999	3135.625117	7.594002999	0.012668666	-2893.2	2628.8	-164.2809595	222.5757508	-0.530434783	0.003973013	-59731.5	55952.8	-1417.722339	5482.309166	-13.08170915	-0.01161919	-3.139	3.141	1.573493253	2.217771247	-0.005331334	0.011704648	-1.514	1.505	-0.632935532	0.671796524	0.00188006	-8.70E-05	-3.138	3.141	1.822229385	1.630382191	-0.001587706	-6.82E-05	-0.144
VOL10	-1.248	0.224	-0.621185039	0.378319228	-0.001673228	9.84E-07	-0.123	0.79	0.470982283	0.28780853	0.001101378	-1.77E-05	-33393954	547.5	-788519.7142	5071539.056	65736.80699	-0.000836614	-18784100	80.9	-443996.6047	2852670.197	36975.88435	-0.001771654	400.9	45655796	1079450.371	6933527.575	-89871.54075	0.002854331	-3.023	3.072	0.711214567	0.760009	0.001812992	-3.94E-06	-0.302	1.55	0.905812992	0.378474797	0.001095472	-1.48E-06	-3.119	3.114	-0.346688976	0.762144528	-6.40E-05	5.91E-06	0.706
VOL09	0	0	0	0	0	0	0	0	0	0	0	0	-33393954	-33393954	-33393954	0	0	0	-18784100	-18784100	-18784100	0	0	0	45655796	45655796	45655796	0	0	0	-0.401	-0.401	-0.401	1.11E-16	0	0	0.464	0.464	0.464	5.55E-17	0	0	0.001	0.001	0.001	2.17E-19	0	0	1
VOL07	0	0	0	0	0	0	0	0	0	0	0	0	-33393954	-33393954	-33393954	0	0	0	-18784100	-18784100	-18784100	0	0	0	45655796	45655796	45655796	0	0	0	-0.401	-0.401	-0.401	1.67E-16	0	0	0.464	0.464	0.464	1.11E-16	0	0	0.001	0.001	0.001	4.34E-19	0	0	1
VOL15	0	0.943	0.008962293	0.085041563	-0.000711161	0.000592634	-0.262	0.002	-0.001784816	0.01899276	-1.51E-06	1.26E-06	-109.8	323.3	174.9006536	56.85017491	0.123730518	-0.003632479	-1204.9	337.6	-668.3930116	192.2152936	-0.381799899	0.000955254	-2030.3	544	-1102.844746	371.4746495	-0.801458019	0.009552539	-3.036	1.07	0.586051282	0.239071908	0.000355455	0.000104449	-1.35	1.035	0.538728507	0.408181119	0.00104173	-8.33E-05	-1.283	2.977	-1.122487682	0.613297751	-0.000927099	4.12E-05	-0.778
VOL01	-1.329	0	-0.820477833	0.524962339	9.15E-05	7.04E-07	-0.016	1.068	0.348798733	0.263145158	-0.000306826	-2.74E-05	160.6	1183.3	662.7428571	141.8341453	0.163757917	-0.009447572	-445.9	19.3	-75.86143561	79.70022815	0.170408163	0.003764954	827	1914.8	1074.38304	115.2377948	0.120267417	-0.015024631	-3.141	3.133	1.19338494	0.959518692	-0.00075088	-7.44E-05	-0.287	1.553	1.20874525	0.328691359	-2.96E-05	-5.98E-06	-3.12	3.081	-0.936293455	0.813034974	0.000651654	7.81E-05	0.507
VOL18	0	1.255	1.134050885	0.069740858	-1.44E-05	-8.19E-05	0	0.646	0.375011062	0.159802636	-0.000559735	-0.000285398	-820	-568.8	-695.0794248	53.98485035	0.4	-0.006581858	-192.4	110.4	-94.59734513	82.80234752	0.321902655	-0.008960177	1076.7	1246.2	1161.633186	40.90430182	-0.22909292	0.038661504	-0.322	2.756	0.547637168	0.517244637	-0.00114823	-0.000415929	-1.474	-1.273	-1.400993363	0.032850997	-0.000127212	0.000147124	-0.528	2.526	0.186460177	0.516134823	-0.001081858	-0.000297566	0.744
VOL03	-1.253	0.038	-0.027744946	0.177115193	0	-9.35E-20	-0.501	0.567	0.001126348	0.047939074	5.61E-20	-1.17E-20	-33393954	14224.6	-4993706.99	11911567.81	11251.89481	-1.27E-13	-18784100	5422	-2809123.767	6700188.652	6329.086152	-1.25E-13	1199.6	45655796	6832890.609	16283015.8	-15381.95398	-2.51E-13	-3.107	3.131	0.012089623	0.827947649	7.51E-05	4.68E-19	-1.286	1.434	0.450077493	0.353354732	-1.11E-05	1.92E-19	-3.13	3.139	-0.128981132	0.924698322	1.15E-05	-1.49E-19	0.14
VOL03	0	1.198	0.003703093	0.054251538	0	0	0	0.843	0.004101031	0.057341104	0	-1.14E-19	-33393954	-203.6	-9915302.184	15257283.35	34426.15258	2.30E-12	-18784100	5	-5577161.927	8582349.532	19365.00495	1.92E-12	523.9	45655796	13556538.88	20859266.76	-47066.29505	-3.07E-12	-0.943	2.853	0.771423711	0.817127486	0.001574227	0	-1.363	0.794	0.305083505	0.366838665	-1.55E-05	2.00E-19	-0.022	2.575	1.336696907	0.884577164	0.001973196	6.87E-19	0.477
VOL18	0	0	0	0	0	0	0	0	0	0	0	0	-33393954	-33393954	-33393954	0	0	0	-18784100	-18784100	-18784100	0	0	0	45655796	45655796	45655796	0	0	0	-0.401	-0.401	-0.401	1.67E-16	0	0	0.464	0.464	0.464	1.11E-16	0	0	0.001	0.001	0.001	4.34E-19	0	0	1
VOL08	-1.36	0	-0.270244136	0.510539859	-1.18E-19	1.78E-19	-0.465	0.898	0.039886994	0.166341757	-2.07E-19	-5.92E-20	-33393954	2344.1	-18797150.79	16564669.91	35602.02175	-1.99E-12	-18784100	151.6	-10573563.92	9317438.758	20025.68753	1.19E-12	421.5	45655796	25700081.64	22646042.17	-48672.57207	-2.38E-12	-3.137	3.124	-0.410731343	1.156456318	0.000356077	-4.36E-19	0.051	1.56	0.744583156	0.444100634	-0.000440299	-1.48E-20	-3.137	3.14	0.224687633	1.193392618	0.000770789	1.48E-20	0.762
VOL09	0	1.406	0.172374497	0.369285322	-1.49E-19	-1.09E-19	-0.49	1.12	0.083200671	0.195389704	3.73E-20	-1.40E-20	-33393954	-207.3	-9682438.379	15151595.04	22411.76195	9.54E-17	-18784100	79.7	-5446171.189	8522900.821	12606.77107	-7.50E-13	530.3	45655796	13237739.47	20715051.38	-30641.11792	4.00E-12	-3.053	3.126	0.799593289	1.274965792	0.000139597	-7.20E-19	-1.432	0.829	-0.17954698	0.657101668	0.000184564	1.96E-19	-2.995	3.103	0.754932215	0.972943898	-0.000181879	-7.61E-19	0.653
VOL16	0	0	0	0	0	0	0	0	0	0	0	0	-33393954	-33393954	-33393954	0	0	0	-18784100	-18784100	-18784100	0	0	0	45655796	45655796	45655796	0	0	0	-0.401	-0.401	-0.401	1.11E-16	0	0	0.464	0.464	0.464	5.55E-17	0	0	0.001	0.001	0.001	2.17E-19	0	0	1
VOL16	-0.375	1.087	0.308852828	0.435309617	-0.000327018	-1.65E-05	-0.144	0.582	0.014626579	0.071037769	-1.40E-05	-1.08E-05	-1230.6	894.8	145.7529379	825.8500314	0.985008237	0.004228446	-994.7	186.3	-482.0138386	530.4720247	-0.641790225	1.37E-05	796.8	6667.5	4136.208402	2518.680469	2.835859418	-0.005669962	-0.455	1.872	0.292230643	0.296243686	0.000223778	-2.50E-05	-1.369	0.522	-0.542539813	0.438775576	0.000185338	2.55E-05	-0.467	1.523	0.225867106	0.278327078	0.000192202	-9.75E-06	0.133
VOL17	-0.378	0.091	-0.000928783	0.018954808	2.75E-20	0	0	0.486	0.001648863	0.026756187	0	5.49E-20	-33393954	128.3	-31709390.42	7308662.983	33030.74955	-0.00628091	-18784100	-857.6	-17836605.15	4110809.822	18575.62077	0.561399604	3423.2	45655796	43352958.32	9991112.675	-45143.45955	-2.150816024	-0.401	2.631	-0.319879327	0.384189052	0.003013848	-2.32E-05	-0.104	1.25	0.48484273	0.123338998	0.000631058	4.15E-05	-2.442	0.065	-0.038111771	0.243850768	-0.002431751	3.02E-05	0.141
F	0	0	0	0	0	0	0	0	0	0	0	0	0	0	0	0	0	0	0	0	0	0	0	0	0	0	0	0	0	0	0	0	0	0	0	0	0	0	0	0	0	0	0	0	0	0	0	0	0
VOL18	0	0	0	0	0	0	0	0	0	0	0	0	-33393954	-33393954	-33393954	0	0	0	-18784100	-18784100	-18784100	0	0	0	45655796	45655796	45655796	0	0	0	-0.401	-0.401	-0.401	1.11E-16	0	0	0.464	0.464	0.464	1.67E-16	0	0	0.001	0.001	0.001	4.34E-19	0	0	1
VOL01	-1.299	0	-0.002329024	0.049629731	-3.59E-20	3.59E-20	0	0.672	0.00082159	0.019917165	4.49E-21	0	-33393954	2824.4	-22794300.41	15544719.35	21588.08378	1.93E-12	-18784100	-28.5	-12822283.8	8743187.576	12142.18474	4.82E-13	667	45655796	31166165.07	21249491.24	-29510.24008	4.82E-13	-3.137	3.132	-1.098818358	1.325947702	-0.001722689	-4.13E-19	-0.378	1.316	0.320206852	0.271868989	-0.000363284	-4.26E-20	-3.134	3.135	0.761813187	1.450444929	0.001905624	3.95E-19	0.72
VOL10	0	0	0	0	0	0	0	0	0	0	0	0	-33393954	-33393954	-33393954	0	0	0	-18784100	-18784100	-18784100	0	0	0	45655796	45655796	45655796	0	0	0	-0.401	-0.401	-0.401	1.11E-16	0	0	0.464	0.464	0.464	5.55E-17	0	0	0.001	0.001	0.001	0	0	0	1
VOL18	-0.975	0	-0.27834492	0.318263948	0.000544118	-1.78E-05	0	0.983	0.189586453	0.22922155	-0.000176916	-2.25E-05	120.1	459	303.5033868	92.53977873	-0.118582888	0.01508467	-324.7	112	-240.5156863	91.58370164	-0.218582888	-0.019986631	729.7	1503.8	1329.775936	179.7066822	-0.063948307	0.002272727	0.151	1.724	1.136730838	0.573706909	0.001354724	-5.93E-05	-0.421	1.245	0.215845811	0.544344315	-0.001001337	2.65E-05	-1.119	0.077	-0.296517825	0.124708159	-0.000255793	4.81E-05	0.591
VOL03	-0.307	0	-0.005252947	0.029485119	1.49E-20	-3.72E-21	-0.334	0	-0.003904609	0.025126252	0	-1.49E-20	-33393954	2.1	-26414754.89	13577395.35	17896.00611	-0.0028403	-18784100	3050.9	-14858052.38	7637767.584	10066.56452	-0.003389603	724.1	45655796	36114011.74	18562671.05	-24466.80579	-0.022775991	-1.156	1.335	-0.286075563	0.33196278	0.000771168	2.25E-05	-0.418	1.5	0.518825295	0.23850917	0.000207128	-3.63E-05	-1.031	1.675	0.021648982	0.298314458	-0.000245445	-5.76E-05	0.422
VOL14	0	1.313	1.047711286	0.238598628	7.32E-05	-8.69E-06	-0.689	0.818	0.197786745	0.151083357	-0.000401247	0.000245079	-888.5	-555.9	-757.5841864	41.94928297	0.073031496	0.012631234	-28.6	210	87.82644357	54.8669992	0.029330709	-0.004494751	713.3	1362.6	1160.206234	74.06594915	-0.1	-0.018175853	-3.058	2.679	0.275058399	0.710125896	-0.001478018	-4.51E-05	-1.567	0.341	-1.327660761	0.255311021	0.000106299	2.07E-05	-3.026	2.504	0.339852362	0.661245314	-0.001023622	-3.67E-05	0.703
VOL10	0	1.327	0.017497303	0.144769582	6.30E-20	4.73E-20	-0.403	0.654	0.000671303	0.030478227	4.73E-20	-1.97E-20	-33393954	-706.5	-32190173.31	6224856.599	9478.64042	0.001575362	-18784100	222.2	-18106951.47	3501595.033	5331.876511	-0.000149021	910.6	45655796	44010003.38	8510539.498	-12959.09414	-0.001901788	-3.139	3.133	-0.400443088	0.281560996	5.42E-05	-5.04E-06	-1.466	0.944	0.440296338	0.220688625	0.000139228	4.97E-06	-3.098	2.991	-0.016822878	0.274304403	-5.51E-05	-9.30E-06	0.542
VOL03	0	0.763	0.000581555	0.021056784	0	0	-0.036	0	-2.74E-05	0.000993505	0	0	-33393954	-852.9	-31154183.03	8353202.026	25451.84768	0.005983232	-18784100	503.5	-17524163.42	4698920.073	14317.51044	-0.002076982	2096.4	45655796	42593682.73	11420118.86	-34796.48982	-0.016234756	-0.401	1.415	-0.32571189	0.302436089	0.00129154	2.86E-06	-0.943	0.464	0.391902439	0.27152136	-0.000973323	5.53E-06	-0.398	0.382	0.006379573	0.056819736	0.000288491	1.94E-05	0.308
VOL18	-0.486	1.394	0.08913022	0.316429229	-2.44E-19	-2.14E-19	-0.497	1.183	0.048375824	0.223279152	-1.22E-19	-3.05E-20	-33393954	16179.5	-5288443.325	12186490.47	18345.92176	-5.12E-13	-18784100	3140.1	-2973105.521	6855332.949	10320.49297	1.02E-12	-21312.1	45655796	7230683.401	16661000.37	-25082.58082	-2.64E-12	-3.029	3.109	1.219565385	1.24991898	0.001721429	4.58E-20	-1.446	1.146	-0.230959341	0.613728472	-0.000458242	5.83E-19	-3.132	3.134	-0.597618681	1.733059343	-0.001559341	-1.59E-18	0.23
VOL04	0	1.342	0.790093254	0.466295332	0.001284226	-1.76E-05	-0.122	0.998	0.293569444	0.228371015	0.000592758	-4.34E-05	-33393954	-360.6	-1193167.613	6197044.23	33128.27232	0.006200397	-18784100	194.1	-670866.8138	3485893.353	18635.0558	0.000322421	702.3	45655796	1631506.485	8472478.468	-45292.48244	-0.011706349	-1.498	2.927	0.534268849	0.61927869	0.003240079	2.36E-05	-1.566	0.464	-1.153953373	0.329466336	-0.001386905	4.24E-05	-1.364	2.83	0.431463294	0.548535095	0.002787202	1.81E-05	0.712
VOL17	-1.189	1.174	0.0802125	0.278140266	-0.000275	-3.71E-06	-0.618	0.614	0.021758721	0.077765598	-6.54E-05	-1.18E-05	-857.3	868	-191.0062209	263.220674	0.336555233	-0.005632267	-936.5	171.2	19.21325581	142.3734088	0.024622093	-0.000545058	321.1	3793.7	739.4176744	319.3484319	-0.125639535	-0.005014535	-3.136	3.112	0.417284884	0.360717398	0.000632267	1.87E-05	-1.507	1.47	0.210218605	0.621661275	0.00068939	1.14E-05	-1.61	2.485	-0.06594564	0.573108673	0.00064782	-4.44E-05	0.236
VOL07	0	0	0	0	0	0	0	0	0	0	0	0	-33393954	-33393954	-33393954	0	0	0	-18784100	-18784100	-18784100	0	0	0	45655796	45655796	45655796	0	0	0	-0.401	-0.401	-0.401	1.11E-16	0	0	0.464	0.464	0.464	0	0	0	0.001	0.001	0.001	2.17E-19	0	0	1
VOL03	0	0	0	0	0	0	0	0	0	0	0	0	-33393954	-33393954	-33393954	0	0	0	-18784100	-18784100	-18784100	0	0	0	45655796	45655796	45655796	0	0	0	-0.401	-0.401	-0.401	1.11E-16	0	0	0.464	0.464	0.464	5.55E-17	0	0	0.001	0.001	0.001	2.17E-19	0	0	1
VOL18	-1.3	0.823	-0.14222672	0.332062474	0.00018143	3.45E-06	-0.677	1.094	0.01354057	0.225607682	-9.48E-05	-7.03E-06	-4918.4	29005.7	33.32962425	795.3690414	0.215120712	-0.000612634	-3955	7193.3	-338.4712834	489.1980699	0.152477764	-0.001552006	-3546.7	39125.6	1818.684643	1508.426179	0.15785079	0.001583772	-3.078	3.066	0.2455609	1.335226911	-0.000377836	-4.76E-05	-1.079	1.558	0.63403576	0.451962777	-0.000110274	-3.86E-06	-3.119	3.138	-0.703411871	1.321679644	0.000304956	4.32E-05	-1.662
VOL03	-1.045	0	-0.612495036	0.453431568	0.000471211	3.97E-06	-0.207	0.403	0.11583587	0.113242684	-0.000121774	-1.09E-05	601.6	919.2	785.6885506	78.82027396	0.12524818	0.029897419	-82.7	217.2	83.97557909	86.08608449	0.133487756	0.000595632	1258	1563.7	1386.384844	54.15633339	0.107610854	0.052928524	-1.278	0.569	0.230027134	0.170586755	-0.001067505	-0.000358537	0.824	1.331	1.161829914	0.086457892	0.000220715	1.32E-05	-0.345	0.664	-0.114818001	0.102239635	0.000508273	0.000278954	0.602
VOL18	-1.387	0	-0.432900379	0.573321028	0	0	-0.033	1.065	0.115890633	0.194308143	0	7.51E-20	-33393954	2252	-17790489	16661465.68	18081.32312	1.04E-16	-18784100	193.6	-10007326.54	9371886.925	10170.16437	6.05E-13	459.1	45655796	24323853.64	22778365.28	-24717.481	2.42E-12	-3.14	2.699	-0.439257715	0.930437048	-0.001423931	1.04E-18	-0.283	1.532	0.740831619	0.523341519	-0.00038549	-7.51E-20	-3.043	2.987	0.425684353	0.885165655	0.001571738	-1.20E-19	0.929
VOL14	0.783	1.127	1.009965209	0.101490682	-5.96E-06	-1.24E-07	-0.185	0.421	0.164465706	0.107444587	-5.22E-05	-8.33E-06	-855.6	-713.7	-762.1116302	23.19934153	-0.003230616	0.003640656	39.8	234.4	129.2262922	54.48568592	0.041028827	-0.00027336	1091.8	1289.7	1188.838022	42.88805509	0.019632207	-0.005616302	-0.663	0.945	0.309273857	0.313139733	-0.000114314	4.35E-06	-1.437	-0.87	-1.232500994	0.158017714	2.73E-06	-5.09E-06	-0.503	0.967	0.320609841	0.316255721	-0.00012003	3.85E-06	0.737
VOL12	-1.909	0.712	-0.012763582	0.203581092	-1.16E-19	-1.82E-19	-2.976	0.618	0.011275224	0.171859947	2.57E-19	1.33E-19	-33393954	15267.3	-1196251.833	6206035.358	19936.40591	4.45E-13	-18784100	148.1	-672931.8391	3490887.279	11214.40179	-8.90E-13	-2140.3	45655796	1636896.314	8484545.123	-27256.8486	8.89E-13	-3.136	3.129	-0.371804179	0.909124541	4.96E-05	1.33E-19	-1.52	1.525	0.591431045	0.501152156	0.000216119	7.87E-20	-3.137	3.14	-0.095668657	0.963913433	-0.000220299	1.37E-19	0.18
VOL18	0	0	0	0	0	0	0	0	0	0	0	0	-33393954	-33393954	-33393954	0	0	0	-18784100	-18784100	-18784100	0	0	0	45655796	45655796	45655796	0	0	0	-0.401	-0.401	-0.401	1.67E-16	0	0	0.464	0.464	0.464	5.55E-17	0	0	0.001	0.001	0.001	2.17E-19	0	0	1
VOL06	0	0	0	0	0	0	0	0	0	0	0	0	-33393954	-33393954	-33393954	0	0	0	-18784100	-18784100	-18784100	0	0	0	45655796	45655796	45655796	0	0	0	-0.401	-0.401	-0.401	1.67E-16	0	0	0.464	0.464	0.464	1.11E-16	0	0	0.001	0.001	0.001	2.17E-19	0	0	1
VOL04	-1.058	1.327	0.087820007	0.262441504	1.26E-19	-7.03E-20	-0.559	1.04	0.035089001	0.130245281	6.78E-20	4.77E-20	-33393954	38636.6	-1377606.679	6640507.571	6040.844229	4.03E-13	-18784100	30648.7	-775053.6916	3735254.632	3397.96089	1.36E-13	-93243	45655796	1884254.002	9078651.583	-8258.883954	-2.08E-15	-3.131	3.14	1.02513712	1.099890599	0.00038712	5.35E-19	-1.561	1.427	-0.744271889	0.480737208	-0.000266643	8.28E-20	-3.132	3.138	0.607136758	1.287323036	0.00022576	4.24E-19	0.199
VOL08	-2.156	0.08	-0.80873913	0.638590935	0.000299901	-4.15E-05	-2.388	0.559	-0.033544466	0.244033848	-0.000249506	-0.000197134	-650.5	3889.9	980.4917984	530.2565217	0.162648221	0.006916996	-381.1	585.6	-62.51482213	127.6903208	0.081571146	-0.001482213	-972.8	5853.5	1377.03083	747.4169074	0.153063241	0.005879447	-3.134	3.113	-2.273615613	0.737387088	0.00255336	-2.00E-05	-1.09	1.375	0.925829051	0.323694305	0.00011413	-7.46E-05	-3.141	3.14	-1.053187747	2.420451968	0.004043478	1.90E-05	0.583
VOL08	-1.323	0	-0.045066667	0.220051709	-2.11E-19	-5.29E-20	0	0.918	0.021366667	0.106333383	5.29E-20	-1.06E-19	-33393954	1660.5	-19845187.3	16397863.23	15902.33486	1.24E-12	-18784100	-19.7	-11163214.34	9223440.293	8944.689143	-5.32E-13	293.9	45655796	27133016.18	22417834.55	-21740.34305	-1.06E-12	-3.127	3.106	-0.900802857	0.934116197	-0.000777143	5.55E-19	0.464	1.554	0.72702619	0.325238804	0.00028619	0	-3.021	3.12	-0.898949524	1.231552447	-0.001215238	-7.27E-19	0.411
VOL06	0	0	0	0	0	0	0	0	0	0	0	0	-33393954	-33393954	-33393954	0	0	0	-18784100	-18784100	-18784100	0	0	0	45655796	45655796	45655796	0	0	0	-0.401	-0.401	-0.401	2.22E-16	0	0	0.464	0.464	0.464	5.55E-17	0	0	0.001	0.001	0.001	2.17E-19	0	0	1
VOL08	-1.35	0	-0.575289919	0.601891719	-5.56E-19	-1.74E-19	-0.045	0.81	0.232440827	0.258178022	-6.95E-20	0	-33393954	908.3	-6523496.127	13240390.69	20910.97182	1.17E-12	-18784100	-29.4	-3669869.261	7447521.767	11762.0206	4.67E-13	874	45655796	8920436.817	18101310.74	-28587.71716	1.87E-12	-2.736	2.1	0.556827802	0.657882598	0.000814652	2.95E-19	0.464	1.555	1.192185348	0.370523177	0.000477145	-1.74E-20	-3.08	2.724	-0.081636819	0.413577535	-6.26E-07	-6.95E-20	0.767
VOL03	0	0.295	0.00087664	0.012190584	0	-6.07E-21	-0.471	0	-0.002469816	0.033763066	0	-4.86E-20	-33393954	2096.9	-28047177.9	12246220.37	29217.8923	3.26E-13	-18784100	170.2	-15776653.17	6888236.184	16434.18215	9.78E-13	738.3	45655796	38346577.85	16740984.56	-39939.9678	-3.91E-12	-0.809	-0.09	-0.433088364	0.103297776	-0.000258093	2.43E-20	-0.724	0.464	0.333205599	0.300579345	-0.00071741	4.86E-20	-0.825	0.197	-0.098987752	0.248097605	-0.000667542	0	0.21
VOL12	-0.769	1.431	0.011087204	0.218413161	1.22E-19	5.35E-20	-1.052	1.171	0.001456949	0.086588397	1.78E-20	4.46E-20	-33393954	752.6	-1839181.302	7618133.883	6130.627171	-2.05E-13	-18784100	2875	-1035403.151	4284992.126	3448.511144	-7.52E-13	204.1	45655796	2520302.897	10414019.28	-8381.70492	8.20E-13	-3.137	3.126	-0.880844318	1.280481172	0.000504131	-6.42E-19	-1.546	1.529	0.150724435	0.650926464	-0.000355241	1.27E-21	-3.089	3.13	1.094445016	1.6036107	0.000389389	2.50E-19	0.147
VOL13	-1.367	0.375	-0.575099533	0.509603069	-5.44E-06	2.04E-05	-0.559	1.25	0.460903966	0.432166339	0.000341563	0.000111392	-461.1	1651.4	359.631804	375.9294258	-0.087811042	0.002877138	-503.5	685.5	-53.75820373	239.3082606	-0.085575428	-0.001088647	-782.9	4645.7	1201.4771	628.8426204	-0.078985226	0.006026439	-3.078	3.074	0.541572317	1.143740211	0.001533437	4.18E-06	-1.318	1.486	0.431008942	0.770653186	-0.000270412	2.33E-05	-3.059	3.139	-1.116752333	0.717929933	-0.001198484	1.79E-05	0.192
VOL06	0	0.776	0.004152125	0.055436798	0	4.66E-20	0	0.284	0.000744407	0.011789831	0	0	-33393954	-22.6	-6051281.702	12863019.39	18676.69155	4.17E-13	-18784100	-626.2	-3404986.988	7234912.035	10504.83249	-4.17E-13	2294.8	45655796	8277552.922	17584128.59	-25531.48518	-1.25E-12	-3.118	3.083	0.264862975	0.670175674	0.000550336	-6.21E-20	-1.526	0.464	-0.645299776	0.530679204	-0.000741611	1.55E-20	-2.794	3.115	0.117833333	0.487505635	0.000113535	3.42E-19	0.163
VOL09	-0.928	0	-0.014208222	0.098720584	9.92E-20	9.92E-20	-0.303	0.65	0.00337891	0.031349216	-2.48E-20	0	-33393954	5028.1	-13965056.67	16473299.23	29842.48123	-6.66E-13	-18784100	388.5	-7856159.583	9265540.332	16786.79446	3.33E-13	-782	45655796	19099726.4	22516259.24	-40799.66971	-4.06E-16	-0.591	3.122	0.707925827	1.457225003	-4.29E-05	0	-1.344	1.447	0.489253798	0.199321786	-0.000127793	2.48E-19	-3.022	0.72	-0.92849151	1.460733719	0.000608579	-6.08E-19	0.193
VOL15	0	0	0	0	0	0	0	0	0	0	0	0	-33393954	-33393954	-33393954	0	0	0	-18784100	-18784100	-18784100	0	0	0	45655796	45655796	45655796	0	0	0	-0.401	-0.401	-0.401	1.67E-16	0	0	0.464	0.464	0.464	1.67E-16	0	0	0.001	0.001	0.001	2.17E-19	0	0	1
VOL16	-0.141	0.913	0.00712778	0.079697776	-1.21E-20	1.21E-20	-0.394	0.226	-0.000372874	0.020528476	2.42E-20	-3.03E-20	-33393954	-206.7	-29709452.59	10462453.71	14563.19865	-0.010662887	-18784100	2518.1	-16711459.85	5885437.193	8192.34034	0.018872656	1117.7	45655796	40618600.8	14303542.27	-19909.55168	0.065056694	-1.108	2.355	-0.325612298	0.391617383	-0.000267771	3.61E-05	-1.479	0.464	0.35932621	0.355593812	-0.000185783	1.64E-05	-0.318	2.7	0.076035761	0.405164758	0.000180986	-8.61E-06	0.243
VOL03	-1.327	0.498	-0.065375618	0.275428267	0.000385074	-5.82E-07	-0.378	1.085	0.058634274	0.208057039	-0.000269566	-4.80E-06	-8346.8	59003.6	-386.090224	1103.459657	-0.353185918	0.001651149	-1533.6	10839	-371.8011638	324.8344128	0.081146349	-0.000814664	-119853.2	16880.1	1757.841286	2344.267754	-0.014663951	0.002342159	-3.141	3.141	0.503272912	1.70453248	5.08E-05	-1.24E-06	-1.127	1.549	-0.071196392	1.013284825	2.27E-05	-2.11E-06	-3.102	3.122	-0.126148385	2.085134678	0.001615799	-1.02E-06	0.232
VOL08	-1.359	0	-0.036449541	0.205964721	0.000886304	-0.000104522	-0.891	0.28	-0.015182176	0.099355575	0.000326343	-0.000196756	-96	1075	161.3116645	279.3894808	-0.502817824	-0.032519659	-120.5	320.7	13.30353866	103.1857806	-0.175032765	-0.004980341	192.3	1590.3	391.9189384	298.3460832	-0.575589777	-0.060566841	-3.105	2.818	0.489848624	0.933363446	0.002221494	-0.001104849	0.303	1.485	0.623077982	0.347706758	-0.000500328	-0.000212484	-3.091	2.889	-0.149640891	0.555822442	-0.002058978	0.00095249	0.622
VOL03	-0.488	1.333	0.062094021	0.29360074	9.93E-20	-1.13E-19	-0.454	1.164	0.008509964	0.126958245	7.09E-21	-2.48E-20	-33393954	596.2	-3071597.527	9650626.063	17063.30894	-3.81E-13	-18784100	1050.5	-1727622.616	5428525.497	9598.29908	-1.33E-12	470.1	45655796	4200469.087	13193890.74	-23328.79847	3.81E-13	-3.092	3.141	-0.349711804	1.657206744	0.001571794	-1.42E-19	-1.536	1.351	0.112858457	0.636924458	-0.000592744	-8.51E-20	-3.138	3.13	1.3562279	1.172906915	0.001359223	7.02E-19	0.23
VOL08	-1.161	0	-0.027725081	0.14765648	4.82E-20	-1.21E-20	0	0.94	0.018419761	0.098931371	-1.21E-20	4.82E-20	-33393954	552.9	-3045338.936	9614258.419	7251.76241	8.09E-14	-18784100	82.5	-1713489.224	5407866.653	4078.997351	2.43E-13	565.7	45655796	4164667.644	13144139.5	-9914.255505	-4.85E-13	-0.401	3.058	1.424159826	0.637075228	0.000451466	4.37E-20	0.418	1.527	0.796076656	0.127962754	7.77E-05	-2.71E-20	-2.914	0.976	-0.91170836	0.381435443	-0.000229967	0	0.382
VOL03	-1.953	0	-0.023519286	0.160257354	7.93E-20	3.97E-20	-1.3	2.205	0.011112143	0.106231164	2.97E-20	-3.97E-20	-33393954	1038.1	-1430882.658	6763503.672	11926.51586	2.66E-13	-18784100	430.5	-804858.2452	3804473.805	6708.671786	-2.66E-13	467.6	45655796	1957209.312	9246781.962	-16305.44946	-1.86E-12	-2.807	2.936	-1.879554643	0.791296566	-0.0006075	3.97E-20	-0.163	1.328	0.742336071	0.120883002	0.000102143	1.98E-20	-2.931	2.977	0.806673929	0.574399984	0.00034	0	0.819
VOL05	-1.397	0	-0.118455333	0.358314169	-2.40E-19	2.70E-19	-0.756	0.776	0.018920953	0.134771323	3.01E-20	6.76E-20	-33393954	3178.4	-15620538.31	16662916.25	18081.82588	-1.54E-16	-18784100	962.5	-8786709.92	9372743.895	10170.58067	-2.02E-13	438.8	45655796	21358059.93	22779591.05	-24716.75896	-2.02E-12	-3.124	3.129	-1.088288035	1.4513778	-0.001344884	5.71E-19	-0.084	1.513	0.615663238	0.347899215	-0.000166215	-7.51E-20	-3.133	3.125	0.488448836	1.413232483	0.001474283	9.32E-19	0.846
VOL15	0	0	0	0	0	0	0	0	0	0	0	0	-33393954	-33393954	-33393954	0	0	0	-18784100	-18784100	-18784100	0	0	0	45655796	45655796	45655796	0	0	0	-0.401	-0.401	-0.401	1.67E-16	0	0	0.464	0.464	0.464	1.11E-16	0	0	0.001	0.001	0.001	2.17E-19	0	0	1
VOL10	-0.028	1.436	0.010668021	0.118384833	0	-4.51E-20	-0.168	1.347	0.008175538	0.099055918	-1.09E-20	-2.26E-20	-33393954	262.5	-14167356.08	16503185.06	13567.81341	3.03E-13	-18784100	552.4	-7968953.806	9283200.267	7632.090857	-1.51E-13	748.2	45655796	19370018.07	22562444.92	-18549.88887	-1.51E-12	-3.135	3.134	0.895501016	1.558102798	0.001407964	1.52E-19	-1.293	0.464	0.039819586	0.461753191	-0.000241365	5.08E-20	-3.1	3.108	0.859181633	1.19796557	0.001019911	-4.51E-20	0.228
VOL18	-1.045	0	-0.470803877	0.419447237	-1.27E-19	9.49E-20	0	0.793	0.223207526	0.215292795	6.33E-20	1.42E-19	-33393954	1135.7	-9138296.148	14888432.03	38078.70023	-0.070239453	-18784100	200.1	-5140478.224	8374628.992	21417.94726	0.049030787	613.2	45655796	12494861.82	20354604.18	-52056.6297	-0.162884835	-0.401	1.739	0.209436716	0.428801602	0.002529647	0.000219783	0.451	1.346	0.831239453	0.276359213	0.000595781	4.82E-05	-1.392	0.252	-0.172147092	0.236495465	-0.001712087	-0.000303307	0.4
VOL03	-1.148	0	-0.177756404	0.360343563	0.000464842	-4.66E-05	-0.492	0.747	0.024956303	0.084693311	-9.32E-05	-4.52E-06	-14444.9	27751.3	1601.735861	1077.640583	0.558186841	0.002599196	-2728.5	5557.2	280.6953792	217.3620249	0.118131592	-0.000678051	-30860.2	58893.4	3357.421497	2342.846218	1.303741838	0.005775992	-3.137	3.134	1.803281266	1.249096149	0.00112883	7.41E-06	-0.951	1.504	0.754545455	0.23072696	-0.000278252	8.16E-05	-3.091	3.133	-1.704263687	1.132758242	-0.001068559	2.77E-05	0.231
VOL15	-0.561	0.037	-0.00967274	0.064404241	8.62E-05	-7.18E-05	-0.077	0.48	0.007269096	0.047604381	-0.000358444	0.000298704	-341.4	-74.8	-276.9333567	88.27685051	-0.07571829	0.000805886	-1803.1	-95.8	-852.2352488	242.4106755	0.138822705	0.008812193	560.4	6375.9	4025.153329	1125.95691	0.123475823	-0.029222144	-0.864	1.075	-0.350856342	0.444894072	-0.000646811	-3.05E-05	-0.007	0.879	0.633939033	0.106389013	0.000360897	-0.000103714	-0.489	1.521	1.158084093	0.515505752	0.001012964	-2.12E-05	0.141
VOL06	0	0	0	0	0	0	0	0	0	0	0	0	-33393954	-33393954	-33393954	0	0	0	-18784100	-18784100	-18784100	0	0	0	45655796	45655796	45655796	0	0	0	-0.401	-0.401	-0.401	5.55E-17	0	0	0.464	0.464	0.464	5.55E-17	0	0	0.001	0.001	0.001	2.17E-19	0	0	1
VOL03	-0.429	0.416	0.001216714	0.029051284	-0.000252833	0.000210694	-0.324	0.105	-0.000497167	0.013535835	0.00023796	-0.0001983	-380.3	1761.4	646.3373938	334.0892345	0.325070822	0.029001416	-415.4	609.3	10.31983003	195.8199556	0.275708215	0.001593484	-1144.6	5185.3	1479.924646	881.5356884	0.082719547	0.062889518	-2.671	2.676	-0.728637394	0.601346913	-0.001895184	0.000139164	-1.371	0.909	-0.578368272	0.504592369	0.001143768	-0.000115793	-2.559	0.432	-0.746569405	0.625661077	-0.000201841	-6.52E-05	0.494
VOL01	-1.407	0	-0.065087153	0.27511422	-6.28E-20	-3.46E-19	-0.937	1.242	0.022882852	0.14129642	6.28E-20	1.26E-19	-33393954	2605.4	-12245821.56	16093276.8	18899.12552	0.008998302	-18784100	781.8	-6888443.522	9052340.343	10630.20464	-0.005022637	237.7	45655796	16743706.2	22001482.42	-25837.27043	0.01516695	-3.091	3.132	1.278764573	1.502865695	0.001589417	-2.96E-05	-0.158	1.456	0.711770798	0.22130269	0.000376061	-7.07E-07	-3.128	3.133	-1.44501811	1.473787012	-0.000419921	2.80E-05	0.562
VOL17	-1.122	1.632	0.43276399	0.652945193	-1.80E-19	1.35E-19	-2.448	2.852	0.338091646	0.492632614	3.60E-19	0	-33393954	9115.4	-10725025.34	15592503.86	27085.44015	-3.02E-12	-18784100	-130.4	-6033161.147	8770554.017	15233.03212	2.59E-16	452.9	45655796	14664332.48	21317042.48	-37023.12547	6.04E-13	-3.116	3.136	1.076286294	1.721390548	-0.000961882	-2.70E-19	-1.436	1.353	-0.252841849	0.823796788	6.16E-05	-3.83E-19	-3.116	3.115	1.237716951	1.556110571	0.00218897	-1.01E-19	0.15
VOL03	0	1.357	0.657451589	0.458545209	-2.94E-05	-8.22E-07	-0.249	1.195	0.238727804	0.295351894	-0.000106321	-4.66E-06	-3433.7	29.4	-585.2816588	288.3163717	-0.185787358	0.003717574	-1409	290.3	-88.00675923	185.8400835	-0.098027037	0.002986847	272.3	5562.4	1158.206467	440.9593713	-0.116276946	-0.008147607	-0.551	3.131	0.767804896	0.751817339	0.000541834	1.78E-05	-1.458	0.308	-0.8407289	0.517558447	-0.000327183	3.74E-06	-3.117	3.112	0.827774571	0.791797668	0.000417976	1.28E-06	0.392
VOL11	0	0	0	0	0	0	0	0	0	0	0	0	-33393954	-33393954	-33393954	0	0	0	-18784100	-18784100	-18784100	0	0	0	45655796	45655796	45655796	0	0	0	-0.401	-0.401	-0.401	1.11E-16	0	0	0.464	0.464	0.464	5.55E-17	0	0	0.001	0.001	0.001	4.34E-19	0	0	1
VOL04	0	1.419	0.427113059	0.423571204	-0.000605609	2.19E-06	-0.318	0.91	0.18848291	0.213951646	-0.000199825	-1.93E-05	-3887	-160.6	-696.2233129	339.1626745	0.179973707	0.000832603	-1365.2	427.9	-71.07440841	158.8198303	0.056222612	-0.000985977	341.6	6032.6	1304.191148	570.2585937	-0.948115688	0.001029798	-3.139	3.141	0.188079755	1.337293959	0.002273883	-3.40E-05	-1.516	1.261	-0.715961437	0.48746605	-4.56E-05	-8.76E-06	-3.139	3.139	0.536243646	1.133292569	0.002167835	-3.02E-05	0.341
VOL05	-1.191	0	-0.023619335	0.139975549	-8.39E-20	-4.19E-20	0	0.975	0.011586103	0.070636314	-8.39E-20	2.10E-20	-33393954	972.6	-3631583.307	10396993.3	25222.32009	5.63E-13	-18784100	-79.4	-2043059.691	5848206.303	14187.32462	-5.63E-13	505.3	45655796	4966090.848	14214277.35	-34482.84796	-2.25E-12	-0.401	2.769	1.786875378	0.828900782	0.001911631	-1.68E-19	0.464	1.134	0.556033988	0.122998844	4.46E-05	2.10E-20	-2.948	0.001	-2.007917674	0.813799596	-0.001798338	8.39E-20	0.668
VOL10	0	0	0	0	0	0	0	0	0	0	0	0	-33393954	-33393954	-33393954	0	0	0	-18784100	-18784100	-18784100	0	0	0	45655796	45655796	45655796	0	0	0	-0.401	-0.401	-0.401	1.11E-16	0	0	0.464	0.464	0.464	0	0	0	0.001	0.001	0.001	0	0	0	1
VOL11	0	0	0	0	0	0	0	0	0	0	0	0	-33393954	-33393954	-33393954	0	0	0	-18784100	-18784100	-18784100	0	0	0	45655796	45655796	45655796	0	0	0	-0.401	-0.401	-0.401	1.67E-16	0	0	0.464	0.464	0.464	1.11E-16	0	0	0.001	0.001	0.001	4.34E-19	0	0	1
VOL11	0	0	0	0	0	0	0	0	0	0	0	0	-33393954	-33393954	-33393954	0	0	0	-18784100	-18784100	-18784100	0	0	0	45655796	45655796	45655796	0	0	0	-0.401	-0.401	-0.401	1.11E-16	0	0	0.464	0.464	0.464	0	0	0	0.001	0.001	0.001	0	0	0	1
VOL15	0	0	0	0	0	0	0	0	0	0	0	0	-33393954	-33393954	-33393954	0	0	0	-18784100	-18784100	-18784100	0	0	0	45655796	45655796	45655796	0	0	0	-0.401	-0.401	-0.401	1.67E-16	0	0	0.464	0.464	0.464	5.55E-17	0	0	0.001	0.001	0.001	2.17E-19	0	0	1
VOL14	-0.231	1.421	0.595644576	0.648500898	0	1.06E-19	-0.208	1.371	0.45317963	0.539062884	2.32E-19	-2.18E-20	-33393954	3593.5	-559717.2419	4284498.728	11647.61018	1.04E-12	-18784100	973.7	-314780.1111	2410038.54	6551.792815	-1.29E-13	-5257.7	45655796	765550.7859	5857672.304	-15924.44761	5.25E-13	-3.137	3.14	0.675051622	2.11547117	-0.000738751	-2.06E-18	-1.555	1.395	-0.951827694	0.39066825	-0.000583537	-3.75E-19	-3.126	3.139	1.342678409	1.823163139	0.001045344	4.84E-19	0.286
VOL04	0	0	0	0	0	0	0	0	0	0	0	0	-33393954	-33393954	-33393954	0	0	0	-18784100	-18784100	-18784100	0	0	0	45655796	45655796	45655796	0	0	0	-0.401	-0.401	-0.401	1.11E-16	0	0	0.464	0.464	0.464	5.55E-17	0	0	0.001	0.001	0.001	2.17E-19	0	0	1
VOL05	0	0	0	0	0	0	0	0	0	0	0	0	-33393954	-33393954	-33393954	0	0	0	-18784100	-18784100	-18784100	0	0	0	45655796	45655796	45655796	0	0	0	-0.401	-0.401	-0.401	1.11E-16	0	0	0.464	0.464	0.464	5.55E-17	0	0	0.001	0.001	0.001	2.17E-19	0	0	1
VOL17	-1.007	0.193	-0.006482388	0.071638063	6.63E-20	-1.66E-20	0	0.556	0.002835224	0.032030531	1.66E-20	2.49E-20	-33393954	2151.5	-1195366.585	6206205.922	19937.28991	-0.001731343	-18784100	-387.2	-673505.4151	3490776.726	11213.99737	-0.001701493	1874.8	45655796	1638149.761	8484303.198	-27255.32531	-0.013686567	-0.401	2.777	0.529020896	0.566398536	0.000455821	4.12E-05	-0.626	1.44	-0.025198209	0.417196517	-0.000485672	-3.42E-05	-2.736	0.325	-1.105317015	0.80346639	-1.19E-05	1.43E-05	0.127
VOL05	-1.084	0	-0.06794868	0.247412247	0	3.26E-19	-0.14	0.298	0.001677419	0.028569282	-1.22E-19	0	-33393954	2802.2	-13513061.46	16391828.54	48968.84677	2.19E-12	-18784100	1060	-7601311.289	9220227.646	27544.22287	-1.09E-12	618.2	45655796	18479127.31	22407207.99	-66935.40865	-4.37E-12	-3.14	3.141	-1.452444282	1.817606929	-0.003994135	3.09E-18	-0.061	1.513	0.357834311	0.409015889	-0.000758065	2.44E-19	-3.136	3.139	1.284486804	1.695457334	0.004222874	0	0.731
VOL09	-0.882	0.142	-0.002090108	0.039556698	0	2.04E-20	-0.331	0.537	0.001462782	0.032695683	0	1.36E-20	-33393954	1152.2	-195793.4086	2552446.402	16354.06156	-9.12E-13	-18784100	655.5	-110332.2921	1435735.913	9198.831146	3.65E-13	-154.9	45655796	270787.1055	3489434.795	-22356.00764	-3.65E-13	-3.094	2.97	-0.4429143	1.232841832	0.000653281	-5.71E-19	-1.158	1.363	0.53220666	0.313003379	0.000185602	1.26E-19	-3.033	3.096	0.104803624	0.901048176	-0.000397649	-2.58E-19	0.168
VOL01	0	0	0	0	0	0	0	0	0	0	0	0	-33393954	-33393954	-33393954	0	0	0	-18784100	-18784100	-18784100	0	0	0	45655796	45655796	45655796	0	0	0	-0.401	-0.401	-0.401	1.67E-16	0	0	0.464	0.464	0.464	1.67E-16	0	0	0.001	0.001	0.001	4.34E-19	0	0	1
VOL18	0	0.063	7.60E-05	0.00218676	0	0	0	0.077	9.29E-05	0.002672707	0	0	-33393954	-325.2	-13535068.77	16394608.3	40281.70688	-4.49E-12	-18784100	66.9	-7613306.903	9222107.642	22658.80856	-1.35E-12	840.1	45655796	18505248.01	22414279.26	-55072.08311	4.49E-12	-0.401	1.21	0.508416164	0.760157338	0.001911942	6.70E-20	-0.054	0.464	0.281752714	0.152973331	-0.000354644	8.37E-21	0.001	0.673	0.124598311	0.128019295	0.000220748	-8.37E-21	0.841
VOL11	0	0	0	0	0	0	0	0	0	0	0	0	-33393954	-33393954	-33393954	0	0	0	-18784100	-18784100	-18784100	0	0	0	45655796	45655796	45655796	0	0	0	-0.401	-0.401	-0.401	1.67E-16	0	0	0.464	0.464	0.464	1.67E-16	0	0	0.001	0.001	0.001	4.34E-19	0	0	1
VOL01	-1.337	0.264	-0.319240975	0.495056855	-0.000507501	-1.20E-05	-0.59	0.997	0.198595406	0.323423557	0.000337787	-2.34E-06	-33393954	3704.9	-13526421.25	16393436.31	15656.11139	0.001113455	-18784100	1834.4	-7608736.12	9221206.193	8806.378645	-0.000668073	355.7	45655796	18493953.66	22412241.03	-21404.1064	0.00141819	-3.088	3.091	0.253119081	0.814856775	0.000988279	-1.88E-06	-0.636	1.478	0.459804501	0.532293973	0.000243554	2.46E-06	-1.63	2.969	-0.086229723	0.529457599	-0.000423113	4.69E-07	0.599
VOL03	0	0.137	0.000110573	0.003890537	0	0	-0.157	0	-0.000126715	0.004458499	0	0	-33393954	-177.8	-6145294.045	12940081	26952.18854	-1.20E-12	-18784100	538.4	-3456481.871	7278912.816	15160.84657	0	1110.5	45655796	8402502.466	17691168.55	-36847.98273	1.80E-12	-1.489	0.573	0.254733656	0.359904879	0.000697337	4.48E-20	-0.131	1.485	1.231095238	0.413778599	0.000807103	-8.96E-20	-0.153	1.843	-0.011637611	0.147994689	-5.17E-05	8.96E-20	0.466
VOL08	-1.435	0	-0.197038957	0.415733404	-7.72E-20	8.21E-20	-0.805	1.059	0.094098435	0.225072699	-2.32E-19	4.59E-20	-33393954	3213.1	-6411297.886	13153145.75	11615.36468	-0.007965217	-18784100	89.1	-3606624.333	7398513.647	6533.625235	-0.001791304	341.1	45655796	8766502.038	17982301.59	-15880.1573	-0.01533913	-3.136	3.139	-0.450131826	1.054314738	-0.000793391	-2.08E-05	0.189	1.517	0.574406957	0.324605192	1.58E-05	-3.08E-05	-3.14	3.134	0.678731478	1.255092969	0.000850261	3.43E-05	0.747
VOL03	0	0	0	0	0	0	0	0	0	0	0	0	-33393954	-33393954	-33393954	0	0	0	-18784100	-18784100	-18784100	0	0	0	45655796	45655796	45655796	0	0	0	-0.401	-0.401	-0.401	1.11E-16	0	0	0.464	0.464	0.464	5.55E-17	0	0	0.001	0.001	0.001	2.17E-19	0	0	1
VOL10	-0.355	0.617	0.012182743	0.062417935	2.16E-20	-3.28E-20	-0.821	0.153	-0.010307563	0.050536885	2.49E-20	-2.01E-20	-33393954	16.1	-9735407.72	15176297.94	3996.372499	-8.92E-14	-18784100	645.2	-5475833.688	8536881.864	2248.01843	2.23E-13	1739.7	45655796	13311303.83	20748090.11	-5463.596254	5.35E-13	-1.655	0.253	-0.305112614	0.187462599	1.23E-05	8.30E-22	-0.806	0.694	0.422885472	0.252048957	1.21E-05	-7.47E-21	-1.831	1.222	0.561850048	0.659945737	0.000138822	1.45E-21	0.341
VOL18	-0.329	1.445	0.728197887	0.579772088	0.000101761	-4.05E-06	-0.454	1.177	0.359328169	0.320408585	0.000171831	-8.27E-06	-4879	382.6	-835.5140141	472.6162454	-0.070950704	0.008503521	-1936	108.9	-214.1947887	215.6955165	0.000105634	0.003802817	771.1	6204.5	1222.724366	538.4705316	0.025105634	-0.009753521	-3.141	3.14	1.349392958	1.159509351	0.000829577	2.59E-05	-1.503	0.631	-1.221242958	0.376013005	-9.72E-05	-3.52E-06	-1.04	3.118	1.316188028	0.737152458	0.000879225	4.60E-05	0.529
VOL12	0	0	0	0	0	0	0	0	0	0	0	0	-33393954	-33393954	-33393954	0	0	0	-18784100	-18784100	-18784100	0	0	0	45655796	45655796	45655796	0	0	0	-0.401	-0.401	-0.401	1.67E-16	0	0	0.464	0.464	0.464	0	0	0	0.001	0.001	0.001	0	0	0	1
VOL03	-0.737	0	-0.003602541	0.048899095	0	-5.04E-20	0	0.339	0.001622505	0.022136496	0	0	-33393954	2356.3	-29090777.22	11188725.84	60609.78421	-0.13030853	-18784100	-238.3	-16363698.7	6293305.6	34089.51388	0.050998185	1098	45655796	39772995.69	15295918.14	-82853.8147	-0.228266788	-0.401	0.848	-0.316718693	0.228466709	0.001294011	0.000102995	-0.253	1.019	0.472555354	0.131730311	-0.000552632	-0.000442831	-0.003	0.738	0.052332123	0.145313855	0.000826679	0.000241379	0.246
VOL03	-0.598	1.326	0.542845043	0.493272133	-7.48E-19	-1.87E-19	-0.593	0.707	0.168067372	0.171658712	-4.27E-19	-1.34E-20	-33393954	1645	-1928799.78	7789581.84	32140.01987	-0.007338787	-18784100	217.5	-1084719.257	4381697.089	18079.03816	0.000120308	625.1	45655796	2637427.959	10649720.51	-43941.35611	0.011333013	-3.14	3.14	0.276028874	1.013982551	0.000763715	-1.01E-05	-1.563	0.898	-0.776321463	0.685941049	-0.000672281	-2.98E-05	-3.141	3.125	0.349155919	0.877623228	3.80E-05	1.20E-05	0.222
VOL13	-1.56	0	-0.753942737	0.410184814	-0.001090782	-0.000978003	-0.897	1.552	0.296909218	0.272846513	0.001965084	0.002317039	-27.7	1917.7	443.725	248.0549388	-0.251675978	0.000907821	-178.1	131.7	-11.52332402	74.74288816	0.174581006	0.000558659	724.9	3688.7	1082.830587	192.9821478	-0.54476257	-0.004888268	-3.086	3.123	0.727432961	1.068948999	0.002149441	-5.24E-06	0.212	1.542	0.999018156	0.300800489	9.57E-05	5.27E-05	-3.126	3.115	-0.281333799	1.215405308	0.004771648	-6.98E-06	0.553
VOL08	-1.445	0	-0.326352025	0.547286601	-0.001842679	-2.30E-05	-0.805	0.589	0.03638785	0.145961793	0.000581776	8.53E-05	-33393954	818	-21846280.14	15883370.54	52016.70428	-0.005685358	-18784100	150.2	-12288655.9	8934227.515	29258.71254	0.00046729	611.5	45655796	29868627.25	21714628.78	-71113.16464	-0.00720405	-3.13	3.123	-0.603065421	0.993096341	0.001154984	5.53E-05	-0.318	1.542	0.759900312	0.423736556	0.001563863	1.91E-05	-3.108	3.132	0.139135514	1.086991969	0.000306854	-6.15E-05	0.772
VOL06	0	0	0	0	0	0	0	0	0	0	0	0	-33393954	-33393954	-33393954	0	0	0	-18784100	-18784100	-18784100	0	0	0	45655796	45655796	45655796	0	0	0	-0.401	-0.401	-0.401	1.67E-16	0	0	0.464	0.464	0.464	5.55E-17	0	0	0.001	0.001	0.001	2.17E-19	0	0	1
VOL05	0	0	0	0	0	0	0	0	0	0	0	0	-33393954	-33393954	-33393954	0	0	0	-18784100	-18784100	-18784100	0	0	0	45655796	45655796	45655796	0	0	0	-0.401	-0.401	-0.401	1.11E-16	0	0	0.464	0.464	0.464	5.55E-17	0	0	0.001	0.001	0.001	2.17E-19	0	0	1
VOL10	0	2.75	0.045088272	0.231475875	-1.37E-19	8.57E-20	-0.191	2.33	0.031699074	0.176476989	-1.03E-19	-3.43E-20	-33393954	-266.7	-1113482.634	5994333.048	10306.67895	1.15E-13	-18784100	-56.5	-626242.3775	3371829.512	5797.531944	-2.07E-12	315.7	45655796	1522307.567	8195383.061	-14091.17123	-2.53E-12	-0.401	2.621	0.462485494	0.716940461	0.000182407	-4.50E-20	-1.335	0.464	-0.156209877	0.371303001	-0.000149691	0	-3.125	3.14	0.014392593	1.063956189	7.69E-05	1.99E-19	1
VOL11	-0.035	0.571	0.009531536	0.062509636	-2.60E-20	-1.95E-20	-0.158	0.713	0.013438453	0.090864792	7.48E-20	-9.76E-21	-33393954	1473.9	-20952294.34	16145794.6	7829.847737	-8.73E-13	-18784100	-431.4	-11786037.5	9081527.931	4404.069801	-4.37E-13	1546.1	45655796	28646989.32	22072674.1	-10704.10396	-8.73E-13	-3.139	3.139	0.483307151	1.483564159	0.000783118	1.95E-20	-1.295	0.464	-0.009954748	0.622098263	-0.000294021	9.76E-21	-1.978	0.841	-0.518240563	0.862344727	-0.000456506	1.30E-20	0.185
VOL11	0	0	0	0	0	0	0	0	0	0	0	0	-33393954	-33393954	-33393954	0	0	0	-18784100	-18784100	-18784100	0	0	0	45655796	45655796	45655796	0	0	0	-0.401	-0.401	-0.401	1.67E-16	0	0	0.464	0.464	0.464	1.11E-16	0	0	0.001	0.001	0.001	4.34E-19	0	0	1
VOL16	0	0	0	0	0	0	0	0	0	0	0	0	-33393954	-33393954	-33393954	0	0	0	-18784100	-18784100	-18784100	0	0	0	45655796	45655796	45655796	0	0	0	-0.401	-0.401	-0.401	1.11E-16	0	0	0.464	0.464	0.464	5.55E-17	0	0	0.001	0.001	0.001	2.17E-19	0	0	1
VOL14	0	1.405	0.956461161	0.425045554	-0.000322321	-5.13E-06	-0.215	1.107	0.310933036	0.237648671	-0.000194866	2.79E-06	-886.1	-365.6	-699.1497768	151.7813439	0.004040179	-0.001774554	-138.5	186	44.08705357	68.34287416	0.046808036	0.003203125	432.9	1301.9	1036.404643	265.3638882	0.046808036	2.23E-05	-0.937	3.056	0.722514732	0.725517086	-0.00099308	6.26E-05	-1.531	0.221	-1.113813839	0.555574142	0.000271875	1.45E-05	-0.679	2.859	0.784152232	0.570857904	-0.000914286	5.48E-05	0.737
VOL03	-0.344	1.33	0.037321958	0.189097465	-1.10E-19	-5.49E-20	-0.07	0.949	0.015984669	0.085061351	-2.75E-20	-6.86E-21	-33393954	100.4	-1585799.592	7101432.223	16515.14199	5.53E-13	-18784100	233.2	-891796.0043	3994604.101	9289.834471	-3.68E-13	516.3	45655796	2168495.402	9708897.716	-22579.25356	-3.68E-13	-1.365	3.009	0.417586053	0.996638764	0.001055885	5.83E-20	-1.433	0.828	-0.385439169	0.809031766	-0.000647379	-2.75E-20	-0.565	2.825	0.451478734	0.617174254	0.000515331	1.13E-19	0.539
VOL04	1.076	1.397	1.273552459	0.084522776	0.00044918	-2.79E-05	0.153	1.045	0.690511475	0.269087019	0.001252459	0.00017418	-907.2	-532.9	-653.5139344	132.2716548	0.44795082	0.015860656	-376.5	-77.7	-251.2904918	71.17162062	0.183606557	0.005901639	922.5	1374.6	1060.080328	168.6442824	-0.678032787	-0.021762295	-0.234	2.912	2.015118033	1.163191215	0.004554098	0.000138525	-1.413	-1.135	-1.287713115	0.04543608	4.84E-05	1.27E-05	-0.506	2.484	1.547118033	1.05475991	0.003866393	0.000144672	0.717
VOL07	0	0.825	0.009605671	0.083302442	0	-6.15E-21	-0.174	0.48	0.004957466	0.043765263	0	-6.15E-21	-33393954	-2.8	-10830498.36	15632420.62	14795.68977	8.25E-13	-18784100	475.4	-6091909.32	8793407.649	8322.589101	-1.65E-13	83.1	45655796	14808281.52	21371784.95	-20228.49486	-1.32E-12	-0.555	0.444	-0.394523261	0.146936571	0.000108994	0	-0.657	0.557	0.29929774	0.213536654	-0.000233053	0	-0.849	0.383	-0.404256978	0.414570467	4.43E-07	3.00E-20	0.454
VOL07	0	1.402	0.439004802	0.453252241	-1.33E-19	1.33E-19	0	0.93	0.300069628	0.310634637	-1.33E-19	-6.66E-20	-33393954	-290.5	-6735254.729	13399320.46	40088.11152	-4.47E-13	-18784100	-64.4	-3788483.094	7537167.298	22549.75294	0	389.4	45655796	9208496.05	18319312.84	-54808.12149	8.94E-13	-0.401	2.511	0.99267587	0.999086994	0.003271309	0	-1.328	0.464	-0.68569988	0.585539096	-0.001668667	3.33E-20	-3.141	3.141	1.120505402	1.221011609	0.00354982	-2.40E-18	0.955
VOL18	-0.855	1.48	0.095362697	0.333250771	-2.69E-20	7.86E-05	-0.361	1.386	0.069674779	0.261565968	-3.29E-20	3.38E-05	-33393954	672.5	-1899154.617	7733094.865	7192.151755	-0.020746285	-18784100	253.4	-1068090.556	4349911.229	4045.632651	-0.005212147	272.4	45655796	2597471.679	10572352.08	-9833.01653	0.026109197	-3.129	3.128	0.535876588	1.514092275	-0.000550398	0.000356558	-1.488	1.464	-0.402828559	0.600733601	-0.000291191	2.22E-05	-3.139	3.138	0.323368081	1.756125251	0.000630842	3.03E-05	0.203
VOL14	0	0	0	0	0	0	0	0	0	0	0	0	-33393954	-33393954	-33393954	0	0	0	-18784100	-18784100	-18784100	0	0	0	45655796	45655796	45655796	0	0	0	-0.401	-0.401	-0.401	1.67E-16	0	0	0.464	0.464	0.464	1.11E-16	0	0	0.001	0.001	0.001	4.34E-19	0	0	1
VOL11	0	0	0	0	0	0	0	0	0	0	0	0	-33393954	-33393954	-33393954	0	0	0	-18784100	-18784100	-18784100	0	0	0	45655796	45655796	45655796	0	0	0	-0.401	-0.401	-0.401	1.11E-16	0	0	0.464	0.464	0.464	1.67E-16	0	0	0.001	0.001	0.001	4.34E-19	0	0	1
VOL16	0	0.822	0.005438697	0.058732673	0	3.99E-20	-0.149	0.517	0.002912356	0.039040767	-2.66E-20	-6.65E-21	-33393954	-182.2	-5566555.006	12444791.16	15992.73276	-1.25E-12	-18784100	1596.2	-3129448.586	7000972.95	8996.961542	-7.14E-13	922.3	45655796	7613648.024	17012965.8	-21863.18046	1.43E-12	-0.401	2.22	1.511872126	0.86223822	0.001110153	2.39E-19	-1.219	0.464	-0.196357759	0.306868437	-0.000371169	0	0.001	2.622	1.036798851	0.497614165	0.000572797	-1.06E-19	0.162
VOL09	-0.731	1.112	0.014603035	0.170874722	-8.87E-20	2.22E-20	-0.232	0.821	0.030682907	0.139391555	3.88E-20	-1.52E-20	-33393954	392.9	-4480984.847	11382369.84	26672.52424	-0.001757188	-18784100	1230.5	-2519851.936	6402859.777	15003.20363	0.001138179	505.6	45655796	6128728.521	15560895.83	-36464.79337	-0.027136581	-0.607	1.823	0.637160543	0.498477726	0.000161342	-6.35E-05	-1.513	1.11	-0.184087061	0.522351403	0.000405351	5.79E-06	-1.468	0.991	-0.282388179	0.387915925	0.000311901	3.23E-05	0.197
VOL05	-1.175	0.896	-0.453397453	0.536721958	0.000199062	-5.09E-05	-0.508	0.876	0.27444571	0.311254304	-8.45E-05	-5.71E-05	-812.1	3879.1	602.0062332	517.2029109	-0.401709115	0.00025134	-1466.9	678.6	-80.58706434	267.1888781	0.210120643	-0.004121984	512	5137.1	1312.612735	548.0645849	-0.285757373	0.000301609	-2.279	3.088	0.921325737	0.747955534	4.66E-05	-3.35E-05	-1.496	1.447	0.642258713	0.736380918	-0.000238941	-1.42E-05	-2.68	2.898	-0.796386729	0.586299753	-3.75E-05	-5.53E-06	0.272
VOL18	0	0	0	0	0	0	0	0	0	0	0	0	-33393954	-33393954	-33393954	0	0	0	-18784100	-18784100	-18784100	0	0	0	45655796	45655796	45655796	0	0	0	-0.401	-0.401	-0.401	1.11E-16	0	0	0.464	0.464	0.464	5.55E-17	0	0	0.001	0.001	0.001	2.17E-19	0	0	1
VOL03	-0.161	0.283	0.000949703	0.013362425	6.35E-21	-1.59E-21	-0.546	0.297	-5.94E-06	0.02319042	6.35E-21	0	-33393954	1648.8	-3664044.861	10437974.4	15269.7685	-5.11E-13	-18784100	120.1	-2061377.813	5871237.115	8588.927846	8.52E-13	45.6	45655796	5011291.032	14270016.78	-20875.09616	1.70E-12	-1.15	1.497	-0.29199177	0.421434746	-0.000224051	-5.08E-20	-1.272	0.464	-0.248025149	0.334782966	-0.000486054	-2.54E-20	-2.232	0.536	-0.653790123	0.75643013	-0.001021033	-1.25E-19	0.357
VOL12	0	1.389	0.169215208	0.425031775	1.59E-19	-7.96E-20	-1.026	0.703	0.047138451	0.136142291	-3.98E-20	1.79E-19	-33393954	-292.9	-14948701.86	16604718.93	23954.70251	1.60E-12	-18784100	355.4	-8408333.855	9340435.097	13475.01858	-3.21E-12	698.1	45655796	20437678.49	22701763.57	-32750.64448	1.07E-12	-3.141	3.122	-0.60539957	1.884301513	-0.001688666	4.58E-19	-1.409	0.464	-0.341533716	0.740199131	-0.000999283	-5.97E-20	-3.136	3.119	-0.452933286	2.037482823	-0.002129125	1.29E-18	0.679
VOL17	-0.713	0.116	-0.002839506	0.045920814	0	1.50E-19	0	0.495	0.012138889	0.068648837	0	-8.57E-20	-33393954	1534.3	-18551793.05	16594040.41	103070.1637	0.09367284	-18784100	-250.6	-10435763.41	9333724.06	57974.64954	-0.043055556	1790.2	45655796	25365400.96	22685351.31	-140906.3451	0.30316358	-0.401	0.679	-0.02612963	0.42549693	0.002273148	-4.63E-05	-0.439	0.887	0.139833333	0.391887578	-0.002501543	1.16E-05	-0.22	0.57	-0.012114198	0.131965656	-0.000166667	-5.71E-05	0.225
VOL16	0	0	0	0	0	0	0	0	0	0	0	0	-33393954	-33393954	-33393954	0	0	0	-18784100	-18784100	-18784100	0	0	0	45655796	45655796	45655796	0	0	0	-0.401	-0.401	-0.401	1.67E-16	0	0	0.464	0.464	0.464	1.67E-16	0	0	0.001	0.001	0.001	4.34E-19	0	0	1
VOL10	0	1.113	0.030381452	0.164999361	4.48E-20	-8.95E-20	0	0.276	0.005355645	0.030215278	3.36E-20	0	-33393954	-84.4	-12927075.47	16265425.72	26930.53992	-2.10E-12	-18784100	575.2	-7271264.247	9149474.086	15148.47347	-3.00E-13	293.3	45655796	17674336.46	22237409.15	-36818.95185	1.20E-12	-3.112	3.076	0.474856452	1.122744345	0.001714516	1.15E-18	-1.456	0.464	-0.408791129	0.720578225	-0.0012	-4.48E-20	-3.133	3.138	0.739790323	1.113265526	0.000645968	2.80E-19	0.308
VOL07	-0.043	1.052	0.070098827	0.206933675	-2.51E-20	-3.76E-20	-0.174	0.525	0.04132491	0.125611752	2.82E-20	-3.13E-21	-33393954	170	-3436235.689	10145371.78	15069.15799	-8.41E-13	-18784100	315.2	-1932590.329	5706870.891	8476.623511	-2.02E-12	298.5	45655796	4698012.174	13870613.9	-20602.41706	-1.68E-12	-0.785	0.591	-0.080954422	0.227383027	7.85E-05	4.70E-21	-1.109	0.824	0.251554603	0.327234731	0.000162455	3.91E-20	-1.019	0.744	-0.005842509	0.376042908	0.000316787	-3.13E-21	0.655
VOL07	0	0	0	0	0	0	0	0	0	0	0	0	-33393954	-33393954	-33393954	0	0	0	-18784100	-18784100	-18784100	0	0	0	45655796	45655796	45655796	0	0	0	-0.401	-0.401	-0.401	1.67E-16	0	0	0.464	0.464	0.464	5.55E-17	0	0	0.001	0.001	0.001	2.17E-19	0	0	1
VOL11	0	0	0	0	0	0	0	0	0	0	0	0	-33393954	-33393954	-33393954	0	0	0	-18784100	-18784100	-18784100	0	0	0	45655796	45655796	45655796	0	0	0	-0.401	-0.401	-0.401	1.11E-16	0	0	0.464	0.464	0.464	1.11E-16	0	0	0.001	0.001	0.001	2.17E-19	0	0	1
VOL03	-0.428	1.254	0.00056397	0.031954811	0	0	-0.148	0.625	0.000251865	0.015409172	0	0	-33393954	238.6	-10575968.53	15534273.87	19159.03655	0.009093517	-18784100	527.9	-5948837.588	8738128.162	10777.07415	0.008462421	523.9	45655796	14459618.21	21238069.87	-26192.85591	0.040806081	-2.918	3.121	-0.314854274	0.203942131	-0.00013253	-7.31E-06	-1.249	0.987	0.180110155	0.280849403	-0.000173264	-5.88E-05	-0.554	2.871	0.069666093	0.223603354	-1.49E-05	-2.74E-05	0.17
VOL10	0	0	0	0	0	0	0	0	0	0	0	0	-33393954	-33393954	-33393954	0	0	0	-18784100	-18784100	-18784100	0	0	0	45655796	45655796	45655796	0	0	0	-0.401	-0.401	-0.401	1.11E-16	0	0	0.464	0.464	0.464	0	0	0	0.001	0.001	0.001	2.17E-19	0	0	1
VOL15	-0.827	0	-0.000429834	0.018849077	0	0	0	0.343	0.000178274	0.007817694	0	0	-33393954	118.6	-29367234.95	10874455.39	17356.55395	-9.68E-13	-18784100	-24.1	-16519086.55	6116837.904	9762.964917	1.94E-12	122.7	45655796	40150549.48	14867329.2	-23729.51528	1.94E-12	-0.56	2.309	-0.270243243	0.406656609	0.00064605	-1.44E-20	0.464	1.346	0.544760395	0.221067962	0.000390333	0	-0.976	0.411	0.012182952	0.141905022	0.000213098	-1.44E-20	1
VOL03	-1.687	0.165	-0.022447939	0.154978883	-7.63E-20	-1.06E-21	-0.803	1.766	-0.002546565	0.072679431	-4.24E-21	1.17E-19	-33393954	9831.1	-5138301.069	12050424.73	10196.7589	4.55E-13	-18784100	5355.7	-2890310.743	6778357.294	5735.651023	5.69E-13	-84482.9	45655796	7027727.25	16474035.77	-13940.47701	-2.30E-13	-3.022	2.965	-0.310878473	0.537036682	-0.000214656	3.92E-20	-1.361	1.493	-0.049433893	0.501744092	-0.000331603	1.50E-19	-3.137	3.108	0.649802748	0.966586537	-0.000261679	-8.47E-20	0.332
VOL03	-1.307	0	-1.01198642	0.162665068	5.93E-05	-4.95E-05	-1.035	0.496	-0.116007407	0.198684373	-3.73E-05	3.94E-05	650.1	1173.9	892.814321	90.13653206	0.086265432	-0.011080247	169.2	633.4	328.9778395	78.55639751	0.032993827	-0.008240741	1188.2	1733.4	1488.132654	95.11737636	0.093148148	-0.029506173	-3.122	3.139	-0.433974691	0.899381139	0.000834568	-0.000525617	0.662	1.535	1.282583333	0.121290855	3.95E-05	-1.37E-05	-3.1	3.108	0.272731481	0.790337749	-0.000792593	0.000558642	0.555
VOL16	0	0.174	0.000133028	0.004809272	0	0	-0.277	0	-0.000211774	0.007656139	0	0	-33393954	-246	-18688470.56	16577674.4	25530.35436	0	-18784100	452.2	-10512067.21	9325165.453	14361.16651	-1.14E-12	977.7	45655796	25550945.35	22664448.2	-34904.25787	-1.71E-12	-0.401	0.004	-0.253675076	0.167033606	0.000256881	-1.06E-20	-0.12	0.601	0.48908945	0.047431252	4.97E-05	-6.37E-20	-0.136	0.048	-0.044858563	0.052557503	-8.03E-05	5.30E-21	0.635
VOL05	0	0	0	0	0	0	0	0	0	0	0	0	-33393954	-33393954	-33393954	0	0	0	-18784100	-18784100	-18784100	0	0	0	45655796	45655796	45655796	0	0	0	-0.401	-0.401	-0.401	1.67E-16	0	0	0.464	0.464	0.464	1.11E-16	0	0	0.001	0.001	0.001	4.34E-19	0	0	1
VOL11	0	0	0	0	0	0	0	0	0	0	0	0	-33393954	-33393954	-33393954	0	0	0	-18784100	-18784100	-18784100	0	0	0	45655796	45655796	45655796	0	0	0	-0.401	-0.401	-0.401	1.67E-16	0	0	0.464	0.464	0.464	1.11E-16	0	0	0.001	0.001	0.001	4.34E-19	0	0	1
VOL03	0	0.305	0.000159937	0.006982494	0	0	-0.027	0	-1.42E-05	0.000618122	0	0	-33393954	601.1	-7144128.554	13694799.71	17511.56534	-3.91E-13	-18784100	250.1	-4018641.667	7703289.109	9850.209806	-3.91E-13	693.6	45655796	9769070.167	18722468.21	-23940.42632	-2.34E-12	-0.875	-0.193	-0.422566335	0.046809471	-1.63E-05	-1.46E-20	-0.655	0.464	-0.074072889	0.28585459	-0.000351862	-4.37E-20	-0.315	0.001	-0.2003613	0.106483404	-0.00013634	-2.91E-20	0.657
VOL07	-1.102	1.209	0.007680991	0.089105514	0	0	0	0.419	0.003684024	0.032130245	0	1.05E-20	-33393954	38470.1	-13973921.77	16478443.97	16883.37174	0.003210313	-18784100	780.2	-7863016.357	9266846.763	9496.4523	-0.001137513	-28774.9	45655796	19119936.04	22516424.2	-23080.58835	0.012411527	-3.132	3.14	1.304511122	1.668533122	0.000109454	6.19E-06	-1.56	1.541	0.241960061	0.375058054	-0.000799545	-5.45E-05	-3.034	3.118	1.205390799	1.254687948	-2.86E-05	-1.67E-05	0.17
VOL13	-1.142	0.205	-0.029884386	0.158477311	-6.62E-20	0	-0.289	0.637	0.003146603	0.057397397	0	-8.27E-20	-33393954	986.9	-6686276.521	13363785.74	39802.56168	0.002056019	-18784100	249.4	-3761212.236	7517038.999	22388.83308	-0.00011919	242.2	45655796	9142797.872	18270097.95	-54415.74625	0.003188319	-2.734	3.109	0.731907032	1.471188524	-0.000283075	-1.64E-05	-0.875	1.53	0.717505364	0.724142057	0.000462455	-8.94E-06	-2.978	3.009	-0.684597139	1.451038095	0.001020262	2.56E-05	0.642
VOL10	-0.045	1.093	1.012351563	0.130632521	0.000724935	-3.99E-05	0	0.711	0.467122396	0.097573206	-7.94E-05	0.000347656	-851.8	531.1	-700.1989583	130.6186286	-0.836686198	0.015885417	-291.9	-75.3	-160.4056641	23.01127584	0.060514323	-0.006494141	865.1	1486.9	1240.576237	37.95402289	-0.008040365	0.032584635	0.108	1.399	0.816419922	0.209637258	0.000319661	-7.32E-06	-1.328	0.237	-1.178076172	0.140937565	-0.000687826	3.60E-05	-0.202	1.006	0.407625	0.210358223	0.000212891	-1.01E-05	0.628
VOL09	-1.75	0	-0.024260934	0.151900257	-3.50E-19	1.95E-19	-0.388	1.997	0.007819125	0.09976009	-2.57E-21	-6.69E-20	-33393954	2195.4	-22576072.44	15627838.8	12377.3801	-1.38E-13	-18784100	-110.4	-12699176.04	8790465.139	6962.190363	-4.14E-13	1295.9	45655796	30866661.91	21364830.34	-16921.60864	-1.66E-12	-3.105	3.034	-0.978845441	1.286108335	-0.000944033	-8.23E-20	0.464	1.534	0.659543365	0.294528426	0.000198295	0	-3.127	3.114	0.697997035	1.376696352	0.001083395	2.06E-20	0.226
VOL10	0	0	0	0	0	0	0	0	0	0	0	0	-33393954	-33393954	-33393954	0	0	0	-18784100	-18784100	-18784100	0	0	0	45655796	45655796	45655796	0	0	0	-0.401	-0.401	-0.401	5.55E-17	0	0	0.464	0.464	0.464	5.55E-17	0	0	0.001	0.001	0.001	2.17E-19	0	0	1
VOL03	-0.047	0.444	0.001643945	0.023488568	-0.000184042	0.000153368	-0.116	0.225	0.000138733	0.008080837	-0.00027065	0.000225541	-8774.7	412840.4	724.547073	11682.65473	0.033319968	0.038472334	-191204.3	4040.5	-199.5908581	5415.765178	0.138692863	0.004591018	-29559.9	1395489.2	2107.495188	39500.3972	-0.138372093	0.072433841	-2.958	1.021	-0.673877306	0.815644664	-0.00056255	6.64E-05	-1.276	0.39	-0.513436247	0.30282505	0.000519246	0.000441259	-2.755	0.832	-0.943847634	1.065184152	0.000131115	0.000182638	0.416
VOL04	0.491	0.861	0.727125641	0.069182087	-5.90E-05	-2.56E-05	0.172	0.36	0.270361538	0.034769646	7.18E-05	-5.06E-05	-930.5	-434.3	-795.4576923	122.3590554	0.586923077	0.011153846	-103.1	14.2	-50.03820513	28.6815549	0.025128205	-0.006474359	1529.4	1775.3	1727.722821	42.08034644	-0.208461538	-0.005641026	0.22	0.492	0.354189744	0.050694863	0.000133333	-6.22E-05	-1.026	-0.522	-0.809576923	0.078655125	-3.08E-05	7.69E-06	0.076	0.382	0.211284615	0.059100683	-2.82E-05	-6.41E-05	0.518
VOL05	-1.089	0	-0.032374659	0.180062341	0	7.56E-20	-0.02	0.376	0.008359673	0.049475685	0	-9.45E-21	-33393954	2830.1	-29481237.44	10740306.27	45495.68726	-1.754393733	-18784100	1211.8	-16583203.29	6041404.827	25591.35061	-0.73147139	-4990.2	45655796	40306659.51	14683242.04	-62201.73174	-3.967983651	-3.14	3.126	-0.408346049	0.825195371	-0.003625341	0.001428474	-1.343	1.564	0.523282016	0.261936044	0.000775886	6.23E-05	-3.063	3.136	0.067347411	0.809008904	0.00418733	-0.001396798	1
VOL12	-0.978	1.221	0.016115277	0.123515394	-2.21E-20	4.43E-20	0	0.775	0.015563622	0.075393722	-1.11E-20	4.15E-21	-33393954	-248.7	-1918387.688	7770034.337	13320.1856	-5.94E-13	-18784100	54.7	-1078906.453	4370690.599	7492.678141	4.46E-13	275.6	45655796	2622755.502	10623103.62	-18211.21675	-2.97E-13	-0.598	3.023	-0.322004388	0.365985394	-2.15E-05	-1.41E-19	-1.306	1.47	0.586178301	0.288810162	8.10E-05	8.86E-20	-1.083	2.944	-0.669123255	0.359737969	-0.000331871	3.87E-20	0.657
VOL05	0	0	0	0	0	0	0	0	0	0	0	0	-33393954	-33393954	-33393954	0	0	0	-18784100	-18784100	-18784100	0	0	0	45655796	45655796	45655796	0	0	0	-0.401	-0.401	-0.401	1.67E-16	0	0	0.464	0.464	0.464	1.67E-16	0	0	0.001	0.001	0.001	4.34E-19	0	0	1
VOL07	-1.153	1.363	0.057821122	0.239203345	2.16E-19	2.76E-19	-1.03	1.025	-1.56E-05	0.136119256	-2.70E-20	7.57E-20	-33393954	2633.4	-6247098.393	13022159.2	13013.66446	5.81E-13	-18784100	1675.2	-3513493.272	7325204.604	7320.52689	1.89E-12	-5007	45655796	8541286.438	17803574	-17792.16625	-5.81E-13	-3.138	3.138	-0.674449727	1.70313049	-0.000868277	1.30E-19	-1.512	1.522	-0.111848792	0.662472044	-0.000475058	2.08E-19	-3.14	3.14	-0.548317615	1.489006195	-0.00101403	-1.05E-19	-0.523
VOL05	0	0	0	0	0	0	0	0	0	0	0	0	-33393954	-33393954	-33393954	0	0	0	-18784100	-18784100	-18784100	0	0	0	45655796	45655796	45655796	0	0	0	-0.401	-0.401	-0.401	1.67E-16	0	0	0.464	0.464	0.464	1.11E-16	0	0	0.001	0.001	0.001	2.17E-19	0	0	1
VOL07	-0.017	1.336	0.43266028	0.448357953	8.18E-20	3.91E-19	0	1.056	0.350033161	0.299673617	-3.27E-19	-1.02E-20	-33393954	8.4	-3248691.532	9895505.645	24608.63707	2.75E-13	-18784100	78.3	-1827311.77	5566247.559	13842.29484	-8.24E-13	336.5	45655796	4441865.107	13528914.74	-33644.33876	-1.65E-12	-0.401	2.008	0.500285188	0.471498901	0.000411938	-1.53E-19	-1.261	0.848	-0.320033898	0.657361259	0.000282977	-8.18E-20	-0.985	1.413	0.161080324	0.300894599	0.000152542	-3.84E-21	0.773
VOL04	-0.34	1.395	0.034048104	0.205450617	-0.000571693	2.20E-05	-0.718	0.798	0.012568918	0.086933886	-0.000223636	7.05E-06	-4717	-504.1	-1074.540102	366.5100558	-0.180989824	-0.00556198	16.5	1680.7	330.9658649	295.3606514	-0.03186864	-0.003110546	883.1	6268.9	1885.524006	561.0034648	0.131059204	0.000820999	-3.119	3.134	2.098351064	0.935042061	-0.001080944	0.000199468	-1.33	1.399	-0.252904255	0.88258149	0.000809436	-0.000143039	-3.134	3.139	-2.245107771	1.338605472	-0.000985199	8.29E-05	0.166
VOL15	0	0	0	0	0	0	0	0	0	0	0	0	-33393954	-33393954	-33393954	0	0	0	-18784100	-18784100	-18784100	0	0	0	45655796	45655796	45655796	0	0	0	-0.401	-0.401	-0.401	1.11E-16	0	0	0.464	0.464	0.464	1.67E-16	0	0	0.001	0.001	0.001	2.17E-19	0	0	1
VOL08	0	0	0	0	0	0	0	0	0	0	0	0	-33393954	-33393954	-33393954	0	0	0	-18784100	-18784100	-18784100	0	0	0	45655796	45655796	45655796	0	0	0	-0.401	-0.401	-0.401	1.11E-16	0	0	0.464	0.464	0.464	0	0	0	0.001	0.001	0.001	2.17E-19	0	0	1
VOL10	0	0	0	0	0	0	0	0	0	0	0	0	-33393954	-33393954	-33393954	0	0	0	-18784100	-18784100	-18784100	0	0	0	45655796	45655796	45655796	0	0	0	-0.401	-0.401	-0.401	1.67E-16	0	0	0.464	0.464	0.464	1.11E-16	0	0	0.001	0.001	0.001	4.34E-19	0	0	1
VOL15	0	0	0	0	0	0	0	0	0	0	0	0	-33393954	-33393954	-33393954	0	0	0	-18784100	-18784100	-18784100	0	0	0	45655796	45655796	45655796	0	0	0	-0.401	-0.401	-0.401	1.11E-16	0	0	0.464	0.464	0.464	5.55E-17	0	0	0.001	0.001	0.001	2.17E-19	0	0	1
VOL12	0	0.594	0.0012375	0.02708401	0	0	-0.203	0	-0.000422917	0.009255983	0	0	-33393954	-173.7	-28384893.5	11923949.01	69570.36437	-0.009583333	-18784100	279.7	-15966452.75	6707342.066	39133.82927	0.006302083	630.7	45655796	38807560.76	16302060.62	-95114.91208	0.017447917	-0.891	0.39	-0.405135417	0.128388523	-0.0003125	0.000239063	-1.229	0.464	0.257635417	0.496661901	-0.002903125	7.55E-05	-0.945	0.219	-0.05865	0.183705239	-0.001430208	0.000234896	0.818
VOL03	0	0.979	0.013706776	0.095967839	0	1.69E-20	0	0.515	0.008243087	0.057509603	0	0	-33393954	-352.1	-4505924.932	11408161.59	10146.83203	-9.06E-13	-18784100	-137.1	-2534373.496	6417173.883	5707.666636	-6.79E-13	1064.2	45655796	6160584.576	15597040.31	-13872.57587	4.53E-13	-2.991	2.8	1.846723792	0.976128995	0.000813127	-6.75E-20	-1.53	0.464	-0.349206016	0.344361483	-0.000278031	-8.43E-21	-0.547	2.91	0.532199939	0.251603654	0.000188696	6.75E-20	0.416
VOL10	0	0	0	0	0	0	0	0	0	0	0	0	-33393954	-33393954	-33393954	0	0	0	-18784100	-18784100	-18784100	0	0	0	45655796	45655796	45655796	0	0	0	-0.401	-0.401	-0.401	1.11E-16	0	0	0.464	0.464	0.464	0	0	0	0.001	0.001	0.001	2.17E-19	0	0	1
VOL12	-0.604	1.122	0.022058224	0.263115369	1.09E-19	3.03E-20	-0.678	1.004	0.045006914	0.158225422	2.22E-19	1.21E-19	-33393954	1710.5	-6270799.258	13041212.08	12151.99141	-0.006886827	-18784100	920.3	-3527333.758	7335677.804	6835.402984	-0.012036026	-11492.1	45655796	8574079.216	17829435.33	-16613.83912	0.023790029	-3.136	3.133	-0.2495	1.190475601	0.000655568	3.39E-05	-1.556	1.559	-0.102411208	0.798991743	0.000157387	2.12E-05	-3.139	3.141	0.115689229	1.137452675	0.000173399	-9.28E-06	0.202
VOL03	-1.368	0.319	-0.204318465	0.468899364	0.000916547	-0.000763789	-0.262	1.148	0.158643165	0.30790626	-0.000684173	0.000570144	170	1744.8	591.2379376	281.0368054	0.343069544	0.009940048	-547.6	-42	-204.1111271	129.6330118	-0.142781775	-0.002985612	377.2	3465.8	1064.860624	546.2743316	0.614484412	0.020143885	-3.138	3.131	0.517936691	0.962351505	-0.001096643	-0.000341847	-1.214	1.554	0.167423981	0.788850447	-0.000650839	-9.11E-06	-3.073	3.124	-0.097073861	0.838322672	0.001011511	0.000316187	0.386
VOL07	-0.934	0	-0.002792893	0.049271042	0	0	0	0.582	0.001348695	0.024339504	-1.54E-20	1.54E-20	-33393954	2459.6	-24697681.7	14655438.63	18542.11694	4.14E-13	-18784100	-276.8	-13892601.99	8243422.742	10429.66308	8.27E-13	1835.8	45655796	33767112.57	20035466.28	-25349.20566	-4.12E-13	-3.124	3.133	-0.737802332	1.301156562	-0.001424764	-4.32E-19	0.464	1.452	0.611856746	0.256341313	0.000313159	1.54E-20	-3	0.144	-0.652263742	1.134602738	-0.001515269	7.71E-21	0.224
VOL12	0	0	0	0	0	0	0	0	0	0	0	0	-33393954	-33393954	-33393954	0	0	0	-18784100	-18784100	-18784100	0	0	0	45655796	45655796	45655796	0	0	0	-0.401	-0.401	-0.401	1.67E-16	0	0	0.464	0.464	0.464	5.55E-17	0	0	0.001	0.001	0.001	0	0	0	1
VOL16	-1.028	1.244	0.001142606	0.13270827	-7.82E-20	1.17E-19	-1.04	0.65	-0.006671127	0.085177852	-3.91E-20	9.77E-20	-33393954	2784.4	-16085579.86	16685737.93	11758.79419	-0.016883803	-18784100	370.5	-9048099.543	9385766.149	6614.004982	0.006012324	-606.9	45655796	21992207.27	22812335.64	-16074.61526	-0.065492958	-2.989	3.129	-0.373339789	0.574983909	0.000323415	4.15E-05	-1.184	1.511	0.312471127	0.504586198	9.63E-05	2.76E-05	-3.069	3.087	0.497861268	0.821537235	4.40E-05	-2.01E-05	0.183
VOL16	0	0	0	0	0	0	0	0	0	0	0	0	-33393954	-33393954	-33393954	0	0	0	-18784100	-18784100	-18784100	0	0	0	45655796	45655796	45655796	0	0	0	-0.401	-0.401	-0.401	1.11E-16	0	0	0.464	0.464	0.464	0	0	0	0.001	0.001	0.001	0	0	0	1
VOL18	0	1.589	0.847610799	0.59452918	0	1.87E-19	-0.911	1.83	0.515044994	0.464858615	7.49E-19	1.25E-19	-33393954	-95.1	-902018.2342	5412191.486	37562.53127	-0.001068616	-18784100	-27.1	-507224.4778	3044384.634	21129.31288	-2.81E-05	447.8	45655796	1233344.093	7399461.136	-51355.0838	0.000140607	-3.136	3.14	0.918619798	2.014330321	-0.002497188	-1.97E-05	-1.45	0.51	-0.750506187	0.591467896	-0.00137964	1.83E-05	-3.11	3.113	1.008976378	1.541415452	-0.002672103	-1.52E-05	0.54
VOL03	0	1.283	0.682648075	0.526709094	-0.000153574	-5.01E-06	0	1.045	0.348715632	0.274483201	-0.00021465	-9.62E-06	-3837.6	14.3	-759.7328358	247.2476308	-0.299862529	0.000117832	-3127.3	-177.7	-393.6389631	218.5569813	-0.093362137	-0.002631579	538.2	7854.8	1490.098272	428.7266272	0.07005106	0.011272584	-3.139	3.141	0.24019128	1.808919562	-0.001043205	-1.08E-05	-1.519	0.889	-1.112261587	0.171574351	-0.000211901	5.89E-06	-2.952	3.009	1.386571877	0.859287751	0.000704438	-1.50E-05	0.515
VOL08	0	0	0	0	0	0	0	0	0	0	0	0	-33393954	-33393954	-33393954	0	0	0	-18784100	-18784100	-18784100	0	0	0	45655796	45655796	45655796	0	0	0	-0.401	-0.401	-0.401	1.67E-16	0	0	0.464	0.464	0.464	1.67E-16	0	0	0.001	0.001	0.001	4.34E-19	0	0	1
VOL17	-1.123	1.439	0.098353761	0.327839445	3.60E-20	-1.21E-19	-0.382	1.024	0.036403372	0.127933369	-1.35E-20	-1.33E-19	-33393954	2774.4	-2338082.846	8522774.954	10828.43246	3.63E-13	-18784100	-12.5	-1316119.269	4793801.059	6090.759987	1.09E-12	466	45655796	3199898.095	11651325.47	-14802.48664	7.26E-13	-3.141	3.137	-0.170734436	1.047743215	0.000124189	5.58E-19	-1.493	1.563	0.516468223	0.749846807	0.00012192	4.50E-21	-3.139	3.14	0.75926978	1.174665087	0.000150454	1.26E-19	0.131
VOL04	0	1.315	0.009276449	0.097202809	0	1.18E-19	-0.666	0	-0.002539075	0.028986838	-1.48E-20	4.43E-20	-33393954	953.6	-14701834.81	16575228.55	17750.77023	3.97E-13	-18784100	1242.5	-8268041.666	9325110.13	9986.891281	-9.90E-13	-1208.3	45655796	20099973.17	22661614.75	-24268.9059	-2.38E-12	-2.997	0.794	-1.397662945	1.322428906	-0.001358852	3.69E-19	-1.394	0.994	0.006318448	0.491240505	-0.000331207	8.85E-20	-3.096	3.135	-1.277063264	1.492468764	-0.001622541	1.66E-20	0.396
VOL11	0	0	0	0	0	0	0	0	0	0	0	0	-33393954	-33393954	-33393954	0	0	0	-18784100	-18784100	-18784100	0	0	0	45655796	45655796	45655796	0	0	0	-0.401	-0.401	-0.401	1.11E-16	0	0	0.464	0.464	0.464	5.55E-17	0	0	0.001	0.001	0.001	2.17E-19	0	0	1
VOL05	-0.225	0	-0.00017215	0.006221262	0	0	-0.312	0	-0.000238715	0.008626817	0	0	-33393954	144.3	-28820479.06	11480857.8	25550.12311	-1.36E-18	-18784100	239.5	-16211513.49	6457999.739	14371.9723	-8.55E-13	279.7	45655796	39403062.91	15696322.92	-34931.52663	5.70E-13	-1.47	-0.318	-0.512019893	0.298042688	-0.000742158	0	-0.379	0.464	0.427804897	0.110963001	-0.000160673	-2.12E-20	0.001	1.528	0.163117062	0.440426537	0.001140015	0	1
VOL07	0	1.122	0.153505634	0.32837219	-0.001498592	-2.71E-05	0	0.533	0.1002	0.178592603	-0.000620423	-2.46E-05	-1958.3	-357.6	-576.0750704	318.0149456	0.582957746	-0.01556338	-101.9	11.1	-33.96056338	26.79347976	0.102183099	-0.000633803	448.7	2521.1	787.9961972	428.3979625	-1.027253521	0.023204225	-1.825	1.059	-0.142588732	0.451621305	-0.001702113	-0.000151056	-1.243	1.501	0.606671831	0.753065843	0.003169014	7.04E-07	-1.015	1.497	0.465805634	0.195479184	2.75E-05	-0.00010669	0.739
VOL08	-1.343	0	-0.120009524	0.369978983	0	-4.81E-20	0	1.076	0.086428571	0.266947729	9.61E-20	0	-33393954	2873.2	-1387099.019	6664841.267	28913.1774	-3.69E-16	-18784100	-212.3	-781201.2266	3748773.905	16262.74874	-1.93E-12	671.2	45655796	1898629.516	9111628.405	-39527.65758	6.45E-13	-3.123	3.098	-0.431518615	1.117031288	-0.000241558	-6.73E-19	-0.004	1.256	1.079905628	0.151229858	0.000574026	4.81E-20	-3.125	3.116	1.742890909	1.709261193	0.002126407	-1.92E-19	0.757
VOL10	-1.376	0	-0.252887009	0.483885703	0.000902233	1.81E-05	-0.987	0.753	0.007035183	0.088887821	-0.000293978	4.23E-05	-5838.2	3767.6	250.7693505	924.4966716	-0.375372124	-0.012297023	-131.8	230.8	7.979837618	33.80969566	0.012584574	0.028264547	-7877.6	5669.9	370.758525	1268.426002	-0.581258457	0.000862652	-3.068	3.14	-0.217283491	1.073799647	0.002540595	-5.31E-05	-0.938	1.49	-0.083633288	0.911018316	-0.000556834	-2.20E-06	-3.128	3.112	0.025528417	1.242236481	0.002454668	-8.46E-06	-0.562
VOL06	0	0	0	0	0	0	0	0	0	0	0	0	-33393954	-33393954	-33393954	0	0	0	-18784100	-18784100	-18784100	0	0	0	45655796	45655796	45655796	0	0	0	-0.401	-0.401	-0.401	1.67E-16	0	0	0.464	0.464	0.464	1.11E-16	0	0	0.001	0.001	0.001	4.34E-19	0	0	1
VOL04	0	1.418	0.842026316	0.516949866	-0.001491627	-8.04E-05	-0.37	1.138	0.519925837	0.403754363	-0.000845694	-0.000266447	-672.3	-48.3	-466.2833732	155.216352	0.49784689	-0.037619617	-430.9	394.1	-123.8370813	226.1245274	0.598624402	-0.014084928	445.1	1346.5	913.0784689	158.9381803	-0.651973684	0.066148325	-3.109	2.89	1.309247608	1.016512555	-0.00255622	-0.00010616	-1.431	-0.06	-1.061171053	0.222999283	0.0005311	-6.61E-05	-3.123	3.115	0.865547847	0.907630816	-0.002924641	6.88E-06	0.673
VOL10	-1.378	0	-0.74118871	0.565908829	-0.001089516	1.81E-05	-0.562	0.843	0.194025806	0.299307959	0.000343145	8.97E-05	-33393954	863.7	-2261752.18	8392098.318	26931.06129	-0.003366935	-18784100	326.8	-1272400.894	4720510.983	15148.45012	-0.000987903	396.1	45655796	3093620.316	11473199.52	-36818.48464	-0.004233871	-3.061	2.752	0.828477419	1.260965316	-0.002010081	1.13E-05	-0.526	1.562	0.972749194	0.523493874	0.000452016	2.62E-05	-3.141	3.126	-0.328345968	1.126527789	-0.005042742	-0.007565927	0.637
VOL06	0	0	0	0	0	0	0	0	0	0	0	0	-33393954	-33393954	-33393954	0	0	0	-18784100	-18784100	-18784100	0	0	0	45655796	45655796	45655796	0	0	0	-0.401	-0.401	-0.401	1.67E-16	0	0	0.464	0.464	0.464	0	0	0	0.001	0.001	0.001	0	0	0	1
VOL07	0	1.357	0.74355425	0.485492733	-0.000256047	1.88E-05	-0.637	0.559	0.058897028	0.143091877	0.000575674	-4.09E-05	-958.8	-100.3	-636.9452661	261.5915384	-0.287595024	0.016862474	-16.6	133.5	70.04049758	31.00424617	-0.052004147	-0.000224603	413.7	1473.8	1097.106427	264.8400782	0.039011748	-0.029664824	-3.106	3.095	-0.047384934	0.92805425	0.000765031	4.84E-06	-1.568	0.321	-1.038183138	0.530363143	0.000390117	6.22E-06	-3.074	3.124	-0.057422253	0.758766362	-0.000161023	-4.15E-05	0.598
VOL03	-0.268	0.565	0.000414614	0.016290155	0	1.14E-20	-0.293	0	-0.00029803	0.007899243	0	0	-33393954	-108.3	-16779652.52	16696347.92	13707.99126	1.53E-13	-18784100	1164.9	-9438068.443	9392185.082	7711.330952	-1.53E-13	1054	45655796	22941165.47	22826802.23	-18741.34943	1.53E-12	-1.536	1.434	-0.353091954	0.926193185	-0.000465928	-2.28E-20	-1.189	1.184	0.14667734	0.839241327	-0.000674877	2.85E-20	-1.036	1.66	0.110396141	0.513465229	0.000301314	2.28E-20	0.278
VOL16	-0.517	0.579	-0.000524841	0.026304585	-1.47E-20	2.93E-20	-0.393	0.015	-0.005208245	0.038035632	6.05E-20	-1.83E-21	-33393954	2498.1	-13766204.62	16438622.1	17650.31052	3.94E-13	-18784100	846.9	-7744146.636	9246175.808	9928.315751	1.97E-13	1412.5	45655796	18825067.26	22471257.53	-24130.00518	7.88E-13	-1.263	0.38	-0.312359408	0.229983821	0.000296512	0	-1.365	1.359	0.651412262	0.673532793	-0.000660677	1.47E-20	-0.24	2.082	0.726295983	0.758729127	4.86E-05	0	0.107
VOL08	0	0	0	0	0	0	0	0	0	0	0	0	-33393954	-33393954	-33393954	0	0	0	-18784100	-18784100	-18784100	0	0	0	45655796	45655796	45655796	0	0	0	-0.401	-0.401	-0.401	5.55E-17	0	0	0.464	0.464	0.464	1.11E-16	0	0	0.001	0.001	0.001	2.17E-19	0	0	1
VOL03	0	0	0	0	0	0	0	0	0	0	0	0	-33393954	-33393954	-33393954	0	0	0	-18784100	-18784100	-18784100	0	0	0	45655796	45655796	45655796	0	0	0	-0.401	-0.401	-0.401	1.11E-16	0	0	0.464	0.464	0.464	0	0	0	0.001	0.001	0.001	2.17E-19	0	0	1
VOL01	-1.238	0	-0.084146893	0.250391329	1.57E-19	1.37E-19	-0.544	0.72	-0.01561935	0.134165068	3.92E-20	-9.80E-21	-33393954	1900.4	-4244584.609	11123877.07	23583.60374	1.58E-12	-18784100	1239.6	-2387706.063	6257132.643	13265.8202	-5.26E-13	385.3	45655796	5804359.374	15207961.32	-32242.30431	-1.05E-12	-3.047	3.139	-1.844388418	1.137153729	-0.001863701	-4.41E-19	0.268	1.389	0.738136299	0.318492746	0.000351695	-3.92E-20	-3.136	3.079	1.599590395	1.146355365	0.002016243	8.62E-19	0.659
VOL03	-0.455	1.256	-0.188876142	0.260877222	-0.000572203	0.000277255	-1.004	0.095	0.005365868	0.084091887	0.000181792	-0.000131992	-1075.5	598.9	72.73584475	494.8140732	0.852739726	0.014454909	156.6	652.7	213.8357877	64.34546949	-0.208847032	-0.007363014	516	2818.3	1699.747089	1027.331724	0.654623288	-0.017351598	-2.553	3.12	0.754142694	1.499800513	0.000150114	-4.12E-05	-1.447	0.628	-0.126373288	0.770091003	0.000486301	5.57E-06	-3.138	3.141	-0.438756279	1.439142887	7.16E-05	-2.41E-05	0.313
VOL18	-0.157	1.559	0.871203574	0.546649747	0.001063714	-2.53E-06	-1.486	1.361	0.549121212	0.380452751	0.000825563	2.14E-06	-33393954	1622.6	-311853.4228	3209435.182	25946.69608	-0.001262626	-18784100	219.7	-175223.9162	1805326.157	14595.18201	-3.89E-05	-2337.9	45655796	426515.9089	4387884.691	-35473.96958	0.002331002	-3.136	3.141	1.150153069	1.454717429	0.002378011	-1.46E-05	-1.522	1.067	-1.16018648	0.442329272	-0.001183372	-2.14E-06	-3.079	3.131	1.353761461	0.894321406	0.001672883	-1.34E-05	0.732
VOL01	-1.398	0	-0.052893883	0.259474168	-1.39E-19	-1.39E-19	-0.486	0.78	0.003322097	0.080525016	0	6.93E-20	-33393954	3511.4	-14006274.19	16480447.55	41694.71336	-1.86E-12	-18784100	335.3	-7879385.703	9269524.439	23451.03571	1.40E-12	689.3	45655796	19153626.11	22528101.61	-56992.94569	5.58E-12	-3.117	3.139	-1.68888764	1.227832476	-0.0029201	0	0.221	1.313	0.490764045	0.164325947	-4.74E-05	-1.04E-19	-3.141	3.141	1.25189638	1.983341747	0.003883895	0	0.696
VOL13	-1.263	0	-0.65880729	0.541961624	1.70E-19	2.83E-20	-0.175	0.988	0.400467754	0.345884754	2.26E-19	1.27E-19	-33393954	3093.8	-1225000.171	6279567.574	8512.560056	1.90E-13	-18784100	279.2	-689733.0064	3532126.063	4788.157864	-2.85E-13	430.1	45655796	1677225.015	8584873.776	-11637.64045	3.80E-13	-3.122	3.119	0.965998725	0.845601046	0.000369615	-2.79E-19	-1.345	1.541	1.02364415	0.369135543	0.000174611	3.89E-20	-3.122	3.092	-0.707916391	0.811507916	-0.000372164	-2.12E-20	0.333
VOL14	0	1.344	0.933355577	0.319393833	-1.12E-05	-5.00E-06	-0.119	0.632	0.269493327	0.130329041	4.27E-05	-2.62E-06	-1267.1	-629.9	-781.0606292	160.8888296	-0.007102002	0.001179695	-51.6	215.8	74.60314585	64.40486988	-0.049666349	-0.000119161	1065.7	1621.1	1217.178932	133.1140341	-0.005862726	-0.002156816	-3.141	3.083	0.32015205	0.718302301	4.53E-05	-2.36E-05	-1.529	-1.04	-1.279	0.074538907	2.50E-05	7.03E-06	-3.094	3.139	0.299980458	0.75165729	1.62E-05	-2.05E-05	0.601
VOL16	0	0.842	0.008992489	0.080157831	5.96E-20	0	-0.23	0.199	-0.000248927	0.011364156	-5.58E-21	1.49E-20	-33393954	-212.9	-12039249.98	16033933.03	35830.09657	-4.00E-13	-18784100	897.8	-6771721.279	9019355.912	20154.77146	1.20E-12	472.7	45655796	16460304.48	21921097.82	-48986.39796	-7.99E-13	-1.386	1.716	-0.296386266	0.597512443	-0.000391631	-7.45E-20	-1.282	0.464	0.092056867	0.413500432	-0.000439914	6.70E-20	-1.128	2.045	0.061075107	1.026949448	-0.001178112	3.72E-19	0.324
VOL12	0	1.413	0.253271588	0.481377975	-3.09E-19	1.93E-19	-0.917	1.202	0.053393454	0.268603466	-7.73E-20	-1.26E-19	-33393954	-179.8	-3907081.606	10733064.14	23254.70919	7.78E-13	-18784100	111.8	-2197617.588	6037391.051	13080.83788	7.78E-13	363.4	45655796	5341868.987	14674054.22	-31793.45731	4.67E-12	-3.139	3.14	-0.82849234	1.471240768	-0.000803621	1.02E-18	-1.549	0.464	-0.8235	0.498264578	-0.00093663	1.93E-20	-3.122	3.135	-0.397591226	1.229285012	-0.000646936	3.09E-19	0.508
VOL08	-3.112	0	-1.033241328	0.472058693	-0.000432115	1.31E-06	-3.035	0.514	0.092029094	0.487228518	1.49E-05	-5.04E-06	-33393954	3659	-1344417.774	6566194.379	12456.04789	-0.002918687	-18784100	675.5	-756744.7119	3693380.082	7006.356639	-0.000121223	880.8	45655796	1840358.24	8976750.21	-17028.97294	-0.00458784	-3.136	3.141	-0.06265759	1.645132913	-7.20E-05	1.86E-07	-0.114	1.559	1.279321149	0.328154576	0.000337747	2.33E-06	-3.141	3.139	0.119362178	1.719578471	0.000401529	3.73E-07	0.239
VOL13	-1.382	0.255	-0.629953027	0.484717145	0.001099687	1.72E-05	0	1.091	0.563719207	0.413821535	-0.000505741	-5.09E-05	-510.1	1403.6	603.7893528	312.3909257	-0.787682672	-0.07690501	-554.7	-105.5	-352.5953027	66.94479691	0.171659708	0.02664405	712	2525.4	1299.093006	274.1971544	-0.672338205	-0.102087683	-3.008	3.095	0.893311065	1.136770872	-0.000569937	-0.000260699	-0.2	1.441	0.836001044	0.255152975	-0.000456159	-0.000108559	-3.125	3.141	-0.814163883	0.890706512	0.000667015	0.000365344	0.372
VOL03	-0.274	0.171	0.000372302	0.012369312	0.000369604	-0.000308004	-0.177	0.179	-4.23E-05	0.009974383	-0.000241457	0.000201214	112.3	809.9	341.6452338	166.0169442	0.063219424	-0.042603417	-313.1	339.6	-37.18938849	201.263592	0.162544964	0.007981115	105.9	1509.3	848.1000899	345.3058335	-0.043929856	-0.091591727	-1.027	1.116	-0.212476619	0.47051451	-0.000280576	-8.93E-05	-1.029	0.728	-0.362514388	0.328877475	-0.000522932	-0.000127248	-1.105	1.533	-0.220273381	0.789293123	-0.000631745	-6.45E-05	0.603
VOL18	-1.733	0	-0.182322445	0.438418579	0	7.77E-20	-2.322	0.964	0.075870275	0.253362943	0	-8.42E-20	-33393954	2437	-15333219.91	16641452.5	15583.05413	5.22E-13	-18784100	-30.2	-8625119.862	9360648.608	8765.296454	5.21E-13	405.5	45655796	20964087.57	22751339.5	-21304.33028	1.39E-12	-3.125	3.128	-1.057727951	1.703114235	-0.001115259	-3.50E-19	-1.309	1.496	0.86354503	0.396871663	0.000354643	5.18E-20	-3.112	3.13	0.493602427	1.483731363	0.000932338	6.48E-20	1
VOL07	0	1.416	0.745929746	0.560623825	-0.001006726	6.07E-05	-1.152	1.118	-0.000792227	0.291257408	0.000152466	-6.67E-05	-3389.2	-82.6	-519.0494768	295.0513833	0.276943199	0.032492526	-3605.7	671.3	41.19678625	180.0629006	0.010164425	-0.006446188	156	9516.3	867.4688341	457.8257959	-0.434304933	-0.050392377	-3.125	3.14	-0.130488789	1.755465004	0.000390135	-0.00012201	-1.57	1.455	-1.068535127	0.620139594	0.000399103	0.000181614	-3.141	3.134	-0.233621824	1.59275606	0.000166293	-8.95E-05	0.658
VOL07	0	0	0	0	0	0	0	0	0	0	0	0	-33393954	-33393954	-33393954	0	0	0	-18784100	-18784100	-18784100	0	0	0	45655796	45655796	45655796	0	0	0	-0.401	-0.401	-0.401	1.11E-16	0	0	0.464	0.464	0.464	5.55E-17	0	0	0.001	0.001	0.001	2.17E-19	0	0	1
VOL03	0	0	0	0	0	0	0	0	0	0	0	0	-33393954	-33393954	-33393954	0	0	0	-18784100	-18784100	-18784100	0	0	0	45655796	45655796	45655796	0	0	0	-0.401	-0.401	-0.401	1.11E-16	0	0	0.464	0.464	0.464	5.55E-17	0	0	0.001	0.001	0.001	2.17E-19	0	0	1
VOL07	0.419	1.016	0.802971746	0.156875519	-0.000212916	-8.32E-06	0.397	0.672	0.514614531	0.042938822	8.73E-05	1.92E-05	-739.8	-541.8	-657.2706357	57.82423466	0.155398587	0.011326942	-173	-114.9	-136.5579213	13.51654647	-0.031735621	0.005322906	1206	1389.7	1292.703532	40.56386921	-0.107517659	-0.026311806	0.504	1.036	0.75287891	0.099462001	0.000100404	-2.47E-05	-1.2	-0.331	-0.826738648	0.219100738	0.000339051	1.19E-05	0.133	0.656	0.349293643	0.085682583	-0.000122603	-3.03E-05	0.668
VOL18	0	0	0	0	0	0	0	0	0	0	0	0	-33393954	-33393954	-33393954	0	0	0	-18784100	-18784100	-18784100	0	0	0	45655796	45655796	45655796	0	0	0	-0.401	-0.401	-0.401	1.11E-16	0	0	0.464	0.464	0.464	5.55E-17	0	0	0.001	0.001	0.001	2.17E-19	0	0	1
VOL10	-0.053	0.133	0.000299226	0.005962508	-1.54E-20	7.68E-21	-0.453	0	-0.001124447	0.01920645	-3.07E-20	3.07E-20	-33393954	-401.9	-1330304.428	6529867.083	18469.85133	1.03E-12	-18784100	714.2	-747506.9514	3673211.154	10389.74093	-2.06E-13	2444	45655796	1821029.013	8927093.637	-25250.44093	3.71E-12	-0.804	0.733	0.301713496	0.262176347	0.000436394	0	-0.416	0.547	0.138321903	0.116267687	-0.000179757	-3.07E-20	-0.379	2.731	2.381739491	0.853778686	0.00150885	0	0.222
VOL16	0	0	0	0	0	0	0	0	0	0	0	0	-33393954	-33393954	-33393954	0	0	0	-18784100	-18784100	-18784100	0	0	0	45655796	45655796	45655796	0	0	0	-0.401	-0.401	-0.401	1.11E-16	0	0	0.464	0.464	0.464	0	0	0	0.001	0.001	0.001	0	0	0	1
VOL07	-0.703	1.33	0.124989569	0.326520423	-4.93E-20	-9.24E-20	-0.688	1.055	0.019472481	0.277080429	0	7.08E-20	-33393954	2230.1	-8892975.857	14761232.54	7411.485375	-3.31E-13	-18784100	802.7	-5002548.704	8303043.334	4168.530759	4.13E-13	363.4	45655796	12160117.53	20180316.77	-10130.85089	-9.92E-13	-3.13	3.073	0.528798935	1.214745326	0.000190857	-2.16E-20	-1.438	1.062	-0.042486906	0.752057838	-6.55E-05	-9.24E-20	-3.13	3.047	-0.378631602	1.480399075	-0.000114514	-4.39E-20	0.142
VOL03	-0.599	1.212	0.000885646	0.041298994	0	-8.27E-21	-0.33	0.608	0.000450864	0.018652391	0	8.27E-21	-33393954	884.7	-8353723.071	14462724.38	19889.09309	1.55E-12	-18784100	537.4	-4698851.513	8135350.96	11187.65342	3.60E-17	-863.5	45655796	11421437.42	19773064.16	-27192.1106	1.78E-12	-3.083	2.978	0.15942704	0.732322696	0.000530673	-2.23E-19	-1.536	1.365	-0.251976176	0.818610728	-0.000340679	-2.64E-19	-2.876	3.046	0.199152472	0.646844645	0.000108993	-9.92E-20	0.56
VOL11	-1.366	1.13	-0.035505051	0.192863561	0.000255439	-5.83E-07	-0.693	0.509	-0.054757576	0.208802503	-0.000119075	-6.60E-06	-501.3	3819.9	376.2957265	618.2884004	-0.392035742	0.001612277	-223.7	644.6	258.4921911	199.7392211	0.187140637	-9.71E-06	176.5	5228.2	1151.545299	478.041663	-0.278341103	0.00267094	-3.117	3.047	-0.544935509	0.984122771	-0.000104895	-9.52E-06	-1.497	1.554	0.262885781	0.608852548	6.80E-06	5.05E-06	-2.965	3.119	0.911460373	1.179428997	0.000582362	-2.43E-06	0.319
VOL15	-1.183	0	-0.36925	0.507130351	0.000146635	2.03E-06	0	0.714	0.191948225	0.264662783	-0.000130362	-9.43E-06	573.6	1862.7	1477.295821	489.5149436	0.462925296	0.000711908	-336.3	-87.1	-165.2609098	30.02269973	0.049685651	-0.000258876	1239	2408.1	2003.826405	510.0195386	0.36875	0.004178994	-1.793	1.548	-0.237789941	0.874105641	-0.00043713	-4.90E-06	0.277	1.361	0.891575814	0.284394139	0.000125	2.59E-06	-1.177	1.289	-0.115670118	0.361561759	-1.83E-05	-8.41E-06	0.424
VOL03	0	0	0	0	0	0	0	0	0	0	0	0	-33393954	-33393954	-33393954	0	0	0	-18784100	-18784100	-18784100	0	0	0	45655796	45655796	45655796	0	0	0	-0.401	-0.401	-0.401	1.11E-16	0	0	0.464	0.464	0.464	0	0	0	0.001	0.001	0.001	0	0	0	1
VOL07	0	1.35	0.110177767	0.33668058	-5.44E-20	-1.36E-20	-0.147	0.511	0.022435847	0.076291589	0	-6.12E-20	-33393954	-420.2	-5887914.792	12725249.68	16353.12311	-1.83E-13	-18784100	238	-3311519.593	7158153.43	9198.940548	-3.65E-13	700	45655796	8049850.769	17397817.22	-22357.81121	7.30E-13	-3.129	3.141	-1.020214006	1.48566626	-0.00103428	-2.58E-19	-1.57	1.222	-0.280860921	0.726193202	-0.00060284	2.72E-20	-3.139	3.106	-0.780369246	1.187585893	-0.000952008	1.63E-19	0.411
VOL03	0	0	0	0	0	0	0	0	0	0	0	0	-33393954	-33393954	-33393954	0	0	0	-18784100	-18784100	-18784100	0	0	0	45655796	45655796	45655796	0	0	0	-0.401	-0.401	-0.401	1.11E-16	0	0	0.464	0.464	0.464	0	0	0	0.001	0.001	0.001	2.17E-19	0	0	1
VOL17	-1.093	0	-0.111313328	0.321391286	-3.46E-19	1.73E-19	-0.055	0.622	0.031426345	0.106250633	0	-1.08E-20	-33393954	3952.5	-6558215.276	13267359.36	26028.74037	-5.80E-13	-18784100	-154.1	-3690051.545	7462368.269	14640.39883	2.22E-17	2237	45655796	8970752.192	18136771.45	-35582.47475	1.77E-15	-3.14	3.123	0.455989088	1.145204851	0.001624318	-3.46E-19	0.343	1.484	0.927298519	0.274253592	0.000379579	-8.65E-20	-3.141	3.121	-0.535371785	1.204295394	-0.002244739	4.33E-19	0.17
VOL18	-1.071	0.458	-0.752510204	0.347768925	-0.000802632	0.000310419	-0.094	1.031	0.608163265	0.298687557	0.000425081	-6.42E-05	-252.5	1215.6	255.5396885	255.5722598	0.323388829	-0.000322234	-1926.8	202.4	-218.6161117	192.1702423	-0.240762621	-0.002107948	597.4	10055.9	1024.551128	297.3623748	0.257599356	-0.001503759	-0.365	2.581	1.146384533	0.498648906	0.000580559	-1.49E-05	-0.32	1.461	0.985761547	0.243966333	0.000700322	-7.12E-06	-3.138	3.108	-1.017839957	0.445568226	-8.73E-05	1.19E-05	0.681
VOL13	-1.179	0.225	-0.32982545	0.414863415	-0.00111205	-2.25E-06	-0.323	0.992	0.270594595	0.354681909	0.000966216	8.45E-06	-33393954	1085.7	-5414957.77	12309117.24	37606.44735	-0.002646396	-18784100	421	-3046129.856	6923783.755	21153.01864	0.001745495	496.9	45655796	7404562.954	16828298.92	-51412.98384	-0.003941441	-1.364	1.585	0.441885135	0.718120785	0.00188232	1.30E-05	-0.81	1.399	0.581338964	0.408056972	0.000443694	-1.13E-06	-1.959	0.945	-0.482865991	0.593836008	-0.001161599	-1.89E-05	0.512
VOL16	0.241	1.061	0.834180369	0.128418674	0.00019505	-7.97E-06	-0.073	0.721	0.169468121	0.155014626	-0.000131292	-3.98E-06	-1043.2	-276	-851.3635906	139.3817036	0.052055369	0.001048658	-266	229.6	72.90511745	89.80442424	0.088255034	0.000419463	1094.4	1691.6	1538.559312	98.3678225	-0.077768456	-0.000608221	-0.199	0.942	0.226618289	0.213885023	-0.000214346	9.02E-06	-1.326	-0.083	-0.975667785	0.21080684	-0.000297819	7.97E-06	-0.244	0.984	0.160404362	0.248663135	-0.000176594	2.10E-05	0.549
VOL03	-0.981	0	-0.072448239	0.232349068	-0.000990395	-2.53E-05	-0.81	0	-0.045833511	0.157307997	-0.000812166	-7.12E-05	-33393954	233.7	-27370916.08	12839640.24	35639.23831	-0.000400213	-18784100	1828	-15396084.56	7222418.307	20047.23911	-0.004322305	668.5	45655796	37421466.68	17553571.4	-48724.71419	-0.024813234	-3.123	3.132	-0.519127001	0.758770602	-0.001798292	-5.31E-05	-0.077	1.501	0.541477054	0.216862275	0.000666489	9.34E-06	-3.083	2.964	0.162147279	0.654845142	0.001457311	6.32E-05	0.561
VOL17	0	0	0	0	0	0	0	0	0	0	0	0	-33393954	-33393954	-33393954	0	0	0	-18784100	-18784100	-18784100	0	0	0	45655796	45655796	45655796	0	0	0	-0.401	-0.401	-0.401	1.11E-16	0	0	0.464	0.464	0.464	5.55E-17	0	0	0.001	0.001	0.001	0	0	0	1
VOL18	0	1.394	0.347398641	0.490122146	6.29E-20	7.47E-20	-1.168	1.129	0.176710646	0.32912091	2.36E-20	1.02E-19	-33393954	-251	-454528.786	3866317.955	18908.84666	8.44E-13	-18784100	670.3	-255258.5965	2174852.518	10636.53545	-4.22E-13	388.4	45655796	621659.0862	5285954.207	-25851.71155	-4.22E-12	-3.14	3.121	0.109731031	1.520815127	-0.001421857	-4.22E-20	-1.556	0.464	-0.677074179	0.584282481	-0.00089581	-7.86E-20	-3.14	3.138	0.578474519	1.29673324	0.001665912	2.63E-18	0.231
VOL07	0	1.13	0.036130836	0.153675634	-9.04E-20	-3.01E-20	-0.472	0.654	0.025668295	0.110491652	-3.01E-20	-7.53E-21	-33393954	800.9	-7397408.017	13866637.36	18127.08784	-2.02E-13	-18784100	443.1	-4161384.454	7799801.317	10196.28322	4.04E-13	-1545.8	45655796	10114517.48	18957827.19	-24780.94566	-8.09E-13	-3.12	3.124	-0.904313789	1.325691355	0.00030456	5.42E-19	-1.558	1.247	-0.460319218	0.622634697	-0.000572204	-2.11E-19	-3.101	3.14	-0.262624864	1.475464086	0.000286102	2.41E-19	-1.254
VOL04	0	1.164	0.001317952	0.037294647	0	0	-0.287	0	-0.000322377	0.00913218	0	0	-33393954	-196.8	-7601135.366	13999562.13	21106.8701	7.06E-13	-18784100	1813	-4273393.118	7875972.976	11874.65973	4.71E-13	470.6	45655796	10393070.07	19139541.51	-28856.25582	1.88E-12	-3.141	3.124	0.146465866	0.725051109	0.000351454	4.96E-19	-1.348	0.464	0.071164981	0.40825658	-0.00021871	-2.19E-20	-3.14	3.136	1.05923957	0.888308458	0.000925411	5.79E-19	0.18
VOL18	-1.233	0	-0.018091794	0.135536895	0	-2.30E-20	-0.757	0.617	0.006696436	0.0643818	-1.15E-20	-5.75E-21	-33393954	2075.9	-6226393.35	13007587.39	6919.92242	7.72E-14	-18784100	22.7	-3503038.579	7316436.85	3892.272772	7.72E-14	713.6	45655796	8516315.261	17782054.4	-9459.855906	4.63E-13	-3.086	2.107	0.862325321	0.799097012	0.000352466	-5.18E-20	0.464	1.507	0.911988811	0.223480596	0.000111272	1.15E-20	-2.88	2.997	-0.187287816	0.425406976	-6.90E-05	1.27E-19	0.293
VOL03	0	1.191	0.052356366	0.232965892	-0.001243789	0.001036491	0	0.725	0.025881211	0.116818444	-0.00025854	0.00021545	-726.2	-112.8	-446.4828416	156.7794091	-0.25306677	0.002717391	-88.8	-0.2	-69.39503106	28.10017611	-0.045768634	0.000368789	229.7	1173.8	756.9699534	163.8162278	0.25625	-0.029910714	-2.754	3.118	-0.769095497	1.699968688	-0.00463354	0.002385287	-1.496	-0.46	-1.056734472	0.164389722	0.000310559	2.33E-06	-3.132	3.114	-0.897849379	1.523000756	-0.004490683	0.002412461	0.794
VOL03	-1.367	0.663	-0.144584084	0.426109171	8.28E-06	-6.90E-06	-0.757	0.996	-0.055925579	0.194536651	1.94E-05	-1.62E-05	-545.9	3878.7	558.5878286	389.5450487	0.004753331	0.002508702	-472.9	525.8	-8.109842756	142.3120935	-0.051794502	0.00089125	-1452.2	8025.8	1323.384432	957.6121699	0.166210539	0.005203457	-3.124	3.122	-0.049638219	1.309918507	0.000146321	1.02E-05	-1.534	1.544	-0.101252071	0.84657775	-5.63E-05	-1.95E-05	-3.086	3.127	0.27817873	1.151509284	9.37E-05	6.18E-06	0.32
VOL16	-0.03	0	-3.40E-05	0.001009009	0	0	-0.372	0	-0.000421291	0.012511706	0	0	-33393954	-722.6	-8623682.648	14614283.83	37817.17055	-5.91E-12	-18784100	1752	-4849112.134	8221543.679	21274.83726	1.27E-12	2235.7	45655796	11792016.68	19979388.83	-51700.29162	-3.38E-12	-1.477	0.224	-0.893323896	0.384944404	-0.000865232	0	0.088	1.036	0.664351076	0.174483477	0.000359003	7.86E-21	-0.05	1.415	0.543383918	0.357640051	0.00088675	3.14E-20	0.19
VOL01	-1.339	0	-0.912679912	0.418459591	0.000558499	-7.01E-05	0	0.96	0.557688742	0.282172654	0.000400662	-8.28E-05	624.2	4443.3	855.8147903	270.135911	0.184216336	0.056898455	-294.5	52	-142.7306843	89.21734782	-0.229249448	-0.006788079	998.8	5967.9	1240.333996	327.9818508	-0.127041943	0.071799117	0.376	3.006	1.302181015	0.578413727	-0.003405077	0.00115011	0.59	1.497	1.155576159	0.190320298	-0.000880795	-4.97E-06	-3.126	3.073	-0.99507064	0.700536322	0.00249117	-0.001315673	0.488
VOL03	0	0.669	0.020849278	0.097701009	5.01E-20	-2.51E-20	0	0.485	0.014518953	0.070177422	0	0	-33393954	-45.4	-16275095.71	16691582.33	30138.83141	-1.34E-12	-18784100	22.7	-9154719.101	9389037.594	16953.13105	-1.34E-12	281.6	45655796	22251184.36	22820447.22	-41205.32121	-6.72E-13	-0.401	0.426	-0.278474729	0.169048063	0.000146209	3.44E-20	-0.8	0.464	0.033815884	0.422777735	-0.000737365	-2.51E-20	-0.692	0.001	-0.312666968	0.329979936	-0.000625451	1.25E-20	1
VOL14	-0.341	1.117	0.203137931	0.497960736	-3.83E-19	6.09E-20	-0.244	0.601	0.036586834	0.131863563	-2.61E-20	-4.57E-20	-33393954	106.4	-4271424.961	11152715.04	20936.2889	0.00015674	-18784100	673.4	-2402282.203	6273553.563	11776.89317	-1.57E-05	420.1	45655796	5840426.03	15247627.53	-28623.8653	-0.000266458	-1.906	1.034	0.074247649	0.35702051	3.61E-05	9.40E-07	-1.446	1.046	-0.146058934	0.713458424	-0.000268652	1.57E-06	-0.082	1.752	0.277968652	0.249455724	7.52E-05	-7.84E-07	0.437
VOL10	0	0	0	0	0	0	0	0	0	0	0	0	-33393954	-33393954	-33393954	0	0	0	-18784100	-18784100	-18784100	0	0	0	45655796	45655796	45655796	0	0	0	-0.401	-0.401	-0.401	1.11E-16	0	0	0.464	0.464	0.464	5.55E-17	0	0	0.001	0.001	0.001	2.17E-19	0	0	1
VOL08	-1.32	0	-0.022466994	0.161178134	-9.90E-20	-9.90E-20	-0.408	1.076	0.008751115	0.079744555	-9.90E-20	-2.48E-20	-33393954	2898	-3753124.643	10547853.36	14895.16472	3.32E-13	-18784100	5.2	-2111350.477	5933090.296	8378.182872	-3.32E-13	482.8	45655796	5132288.393	14420514.71	-20363.13327	-2.33E-12	-2.992	3.008	-0.828427743	1.04402557	0.000909456	-1.11E-19	0.194	1.51	0.411090098	0.380934075	0.000367083	-4.95E-20	-2.809	3.135	0.899306869	0.885055852	-0.000323372	3.47E-19	0.435
VOL06	0	0	0	0	0	0	0	0	0	0	0	0	-33393954	-33393954	-33393954	0	0	0	-18784100	-18784100	-18784100	0	0	0	45655796	45655796	45655796	0	0	0	-0.401	-0.401	-0.401	1.67E-16	0	0	0.464	0.464	0.464	1.11E-16	0	0	0.001	0.001	0.001	2.17E-19	0	0	1
VOL18	0	1.363	0.54985371	0.470764158	0.000889753	5.12E-05	-0.494	1.156	0.402234629	0.374462542	0.00074841	8.30E-06	-33393954	-63.6	-2549087.923	8866597.069	23599.46145	0.002508834	-18784100	523.3	-1433928.816	4987441.885	13274.70618	-0.000989399	320.4	45655796	3485402.438	12122208.18	-32264.83802	-0.004187279	-3.11	3.049	1.020819788	0.733887591	0.001546643	5.51E-05	-1.536	0.464	-0.851030389	0.403686809	-0.001154417	-3.53E-07	-3.126	3.132	0.361509541	0.567570306	0.001153357	4.35E-05	0.6
VOL04	0	1.369	0.812207547	0.507516739	0.00135967	-0.000138856	-0.377	0.869	0.287597877	0.271152732	0.000189269	-8.67E-05	-33393954	20.5	-3308334.717	9975896.145	39378.77199	-0.16379717	-18784100	146.2	-1860681.385	5611527.053	22151.1217	0.048466981	657.6	45655796	4523387.248	13638829.7	-53838.00348	0.271727594	-3.118	3.126	0.746325472	1.070588636	0.000638561	-0.002814858	-1.563	0.464	-1.098966981	0.535898792	-0.002573113	-0.000577241	-1.813	2.917	0.658972877	0.915547824	0.000243514	-0.00252388	0.699
VOL17	0	1.38	0.514002344	0.484811714	-5.20E-19	1.56E-19	-0.171	0.914	0.053468823	0.104222793	-2.60E-20	6.51E-20	-33393954	-588.8	-12024460.16	16029077.17	15655.44848	-0.00362166	-18784100	99.2	-6763293.746	9016705.43	8806.448172	-0.000562588	771.6	45655796	16439696.58	21914749.87	-21403.91629	0.004946085	-3.139	3.141	-0.136003751	0.727041089	0.000287154	-1.63E-05	-1.53	0.464	-0.460122832	0.741795632	-0.000260197	-1.32E-05	-3.127	3.141	0.159588373	0.652265405	-0.000169714	1.17E-07	0.527
VOL03	0	0	0	0	0	0	0	0	0	0	0	0	-33393954	-33393954	-33393954	0	0	0	-18784100	-18784100	-18784100	0	0	0	45655796	45655796	45655796	0	0	0	-0.401	-0.401	-0.401	1.11E-16	0	0	0.464	0.464	0.464	5.55E-17	0	0	0.001	0.001	0.001	2.17E-19	0	0	1
VOL03	0	0	0	0	0	0	0	0	0	0	0	0	-33393954	-33393954	-33393954	0	0	0	-18784100	-18784100	-18784100	0	0	0	45655796	45655796	45655796	0	0	0	-0.401	-0.401	-0.401	1.11E-16	0	0	0.464	0.464	0.464	0	0	0	0.001	0.001	0.001	2.17E-19	0	0	1
VOL03	-1.081	0	-0.024171515	0.130050042	-5.17E-20	3.88E-20	-0.028	0.686	0.011745636	0.066518956	-1.45E-20	-2.10E-20	-33393954	5485.3	-6060304.52	12872376.63	7771.930184	-4.33E-13	-18784100	-153	-3410239.974	7240091.257	4371.218897	-1.32E-17	1007.6	45655796	8291109.749	17596344.56	-10623.96484	8.67E-13	-3.058	2.868	0.438765418	1.222557102	0.000492902	6.78E-20	-1.506	1.556	0.696678846	0.366010029	8.52E-05	7.02E-20	-3.082	3.115	0.387820107	0.939372041	0.00018222	1.10E-19	0.141
VOL18	0	1.24	0.327191816	0.487265706	-0.002379795	-0.000152174	0	0.655	0.105245524	0.169140708	-0.000515345	-0.000127877	-679.9	-175.1	-376.3606138	129.6253779	0.465856777	-0.067007673	-65.1	110.4	-29.08900256	32.60388248	0.040409207	-0.005498721	213.1	1123.7	560.7242967	362.8583689	-2.094245524	0.110741688	0.17	1.982	1.031163683	0.559939473	0.003049872	-0.00015665	-1.424	-0.634	-0.886122762	0.305020557	0.001369565	0.000233376	-0.307	0.925	-0.10314578	0.293572896	-0.000634271	-7.16E-05	0.814
VOL11	0	0	0	0	0	0	0	0	0	0	0	0	-33393954	-33393954	-33393954	0	0	0	-18784100	-18784100	-18784100	0	0	0	45655796	45655796	45655796	0	0	0	-0.401	-0.401	-0.401	2.22E-16	0	0	0.464	0.464	0.464	1.67E-16	0	0	0.001	0.001	0.001	4.34E-19	0	0	1
VOL03	-0.386	0.698	0.00012624	0.018828128	0	-7.65E-21	-0.146	0.423	0.000361632	0.013763813	0	1.53E-20	-33393954	7908.8	-8614785.507	14611241.72	18407.44504	-0.023649394	-18784100	1700.4	-4846501.4	8218420.334	10356.01395	0.013740353	509.9	45655796	11780422.69	19974894.15	-25164.9417	0.05438258	-2.386	1.044	0.56864333	0.714295967	0.000498346	2.47E-05	-1.134	1.438	0.025130099	0.373106137	-9.62E-05	-1.02E-05	-3.139	3.128	-1.989802095	1.434177445	0.000211963	6.89E-07	0.139
VOL12	0	1.207	0.109829424	0.292385455	3.55E-19	5.92E-20	0	0.846	0.078107676	0.208365832	0	-1.78E-19	-33393954	-126.6	-17943200.52	16650223.47	35600.82111	3.18E-12	-18784100	-113	-10093103.09	9365694.754	20025.28497	1.19E-12	483.1	45655796	24531875.58	22763808.65	-48672.78475	-7.15E-12	-3.125	3.101	-0.420498934	1.229048711	-0.002266525	3.55E-19	-1.413	0.464	-0.243559701	0.780210236	-0.001837953	8.88E-20	-3.132	3.137	-0.13916951	1.373743391	-0.003147122	-1.48E-19	0.771
VOL10	0	0.385	0.003025937	0.030615468	0	-1.71E-20	-0.676	0.38	-0.001541581	0.047916337	8.57E-21	-1.14E-20	-33393954	256.3	-18147280.88	16633984.1	6874.065521	-7.67E-14	-18784100	-167.9	-10208052.49	9356391.176	3866.567023	0	1513.7	45655796	24812143.12	22740238.99	-9397.490655	-1.17E-17	-1.315	0.557	-0.126653767	0.355364409	0.000137505	-8.57E-21	-0.609	0.464	0.036824207	0.471937657	-0.000198024	-2.86E-21	-0.322	0.865	0.343173528	0.396008119	0.000165294	-6.43E-21	0.283
VOL10	-1.496	1.384	-0.004430712	0.700160926	0.000446317	-5.46E-06	-1.06	1.244	0.137213483	0.355828259	0.000105805	-6.71E-06	-33393954	640.9	-2501456.215	8790620.792	20844.75671	0.00173221	-18784100	106.1	-1407186.866	4944690.938	11725.36901	-0.000717853	473.5	45655796	3420809.291	12018184.96	-28498.29922	-0.005961298	-3.086	3.116	0.344322097	1.520401779	0.000348002	-7.65E-06	-1.417	1.52	-0.185705993	1.032952602	-0.000796192	9.83E-06	-3.137	3.136	-0.918755306	1.230265428	-4.37E-05	-9.36E-06	0.391
VOL03	-1.137	-0.694	-0.904152941	0.069272212	0.000120098	-8.82E-06	-0.583	0.375	-0.028339216	0.101759061	4.90E-06	-5.61E-05	363.8	863.2	641.0344118	135.3905361	0.066617647	0.002352941	189	373.6	296.759902	37.45850423	0.076764706	-0.004436275	1210.7	1546.3	1410.332745	53.6789184	0.117352941	-0.002034314	-2.481	0.984	-0.142278431	0.318009139	-0.00015	-0.000270833	0.92	1.549	1.196187255	0.094661747	-0.000219608	1.57E-05	-1.069	2.337	-0.077081373	0.293178177	2.11E-05	0.000233824	0.602
VOL13	-1.34	0.377	-0.622486018	0.592672279	-0.001056208	-0.001056767	-1.023	0.683	-0.189400447	0.253875973	-0.000322987	-0.000320889	-33393954	480394496	72675.95084	11735263.82	18677.04941	-0.017911074	-403081984	11656.6	-374468.7053	9691646.598	10505.80652	-0.00817953	-46319.9	1616456064	1305791.034	38565684.68	-25533.96409	-0.029292506	-3.142	3.14	-0.615083893	1.8226108	-0.002203579	-0.002295442	-1.246	1.544	0.965480984	0.519097634	0.000382271	0.000136186	-3.141	3.138	0.244691834	1.940280026	-0.002624441	-0.003061381	0.337
VOL10	0	0	0	0	0	0	0	0	0	0	0	0	-33393954	-33393954	-33393954	0	0	0	-18784100	-18784100	-18784100	0	0	0	45655796	45655796	45655796	0	0	0	-0.401	-0.401	-0.401	5.55E-17	0	0	0.464	0.464	0.464	5.55E-17	0	0	0.001	0.001	0.001	2.17E-19	0	0	1
VOL07	0	0	0	0	0	0	0	0	0	0	0	0	-33393954	-33393954	-33393954	0	0	0	-18784100	-18784100	-18784100	0	0	0	45655796	45655796	45655796	0	0	0	-0.401	-0.401	-0.401	1.11E-16	0	0	0.464	0.464	0.464	5.55E-17	0	0	0.001	0.001	0.001	2.17E-19	0	0	1
VOL15	-0.916	0.685	-0.000118735	0.023252205	0	0	-0.03	0.213	0.000185703	0.005862926	0	0	-33393954	2696.9	-8396006.728	14487914.45	13719.81943	-4.59E-13	-18784100	384.9	-4722969.191	8149327.537	7717.482251	6.12E-13	708.2	45655796	11481083.8	19806438.55	-18756.9599	1.84E-12	-3.119	3.141	0.093822104	0.448089795	0.000210353	-7.84E-20	-1.21	1.525	-0.081774035	0.443180953	-0.000414544	-1.14E-20	-3.138	3.13	0.426105998	0.422941609	0.000206245	-9.12E-20	0.249
VOL17	-1.082	0.928	0.023054119	0.15685707	0	-3.99E-20	-0.519	0.673	0.01489272	0.081877063	3.99E-20	-2.66E-20	-33393954	1387978.4	-765540.8545	5005083.26	15993.44543	0.007171935	-18784100	163.3	-432133.6174	2815067.351	8996.095019	-0.005639368	-5805.5	45655796	1060657.246	6842771.551	-21865.03963	0.034422893	-3.123	3.087	1.749350096	1.410362415	-0.000403496	1.04E-05	-1.302	1.414	0.460988027	0.330570034	-4.77E-05	-3.59E-07	-3.118	3.047	2.458898467	1.078609725	-0.000193008	-2.33E-05	0.174
VOL06	0	0	0	0	0	0	0	0	0	0	0	0	-33393954	-33393954	-33393954	0	0	0	-18784100	-18784100	-18784100	0	0	0	45655796	45655796	45655796	0	0	0	-0.401	-0.401	-0.401	1.11E-16	0	0	0.464	0.464	0.464	5.55E-17	0	0	0.001	0.001	0.001	2.17E-19	0	0	1
VOL14	1.04	1.156	1.114422043	0.023954972	8.74E-05	1.18E-05	0.22	0.535	0.376694892	0.060966981	0.000213038	-1.21E-05	-815.2	-672.8	-761.4083333	24.09483136	0.001612903	0.020194892	19	110.6	49.46666667	23.50737911	-0.020900538	0.001108871	1034.9	1247.7	1174.467204	40.68049914	-0.057392473	-0.027083333	0.215	1.449	0.883469086	0.315545813	0.000459677	8.40E-06	-1.415	-1.268	-1.356426075	0.024849816	5.51E-05	-4.23E-05	0.323	1.457	0.878579301	0.27292076	0.00025	3.36E-06	0.758
VOL03	-2.267	0.122	-0.752947157	0.520414051	-0.000628083	-6.40E-05	-2.047	2.207	0.435248616	0.384627615	0.000370659	-4.03E-06	-33393954	2974.6	-4033017.049	10882510.1	16806.22217	-0.706039255	-18784100	359.2	-2268901.28	6121290.242	9453.49542	0.084146955	-1070.8	45655796	5515593.062	14877800.56	-22977.23941	-1.341796678	-3.1	3.135	1.722281329	1.439455929	0.001537494	2.98E-05	-1.265	1.561	0.95116457	0.271195253	0.000276296	0.000187594	-3.131	3.141	-1.648161047	1.454695162	-0.001385003	7.64E-05	0.196
VOL11	-1.393	0	-0.615686431	0.574780587	-0.000681015	-6.41E-06	-1.207	1.14	0.327981186	0.417183777	0.000482896	1.30E-05	-33393954	19513.9	-5710047.523	12574936.61	19038.95818	-0.002779361	-18784100	3111.3	-3212642.825	7073065.512	10709.17087	0.00072691	665.5	45655796	7811353.754	17190184.6	-26029.02261	-0.001852908	-3.104	3.14	0.27622862	2.169367659	0.001489738	2.02E-05	-0.02	1.558	0.826723489	0.515661731	0.000463797	4.42E-06	-3.137	3.136	-1.234486317	1.26419417	-0.000982611	-2.04E-05	0.43
VOL03	0	0	0	0	0	0	0	0	0	0	0	0	-33393954	-33393954	-33393954	0	0	0	-18784100	-18784100	-18784100	0	0	0	45655796	45655796	45655796	0	0	0	-0.401	-0.401	-0.401	1.67E-16	0	0	0.464	0.464	0.464	1.67E-16	0	0	0.001	0.001	0.001	4.34E-19	0	0	1
VOL17	-1.11	0	-0.138964777	0.345107508	2.44E-19	0	0	0.926	0.084286736	0.215208751	-3.06E-20	1.11E-19	-33393954	11506020	-2196603.233	8300806.418	18380.08569	-1.74E-12	-18784100	1149943.4	-1247402.14	4668704.898	10336.81574	6.16E-13	-5380014.5	45655796	3048474.74	11380873.01	-25121.60495	6.56E-12	-3.139	3.131	0.938181068	1.354898804	0.00100055	-1.71E-18	-1.22	1.54	0.519632911	0.714239705	-0.000558063	-4.58E-20	-3.134	3.102	-0.540547606	1.407488725	0.000472757	8.82E-19	0.022
VOL14	-1.142	0	-0.001784375	0.045106233	0	0	0	0.149	0.000232813	0.005885139	0	0	-33393954	11985.5	-21287404.55	16054858.05	52182.93563	0	-18784100	2412.2	-11974614.35	9030262.982	29351.14016	2.91E-12	3865.3	45655796	29108106.18	21944387.41	-71327.19641	0	-3.134	3.139	0.298376563	1.583718107	0.004371875	1.39E-18	-1.337	1.513	0.75148125	0.417688441	0.001478125	0	-3.117	3.138	-0.30305625	1.725424763	-0.00471875	-2.26E-18	0.116
VOL15	0	0	0	0	0	0	0	0	0	0	0	0	-33393954	-33393954	-33393954	0	0	0	-18784100	-18784100	-18784100	0	0	0	45655796	45655796	45655796	0	0	0	-0.401	-0.401	-0.401	2.22E-16	0	0	0.464	0.464	0.464	1.11E-16	0	0	0.001	0.001	0.001	4.34E-19	0	0	1
VOL10	-0.61	1.267	0.214917163	0.431611665	-0.000519593	-1.53E-05	0	0.745	0.091735615	0.184499608	-0.00021875	-8.93E-06	-5079.8	1558.6	-256.1003968	1383.596707	0.310813492	-0.003782242	-514.7	29.7	-147.2829861	125.1784943	-0.013963294	-0.000595238	307.5	6602.6	1934.126538	1888.17278	-0.464136905	0.006237599	-3.128	3.111	0.238924603	0.88819871	-0.00058631	-0.000119792	-1.463	0.798	-0.617212302	0.466554876	0.000306052	1.45E-05	-3.139	3.141	-0.430540179	1.26065889	-0.000987599	-0.000100074	0.17
VOL09	-0.864	0	-0.009251745	0.082392105	-3.42E-20	-2.56E-20	-0.373	0.632	0.004769815	0.05088414	-1.14E-20	-1.42E-20	-33393954	1343.8	-987315.6833	5656768.049	6857.147413	-7.65E-14	-18784100	1455.5	-555304.8623	3181942.725	3857.082094	7.65E-14	497.9	45655796	1352698.142	7733364.745	-9374.509261	-3.06E-13	-3.095	3.131	0.13655462	0.982524121	-0.000121561	4.05E-19	-0.792	1.567	0.83290924	0.637307217	-0.000228131	7.12E-21	-2.618	3.121	-0.727941273	0.871007599	2.65E-05	4.27E-21	0.111
VOL03	-0.86	0	-0.000780343	0.020761009	0	0	-0.405	0.283	-0.000314222	0.013116109	0	0	-52333359104	93291240	-22436888.3	1009584076	12432.43745	1.42E-09	-122123888	69480914944	24428368.32	1340441502	6993.534661	6.25E-09	-329041440	1.84544E+11	73006173.34	3560104783	-16997.04866	-5.67E-09	-3.09	3.14	-0.082581906	1.015036523	-0.000123232	-7.75E-20	-1.239	1.508	-0.391375652	0.733385673	-0.00027029	1.47E-19	-3.141	3.136	-1.436280715	1.624417601	3.02E-05	-8.94E-19	0.136
VOL13	-1.349	0	-0.989981602	0.332426854	1.72E-05	2.72E-05	0	0.973	0.726944214	0.261012233	5.37E-05	5.06E-05	304.8	851.7	715.3345994	106.4975821	-0.037210682	0.015178042	-331.2	-40.2	-248.2465282	58.18426073	-0.015459941	0.00268546	559.4	1405	1245.581187	88.20836659	-0.06495549	-0.0065727	-2.721	3.084	1.423271217	0.667856822	0.000107122	0.000109496	-0.126	1.534	1.063033234	0.10571013	-3.83E-05	-6.20E-05	-3.074	2.35	-1.18857092	0.621097218	-0.000102077	-0.000130861	0.654
VOL11	-1.386	0	-0.221019535	0.459628479	0	3.10E-19	-0.477	1.205	0.173717209	0.363611229	2.07E-19	2.84E-19	-33393954	3437.8	-12300523.9	16108678.54	31067.33014	3.47E-13	-18784100	445.7	-6919633.61	9060682.585	17473.05805	6.93E-13	406.1	45655796	16819550.32	22021729.49	-42466.5107	1.39E-12	-2.822	3.081	1.034397209	1.537106136	0.003062326	-4.65E-19	0.113	1.394	0.600973953	0.360757087	-0.000326512	-2.26E-20	-3.107	2.265	-1.000503256	1.427846303	-0.002486512	2.07E-19	0.495
VOL09	-0.818	0	-0.007203408	0.061816591	0.001306709	-0.001088924	-0.381	0.198	0.000905218	0.019780439	-0.000316294	0.000263578	12.5	3058	398.5471778	309.1714631	-0.187486688	-0.0235623	-143.9	169.8	26.4228967	73.06773782	0.087539936	-0.003487753	790.9	31817.6	4361.436315	2778.953579	0.916453674	-0.25471246	-3.133	3.103	-1.008594249	1.209858482	-0.003052183	0.000833866	-0.707	1.421	0.735927583	0.590115538	-0.001166134	4.77E-05	-3.135	3.124	1.004313099	1.263914567	0.001726305	-0.000755325	0.159
VOL10	-1.299	0	-0.014103915	0.125551432	0	1.58E-19	0	0.911	0.009914591	0.082386511	0	-7.90E-20	-33393954	500.6	-9126585.437	14882484.1	23768.23573	5.30E-13	-18784100	-107	-5133956.725	8371243.042	13369.38811	2.12E-12	448.1	45655796	12478534.7	20346666.86	-32494.87452	0	-0.401	2.584	-0.214919573	0.281154136	0.000135231	-5.93E-20	-0.824	1.337	-0.369699644	0.587999824	-0.000874733	-3.95E-20	-2.883	0.24	0.11772669	0.259898569	0.000164413	1.78E-19	1
VOL03	-0.722	0.964	0.126045603	0.30849961	0.000283737	0.000282282	-0.592	0.314	-0.008844346	0.040825546	5.93E-06	-9.31E-07	-33393954	213	-3822781.071	10632042.66	7769.476792	-0.034004188	-18784100	1549.2	-2150045.729	5980620.892	4370.497115	0.011644951	-1568.6	45655796	5227904.599	14535475.76	-10621.39713	0.230857376	-3.141	3.141	1.118140065	1.641745784	0.000852373	-0.000244765	-1.378	1.492	0.593886459	0.888043394	-0.000332597	-6.99E-05	-3.138	3.14	-1.239994183	1.167185168	-0.000665891	1.42E-05	0.356
VOL15	-0.536	0.551	0.004183544	0.051642812	0	2.99E-20	0	0.736	0.010526626	0.079873375	-1.21E-20	4.85E-20	-33393954	357.1	-8483345.483	14537000.24	7288.055456	-1.63E-13	-18784100	-247.6	-4772300.459	8176818.852	4099.413771	0	524.4	45655796	11599414.19	19874168.49	-9963.904278	1.24E-17	-1.326	1.068	-0.443174814	0.685386108	-0.000153426	-1.82E-20	-1.356	0.948	-0.341701659	0.544772913	-0.000245089	1.21E-20	-2.174	0.775	-0.846243125	0.834155011	-0.000383457	1.17E-20	0.212
VOL12	0	0	0	0	0	0	0	0	0	0	0	0	-33393954	-33393954	-33393954	0	0	0	-18784100	-18784100	-18784100	0	0	0	45655796	45655796	45655796	0	0	0	-0.401	-0.401	-0.401	5.55E-17	0	0	0.464	0.464	0.464	0	0	0	0.001	0.001	0.001	2.17E-19	0	0	1
VOL10	0	0	0	0	0	0	0	0	0	0	0	0	-33393954	-33393954	-33393954	0	0	0	-18784100	-18784100	-18784100	0	0	0	45655796	45655796	45655796	0	0	0	-0.401	-0.401	-0.401	1.67E-16	0	0	0.464	0.464	0.464	2.22E-16	0	0	0.001	0.001	0.001	4.34E-19	0	0	1
VOL07	0	0	0	0	0	0	0	0	0	0	0	0	-33393954	-33393954	-33393954	0	0	0	-18784100	-18784100	-18784100	0	0	0	45655796	45655796	45655796	0	0	0	-0.401	-0.401	-0.401	1.67E-16	0	0	0.464	0.464	0.464	0	0	0	0.001	0.001	0.001	2.17E-19	0	0	1
VOL03	-1.187	1.327	0.022481998	0.190602227	6.45E-20	0	-0.821	0.707	0.009921603	0.075493108	-1.77E-19	1.69E-19	-33393954	3487.9	-5351485.524	12251425.87	19392.19129	-0.005603949	-18784100	658.4	-3010827.801	6891157.769	10908.35064	-0.002163182	388	45655796	7319813.104	16748541.72	-26512.72787	0.004181185	-3.136	3.098	-0.435763066	1.059659359	0.000329849	6.82E-06	-1.454	1.558	0.321642276	0.731574946	-0.000304007	2.32E-06	-3.14	3.141	-0.723656794	1.21016869	0.000132404	-2.35E-05	0.12
[truncated: 137 more columns]
