# Supplementary material for: From multimodal features to behavioural inferences: A pipeline to model engagement in human-robot interactions
Source: PLoS One. 2023 Nov 8;18(11):e0285749. doi: 10.1371/journal.pone.0285749 (PMC10631623; doi:10.1371/journal.pone.0285749)
Supplement: S1 File — (ZIP) [file pone.0285749.s001.zip › Data PLOS Submission/HRI/HRI_Physiological_Feature_Vectors.csv]

user	phy_feature_1	phy_feature_2	phy_feature_3	phy_feature_4	phy_feature_5	phy_feature_6	phy_feature_7	phy_feature_8	phy_feature_9	phy_feature_10	phy_feature_11	phy_feature_12	phy_feature_13	phy_feature_14	phy_feature_15	phy_feature_16	phy_feature_17	phy_feature_18	phy_feature_19	phy_feature_20	phy_feature_21	phy_feature_22	phy_feature_23	phy_feature_24	phy_feature_25	phy_feature_26	phy_feature_27	phy_feature_28	phy_feature_29	phy_feature_30
VOL09	-0.33	0.64	-0.11055814	0.124824833	-1.55E-05	4.30E-20	-1.51	-0.49	-1.034658915	0.094023335	-5.43E-05	-3.88E-06	-0.56	0.93	0.075116279	0.216329193	-0.000135659	-9.69E-06	32.4	32.9	32.49945736	0.13338067	7.75E-05	-0.000232558	0.225	0.272	0.241221705	0.00909155	1.09E-05	3.88E-07
VOL02	-1	-0.81	-0.939821747	0.018927678	-8.91E-06	2.23E-06	-0.49	-0.23	-0.320338681	0.021915233	4.46E-06	-1.11E-05	-0.48	-0.2	-0.329741533	0.030806524	-4.46E-06	1.34E-05	31.6	32.2	31.80784314	0.047868846	0	0	1.853	1.925	1.891980392	0.017227728	-3.03E-05	0
VOL03	-1	0.31	-0.485273369	0.354405712	0.000529101	-2.20E-05	-1.32	0.13	-0.742627866	0.176413338	-0.000573192	0.000119048	-0.45	2.07	0.232910053	0.346862731	-0.001208113	1.76E-05	32	32.6	32.20599647	0.058487883	0	0	0.039	0.044	0.042068783	0.00060904	-1.76E-06	6.17E-06
VOL16	-1.12	-0.74	-0.923136915	0.038530687	2.60E-05	1.30E-05	-0.36	-0.13	-0.268925477	0.031784963	1.73E-05	-4.33E-06	0.29	0.58	0.420762565	0.05549001	1.73E-05	-4.33E-05	31.4	31.8	31.55701906	0.093960359	0.00017331	0.000519931	6.338	6.53	6.447291161	0.02402732	0	0
VOL01	-1.15	0	-0.789591503	0.126780121	-0.000482026	-5.72E-05	-1.74	0.19	-0.68375817	0.155948271	0.00126634	-7.35E-05	-0.66	0.93	0.109395425	0.142132891	-0.001331699	0.000253268	33.5	33.9	33.5254902	0.083258328	0	0	3.913	4.948	4.224777778	0.276130409	0.001284314	-1.51E-05
VOL05	0.27	0.53	0.382905297	0.05260839	-0.000176565	0	0.2	0.74	0.593322632	0.077085995	0.000200642	2.01E-05	0.62	0.98	0.733081862	0.052244683	-8.03E-05	0	34.1	34.5	34.11573034	0.073064569	0	0	7.118	7.355	7.276036918	0.045821836	-0.000145265	-4.49E-05
VOL04	-1.36	-0.57	-0.926773819	0.089381267	-7.36E-05	9.68E-07	-1.01	-0.25	-0.372920217	0.090714911	7.36E-05	9.68E-07	0.08	0.66	0.306278079	0.125508929	-0.000116189	-9.68E-07	33.7	34.7	34.28597986	0.098029523	-3.87E-05	-0.000116189	0.307	0.324	0.317378002	0.003588057	4.26E-06	1.94E-07
VOL16	-1.03	-0.87	-0.939286413	0.018633133	-3.91E-05	0	-0.41	-0.19	-0.284692082	0.029002275	3.42E-05	1.71E-05	0.31	0.5	0.384692082	0.023226498	-3.42E-05	1.22E-05	31.4	31.8	31.60801564	0.0616986	0	0	6.393	6.605	6.490202346	0.037322314	-8.11E-05	0
VOL17	-0.59	0.01	-0.295280374	0.119440541	-0.000747664	0.000116822	-1.66	-0.3	-0.914579439	0.145295576	0.000490654	0.000327103	-1	0.31	-0.43135514	0.247194605	-0.000957944	-0.000315421	31.8	32.2	31.94205607	0.117638273	0.001401869	-0.001401869	0.227	0.235	0.232490654	0.000868669	2.10E-05	-1.87E-05
VOL13	-0.2	-0.01	-0.115254237	0.032747412	-0.001610169	-0.001271186	-0.53	-0.28	-0.399830508	0.04938577	0.000423729	0.001567797	0.84	1.02	0.939491525	0.033920332	-0.001016949	0	31.6	31.6	31.6	7.11E-15	0	0	0.714	0.754	0.725457627	0.010693451	0.000381356	-9.75E-05
VOL05	0.96	1.06	1.000012739	0.007357986	-1.91E-05	1.27E-05	0.1	0.34	0.19844586	0.017792289	6.37E-06	-6.05E-05	0.01	0.21	0.070675159	0.022086747	2.55E-05	-6.69E-05	34.3	34.9	34.46738854	0.093924665	-0.000509554	-6.37E-05	5.944	7.183	6.701370701	0.191541242	0.0004	2.61E-05
VOL03	0.71	1	0.885040556	0.049006037	7.53E-05	-2.03E-05	0.3	0.69	0.437033604	0.075371663	-0.000168019	-1.16E-05	-0.3	0.12	-0.027589803	0.097870648	0.000243337	-2.61E-05	32.9	33.5	33.10556199	0.039306008	0.00023175	0	0.055	0.057	0.055050985	0.000315231	2.32E-06	-5.79E-07
VOL01	-1.25	0.16	-0.751038306	0.108098626	0.000226815	-6.05E-05	-1.8	-0.13	-0.714707661	0.094973018	-0.000257056	0.000141129	-0.24	0.89	0.159717742	0.082632597	-9.58E-05	-9.83E-05	33.3	33.7	33.30604839	0.045389329	0	0	3.288	3.804	3.537472782	0.092373787	0.000170363	-4.36E-05
VOL05	0.95	1.07	1.000672269	0.008452424	-1.40E-05	1.17E-05	0.05	0.29	0.146153128	0.02625649	6.54E-05	4.67E-06	0.06	0.24	0.140140056	0.032809312	-4.20E-05	9.34E-06	34.5	35.6	34.6054155	0.120334851	0.000186741	-4.67E-05	5.641	7.009	6.595301587	0.285835888	-0.00014099	0
VOL08	-0.94	-0.85	-0.887070836	0.008030539	0	0	-0.6	-0.44	-0.536687939	0.01537264	-3.19E-06	-6.38E-06	0.13	0.3	0.204964901	0.014222524	0	1.60E-06	33.9	34.5	34.10855137	0.049019822	0	0	3.719	4.037	3.90514231	0.062685494	8.97E-05	-2.38E-05
VOL18	-0.09	0.26	0.045875648	0.038408563	-5.18E-06	1.04E-05	-0.37	-0.07	-0.144031088	0.039297181	-0.00011399	-6.99E-05	0.84	1.16	0.981170984	0.021054501	5.70E-05	3.11E-05	34.7	35.4	35.00248705	0.145516878	0.000310881	0	0.184	0.199	0.19154715	0.004026738	-6.74E-06	4.66E-06
VOL07	0.05	0.6	0.329977553	0.066022133	0.000112233	-1.32E-19	-0.15	1.24	0.820909091	0.070149461	7.86E-05	2.81E-06	-0.79	0.76	0.149887767	0.268216851	-0.000572391	2.81E-06	34.5	34.9	34.65982043	0.090152454	0.0003367	-0.000280584	0.263	0.279	0.269983165	0.003227399	8.42E-06	5.05E-06
VOL14	-0.65	-0.17	-0.483497268	0.072094419	-0.000286885	3.42E-05	-1.33	-0.66	-0.844863388	0.083811902	-9.56E-05	4.10E-05	-0.85	0.53	-0.440519126	0.198828546	0.000300546	-1.37E-05	34.7	35.2	34.91502732	0.067495188	0	0	0.147	0.152	0.149374317	0.001223315	0	0
VOL07	-0.09	-0.02	-0.063103987	0.009423457	-7.82E-06	-1.36E-21	0.86	0.94	0.919827991	0.004488031	0	0	0.04	0.16	0.073674746	0.011788092	1.56E-05	2.15E-05	34.5	35.2	34.710086	0.049547527	0.000234558	0.000234558	0.268	0.274	0.272471462	0.001503373	1.17E-06	-3.52E-06
VOL18	-1.17	-0.05	-0.569791667	0.108457261	-5.21E-05	1.08E-19	-1.59	-0.32	-0.906744792	0.109436661	4.56E-05	-1.95E-05	-0.37	0.67	0.12953125	0.102538301	0.000169271	3.26E-05	34.1	34.5	34.11796875	0.062416937	0	0	0.224	0.296	0.243332031	0.021202531	3.91E-05	-3.91E-06
VOL15	-1.11	-0.18	-0.695494717	0.245676486	-0.000480307	-2.67E-20	-1.02	-0.15	-0.656013449	0.302903902	0.00060999	-9.61E-06	-0.16	0.79	0.198443804	0.066334516	0	2.40E-06	34.3	34.7	34.41469741	0.112713155	0.000192123	4.80E-05	0.596	0.679	0.629049952	0.019632977	-7.59E-05	0
VOL02	-1.05	-0.77	-0.931297071	0.032432608	-3.14E-05	0.00041318	-0.39	-0.22	-0.310794979	0.025388113	-5.23E-05	0.000151674	-0.54	-0.21	-0.355271967	0.047947728	-9.41E-05	-0.000109833	31.6	32	31.8041841	0.048224367	0	0	1.831	1.871	1.853309623	0.005389471	-7.95E-05	-1.46E-05
VOL07	-0.18	0.56	0.309378151	0.092341801	-9.24E-05	-2.31E-05	0.14	1.52	0.842310924	0.088209762	-6.72E-05	7.00E-20	-1.02	0.83	0.115689076	0.23084242	-0.000521008	-9.91E-20	33.1	33.9	33.60016807	0.109927273	0.000168067	0	0.092	0.138	0.124189076	0.005042713	9.24E-06	0
VOL17	-1.04	-0.13	-0.753154596	0.124694082	-0.000174095	1.39E-05	-1.07	-0.44	-0.646044568	0.116122753	0.000219359	1.57E-05	-0.74	0.46	0.197855153	0.323722897	0.000337744	0	31.8	32.4	32.00849582	0.057430781	0	0	0.307	0.326	0.320513928	0.004078847	7.66E-06	5.22E-07
VOL02	-2.56	0.88	-0.796004823	0.510043063	-1.61E-05	2.01E-05	-1.61	0.59	-0.319815113	0.161829019	8.84E-05	2.01E-06	-0.83	0.83	-0.204646302	0.27371645	-3.62E-05	-8.04E-06	31.6	32	31.61012862	0.057774783	0	0	1.898	2.175	2.030200161	0.08364999	0.000154341	-8.04E-06
VOL09	-0.06	-0.05	-0.058	0.004	-4.55E-05	0	-1.08	-1.06	-1.069772727	0.001769227	-2.27E-05	-6.82E-05	-0.14	-0.11	-0.124	0.005169843	6.82E-05	-7.95E-05	32.6	32.9	32.85909091	0.102952288	0.000681818	0.002045455	0.233	0.236	0.235986364	0.0002018	0	0
VOL11	0.05	0.07	0.063557188	0.004959557	-1.05E-05	-2.62E-06	-1.02	-1	-1.008394544	0.003699586	-1.57E-05	1.57E-05	-0.19	-0.12	-0.162109129	0.00687626	1.57E-05	-1.31E-05	31.4	31.8	31.60146905	0.053795534	0.000209864	5.25E-05	0.063	0.066	0.064362015	0.00077209	2.10E-06	0
VOL08	-1.9	0.44	-0.456891161	0.233596971	-0.000733614	-0.000121768	-2.37	1.82	-0.663932652	0.446416803	0.000429946	-0.000317198	-0.84	1.39	-0.056235719	0.459770679	-0.000291642	-4.51E-06	34.1	34.5	34.11310884	0.070023737	0	0	0.325	16	3.361173782	0.667589927	0.000274805	-4.01E-19
VOL03	-1.09	1.21	0.207710598	0.448299159	0.000652174	1.36E-05	-1.21	3.14	0.469137228	0.455073606	-0.000227582	-6.79E-06	-0.88	2	0.306290761	0.428335653	-0.000163043	4.59E-05	32.2	32.9	32.41243207	0.049880926	0	0	0.039	0.044	0.041620245	0.001043457	0	0
VOL08	-0.91	-0.87	-0.891041667	0.004521361	-1.16E-05	2.89E-06	-0.56	-0.49	-0.519189815	0.007251506	0	0	0.21	0.26	0.229837963	0.006307817	0	0	34.1	34.5	34.18564815	0.116577531	0.000462963	5.79E-05	3.719	3.856	3.796486111	0.028696606	4.57E-05	-3.99E-05
VOL10	-1.17	-0.46	-0.80546383	0.059752128	-5.53E-05	1.06E-05	-1.05	-0.32	-0.722561702	0.058157448	6.38E-05	-3.62E-05	-0.69	0.4	-0.065157447	0.114024805	5.11E-05	9.36E-05	34.3	34.5	34.3066383	0.03582726	0	0	6.301	7.349	6.968540426	0.224649484	0.000377447	-7.74E-05
VOL04	-0.35	0.86	0.057733333	0.185603448	-0.002977778	-0.000522222	-1.6	0.22	-1.044044444	0.208252193	-0.006022222	0.000722222	-0.83	0.5	0.025155556	0.190659901	0.001155556	0.000133333	34.7	35.2	34.74177778	0.089126349	-0.002888889	0.002	0.287	0.299	0.288648889	0.0022913	-5.56E-05	2.00E-05
VOL03	-1.39	0.75	-0.892431435	0.230460797	0.000508966	-3.03E-05	-4.23	0.54	-0.369324895	0.242088243	-0.000129219	-2.64E-06	-0.5	1.05	0.168254219	0.244257595	0.000456224	-4.35E-05	31.8	32.6	32.15042194	0.105091036	0.000105485	0	0.035	0.042	0.039046414	0.002281359	2.64E-06	0
VOL18	-1.4	0.62	-0.261188369	0.225640493	-3.79E-05	2.21E-05	-1.85	1.44	-0.827307206	0.327380834	-0.00022756	0.000167509	-1.62	1.11	-0.156637168	0.488703301	-0.000720607	0.000132743	33.9	34.3	34.07041719	0.082836582	0	-6.32E-05	0.194	0.261	0.216094817	0.00921892	3.10E-05	4.74E-06
VOL09	-1.03	-0.13	-0.863379224	0.126245862	-6.26E-06	-1.25E-05	-1.23	-0.4	-0.639249061	0.105054664	-2.50E-05	0	-0.35	0.19	0.015444305	0.074657476	-1.74E-20	3.13E-05	32.6	33.1	32.64430538	0.109907171	0	9.39E-05	0.251	0.27	0.261261577	0.003613064	5.63E-06	1.56E-06
VOL11	-1.04	-0.79	-0.925788591	0.035946674	-3.36E-05	0	-0.66	0	-0.427919463	0.111376531	0.000159396	-2.10E-05	0.13	0.41	0.258791946	0.046522171	0.000125839	2.10E-05	31.6	32	31.67248322	0.116353465	0.000503356	0.000587248	0.068	0.073	0.069837248	0.001648272	8.39E-06	-2.10E-06
VOL13	0	0.27	0.163942308	0.036226273	-0.000432692	-2.40E-05	-1.19	-0.68	-0.995384615	0.059483726	0.000625	-0.000384615	-0.62	0.55	-0.048990385	0.188093778	0.002884615	0.000300481	31.8	32.2	31.81923077	0.062136517	0	0	0.415	1.44	1.206307692	0.2384667	0.001490385	-5.05E-05
VOL08	-0.93	-0.81	-0.888681055	0.009365299	0	0	-0.64	-0.5	-0.537290168	0.014743034	-2.40E-05	0	0.17	0.26	0.200935252	0.011309389	7.19E-05	-6.00E-05	33.9	34.3	34.04772182	0.106619471	0.000719424	0.000839329	4.062	4.392	4.240465228	0.036645091	9.59E-05	-2.04E-05
VOL13	-0.21	-0.07	-0.114401042	0.017828921	0.000351563	-0.000208333	-0.63	-0.23	-0.444921875	0.035029662	-2.60E-05	0.000279948	0.85	1.04	0.926927083	0.020115161	-1.30E-05	-6.51E-06	31.6	32	31.62916667	0.099913157	0	0	0.69	0.757	0.714153646	0.018554251	-0.000111979	-1.11E-05
VOL15	-0.65	-0.2	-0.339649953	0.112643351	-8.99E-05	-1.18E-05	-0.81	-0.48	-0.702828761	0.031912279	-7.57E-05	-2.84E-05	0.49	0.87	0.675733207	0.066881168	-0.000175024	1.66E-05	33.9	34.3	34.0833491	0.067014621	0.000283822	-0.000283822	0.511	0.548	0.528463576	0.009771604	-1.56E-05	-1.66E-06
VOL03	-2.22	1.01	-0.32902663	0.420633097	0.000114784	9.18E-06	-1.61	1.67	-0.602222222	0.464975114	-0.000114784	-1.38E-05	-1.06	1.45	0.299504132	0.420439156	0.001804408	3.21E-05	31.6	32.2	31.81065197	0.053150834	0	0	0.029	0.07	0.033464646	0.005847848	2.39E-05	0
VOL07	-1.07	-0.62	-0.857220259	0.035201587	2.36E-05	3.27E-20	-0.7	-0.33	-0.550812721	0.05097101	0.000111896	1.77E-05	0.08	0.54	0.314051826	0.067667358	0.000176678	2.94E-06	34.3	34.7	34.37279152	0.107774817	-0.000353357	0.000294464	1.445	1.583	1.522465253	0.037912478	-0.00013192	0
VOL07	0.23	0.36	0.314698113	0.019092708	-4.72E-05	1.89E-05	0.69	0.86	0.787377358	0.016792548	1.89E-05	0	0.34	0.52	0.391641509	0.024070333	1.89E-05	0	34.5	35.4	34.55924528	0.118478548	-0.000566038	0.000471698	0.256	0.268	0.267041509	0.001396145	3.77E-06	9.43E-07
VOL03	-0.59	1.57	0.092075718	0.223559501	-0.000143603	0.00026436	-0.08	1.85	0.527375979	0.271431814	-0.001168407	-1.63E-05	-1.33	0.48	-0.610078329	0.406838725	-0.00113577	-0.000234987	31.6	32	31.80443864	0.03118438	0	0	0.055	0.06	0.057455614	0.001010384	0	0
VOL10	-0.92	0.73	-0.11439001	0.443412925	0.000907781	-1.44E-05	-1.3	-0.48	-0.926503362	0.163920719	-0.0003122	9.61E-06	-0.44	0.77	-0.117684918	0.228818375	-9.13E-05	1.20E-05	33.9	34.5	34.10192123	0.051826926	0	0	5.423	7.084	6.708885687	0.347282647	-0.000188761	-9.29E-05
VOL10	0.65	0.85	0.749030207	0.020138962	-5.56E-05	-1.99E-05	0.67	0.81	0.708314785	0.017661977	3.18E-05	7.95E-06	-0.04	0.11	0.011430843	0.016827576	1.59E-05	3.97E-06	33.1	33.5	33.13084261	0.084409983	0	7.95E-05	2.76	2.944	2.824158983	0.045425634	8.66E-05	8.31E-05
VOL16	-1.1	-0.29	-0.901552707	0.180924374	-0.000612536	3.21E-05	-1.25	-0.36	-0.527820513	0.184889146	0.000740741	-1.42E-05	-0.71	0.15	0.04462963	0.109851322	0.000106838	-1.78E-05	31.6	32.2	31.73789174	0.11701462	0.00042735	0.000356125	6.401	7.216	6.758837607	0.107513423	0.000382479	-0.000129986
VOL03	-2.21	0.46	-0.70496541	0.160853434	2.23E-05	-2.23E-06	-2.04	0.57	-0.610968534	0.249396413	3.35E-06	-8.37E-06	-1.77	2.27	-0.251566615	0.271134228	-2.34E-05	3.91E-06	32	32.6	32.26029904	0.103484482	-2.23E-05	-5.58E-05	0.029	0.046	0.04181522	0.000778391	0	0
VOL12	-1.28	1.22	0.223328859	0.967925994	0.002691275	-1.68E-05	-1.3	0	-0.283557047	0.129350851	0.000100671	-1.34E-05	-0.1	0.93	0.098362416	0.114649171	0.000201342	3.36E-06	33.3	33.7	33.38456376	0.105120469	-0.000268456	0	0.453	0.498	0.478974497	0.0112863	-2.28E-05	0
VOL05	0.95	1.05	0.999795455	0.005576246	0	0	0.15	0.24	0.20625	0.011668966	-5.68E-05	3.41E-05	0.03	0.12	0.068204545	0.010496925	-2.27E-05	-5.68E-06	34.1	34.5	34.30636364	0.046274424	0	0	6.946	7.183	7.045297727	0.053017621	-0.000377273	0.000399432
VOL18	-1.98	3.89	-0.122131455	0.214613227	-9.86E-05	-1.17E-05	-3.29	2.98	-0.960338028	0.309365667	0.000234742	-3.76E-05	-1.66	4.93	0.051962441	0.372754496	0.000661972	2.82E-05	32.9	35.2	34.04826291	0.117562435	-9.39E-05	0.00028169	0.179	0.242	0.196692019	0.007766606	1.88E-05	9.39E-07
VOL07	-0.34	1.03	0.716563147	0.27032185	-0.000672878	2.07E-05	0.03	1.67	0.562132505	0.168144813	0.000672878	5.18E-05	-0.97	0.83	-0.12805383	0.199226094	-0.000217391	6.73E-05	33.5	33.9	33.63747412	0.10526235	0.000621118	-0.000724638	0.14	0.272	0.164047619	0.011441806	0.000217391	-7.76E-06
VOL14	-0.58	0.47	-0.424243478	0.192090766	-6.09E-05	-2.61E-05	-1.72	-0.11	-0.594121739	0.179349217	-0.000165217	6.52E-05	-1.1	1.3	-0.583008696	0.46917262	0.000226087	-9.57E-05	34.7	35.4	34.92765217	0.088762805	0	0	0.135	0.15	0.144547826	0.005206089	-1.13E-05	5.22E-06
VOL03	-0.45	0.02	-0.159315789	0.040625535	-3.76E-05	1.32E-05	0.46	1.18	0.857796992	0.048058902	1.88E-05	-3.38E-05	-0.39	0.78	0.268	0.131487957	-1.13E-05	7.52E-06	32	32.6	32.15473684	0.108423973	-7.52E-05	0.00018797	0.059	0.075	0.070871429	0.001394138	1.50E-06	-3.76E-07
VOL07	-0.08	0	-0.051402985	0.007715191	-1.49E-05	-1.55E-20	0.88	0.97	0.921253731	0.004969589	0	0	0.02	0.17	0.058253731	0.009670456	0	-3.73E-06	34.5	34.9	34.69791045	0.081378741	0.000447761	-0.000373134	0.27	0.274	0.272470149	0.001485705	6.72E-06	6.72E-06
VOL10	-0.12	0.13	0.002318182	0.034556786	-0.000181818	-4.55E-05	0.86	1.39	0.992045455	0.052439556	6.82E-05	9.09E-05	-0.13	0.46	0.245454545	0.141219599	0.000272727	0.000227273	32.4	33.1	32.63863636	0.113249341	0	0	2.669	2.852	2.784390909	0.046637206	0.000531818	-1.59E-05
VOL12	0.73	1.07	0.986160962	0.042108709	1.85E-05	0	-1.01	0.39	-0.20213691	0.080664239	-6.01E-05	-0.000122572	-0.48	0.8	0.111785384	0.197603248	5.09E-05	0.00010407	33.3	33.7	33.35420907	0.098383553	0.000370028	-4.63E-05	0.435	0.473	0.463802035	0.007937641	-2.64E-05	-6.94E-06
VOL07	-0.84	-0.8	-0.819620758	0.004518303	2.00E-05	4.99E-06	-0.6	-0.57	-0.586506986	0.005684174	-5.99E-05	-9.98E-06	0.34	0.36	0.351117764	0.004969779	0	0	34.1	34.7	34.30838323	0.04566629	0	0	1.458	1.619	1.511287425	0.040631213	-0.000331337	2.99E-05
VOL17	-0.81	-0.32	-0.581084507	0.0653621	0.000190141	1.76E-05	-1.08	-0.46	-0.816760563	0.103822365	-0.000225352	8.10E-05	-0.79	0.38	-0.356253521	0.203472095	0.000126761	-3.17E-05	31.8	32.2	31.90084507	0.115670081	0.00056338	7.04E-05	0.304	0.312	0.307432394	0.001014164	5.63E-06	0
VOL01	-1.01	-0.07	-0.783273232	0.096842489	0.000402219	0.000131761	-1.35	-0.42	-0.694355062	0.067488378	-0.001012483	-0.00017337	-0.15	0.97	0.046074896	0.067004378	0.00148405	0.000540915	33.5	33.9	33.52357836	0.089684049	0	0	3.913	4.141	4.066733703	0.049303764	-6.59E-05	-5.37E-05
VOL11	-0.99	-0.86	-0.939109731	0.016197358	-5.18E-05	3.11E-05	-0.46	-0.33	-0.387805383	0.028396545	0.000124224	-5.69E-05	0.2	0.34	0.297743271	0.017683681	-1.04E-05	3.11E-05	31.6	32	31.66004141	0.107472363	0	0	0.068	0.073	0.071424431	0.001616422	-3.11E-06	7.76E-06
VOL10	-0.99	-0.6	-0.799339207	0.050013253	0.000110132	-3.67E-06	-1.04	-0.56	-0.727312775	0.051142345	-0.000154185	0.000128488	-0.37	0.18	-0.138649046	0.062450652	5.14E-05	-0.000168869	34.1	34.7	34.289721	0.092350979	0.000146843	0.000367107	6.844	7.455	6.954834068	0.074637295	-0.000187225	-0.000165198
VOL17	-0.94	-0.71	-0.856855037	0.027739329	3.69E-05	-3.69E-05	-1.36	-0.15	-0.643022113	0.096333047	-0.000208845	-1.84E-05	-0.63	0.41	-0.103120393	0.151658619	0.000552826	-2.46E-05	31.8	32.2	31.83931204	0.085438706	0.0002457	-0.000737101	0.301	0.346	0.314461916	0.0080927	1.97E-05	-1.84E-06
VOL17	-0.84	0.31	-0.687708067	0.169507449	0.000204866	0	-1.41	-0.54	-0.73134443	0.164633953	-0.000262484	-3.20E-06	-0.6	0.68	0.087464789	0.315374866	-0.000380922	-3.20E-06	31.8	32.6	32.00819462	0.049936636	0	0	0.331	0.338	0.335185019	0.002125019	9.60E-07	4.16E-06
VOL04	-0.58	0.77	-0.387221135	0.178499146	-0.000577299	7.58E-05	-1.16	-0.22	-0.855244618	0.114602559	-0.00010274	-7.34E-06	-0.5	1.66	0.434344423	0.181793389	-0.000665362	-5.38E-05	34.5	35.4	34.69452055	0.085260709	0	-4.89E-05	0.286	0.304	0.300193738	0.001483649	-2.94E-06	-2.94E-06
VOL01	-0.97	1.44	-0.410821745	0.203291393	0.00017067	-8.85E-05	-2.84	0.61	-0.855158028	0.234633305	-0.000252845	0.000556258	-1.18	1.14	-0.205474083	0.319642652	-0.000714286	-0.000151707	33.1	33.5	33.12174463	0.086700965	0	0	3.54	3.763	3.623548673	0.042526052	-1.45E-05	-3.32E-05
VOL17	-0.9	-0.57	-0.751169415	0.102125007	0.00035982	1.12E-05	-0.93	-0.51	-0.724227886	0.100541841	-3.75E-05	-4.87E-05	-0.55	0.5	0.035832084	0.261161094	-0.000697151	-7.50E-06	31.8	32.2	31.85067466	0.094267446	0	7.50E-05	0.307	0.315	0.311347826	0.001466929	-7.50E-07	5.62E-06
VOL03	-1.03	-0.75	-0.928511047	0.030004677	-2.88E-05	-2.40E-06	-0.72	0.04	-0.260979827	0.241864358	-0.000417867	-1.44E-05	-0.2	0.57	0.285148895	0.212534231	-0.00037464	1.37E-19	32.2	32.9	32.39490874	0.071909701	0	0	0.042	0.046	0.042174832	0.000623107	0	0
VOL18	-0.11	0.05	-0.022385621	0.02498094	7.35E-05	-1.63E-05	-0.31	-0.06	-0.171372549	0.046527226	0.000245098	1.23E-05	0.89	1.09	0.978823529	0.017440512	5.72E-05	-9.40E-05	36	36.4	36.01601307	0.061077898	-0.000163399	-0.000490196	0.176	0.182	0.180584967	0.001010227	1.14E-05	-3.68E-06
VOL15	-1.08	0.18	-0.979565217	0.134246272	-0.001540921	5.43E-05	-1.14	-0.22	-0.321342711	0.105488088	0.000888747	-0.000204604	0	0.52	0.16601023	0.031406743	-0.000581841	0.000246164	34.7	35.2	34.73132992	0.119581628	0	0	0.881	1.108	0.955965473	0.056895786	-2.37E-05	-1.18E-05
VOL07	0.14	0.15	0.141694915	0.003751855	0	4.24E-05	0.91	0.92	0.914745763	0.004993532	0.000169492	-4.24E-05	-0.13	-0.11	-0.115932203	0.00524603	0	-0.000466102	33.3	33.5	33.49661017	0.02581618	0	0	0.114	0.117	0.115305085	0.001012703	2.54E-05	-2.54E-05
VOL03	-0.27	-0.02	-0.108844953	0.032643151	-3.12E-05	-5.20E-06	0.76	1	0.894453694	0.023681422	5.20E-05	-2.60E-05	-0.38	-0.12	-0.222206035	0.042211538	1.56E-05	1.30E-05	32	32.4	32.03662851	0.090728789	0.000208117	-5.20E-05	0.068	0.073	0.070855359	0.00060081	0	0
VOL10	-0.23	1.53	0.377588005	0.459842439	0.000964798	-3.59E-05	0.26	1.22	0.763676662	0.245094856	-0.000710561	-1.63E-05	-0.87	0.23	-0.157548892	0.20865807	0.000293351	2.61E-05	32.4	32.9	32.60730117	0.056392106	-0.000391134	0	2.623	3.103	2.731621904	0.123284517	-5.28E-05	-2.54E-05
VOL10	-1.07	0.25	-0.805781759	0.135068898	-0.001775244	4.07E-05	-1.57	-0.05	-0.703550489	0.088194521	-0.001929967	0.002341205	-0.45	1.63	-0.080814332	0.152532331	0.002223127	-0.004670195	33.9	34.5	34.03648208	0.116146048	-0.000162866	-0.001384365	6.616	7.534	7.195091205	0.122618864	-0.000315961	0
VOL18	-0.23	0.51	0.271352941	0.242243462	-0.000196078	-4.90E-06	0.34	1.28	0.794980392	0.234102164	6.86E-05	-2.45E-05	-1	0.83	-0.133137255	0.465884317	9.80E-06	-2.94E-05	34.3	34.7	34.46784314	0.091529781	0	-9.80E-05	0.129	0.136	0.131652941	0.00149612	3.92E-06	0
VOL14	-0.65	0.98	-0.349955947	0.372895207	0.000189427	3.74E-05	-1.83	0.66	-0.674220264	0.389503564	-0.000378855	-2.64E-05	-0.91	0.67	-0.353004405	0.408516878	0.00060793	-2.64E-05	34.7	35.4	34.90114537	0.067611947	-0.000264317	0	0.118	0.15	0.146343612	0.003495496	7.93E-06	1.10E-06
VOL01	-0.54	-0.22	-0.421375	0.033559416	3.12E-05	8.59E-05	-1.25	-0.38	-0.88853125	0.113322131	-0.000203125	0.000171875	-0.95	0.67	-0.2606875	0.196847409	-0.00034375	-0.0004375	33.1	33.3	33.100625	0.011162857	0	0	3.508	3.605	3.55265	0.020345055	-0.000303125	-2.11E-05
VOL14	-1.06	1	-0.831931079	0.121299757	-0.00109883	0.00013329	-1.8	0.11	-0.631540962	0.124425985	0.000104031	-0.000221066	-0.79	0.59	-0.243764629	0.12033088	-0.000321847	-6.18E-05	34.5	35.6	34.71475943	0.06685855	0	3.25E-05	0.145	0.152	0.149779584	0.00070401	0	0
VOL13	-0.19	0.25	0.059082969	0.050586405	-2.73E-05	2.73E-05	-1.35	-0.45	-0.942554585	0.058785212	-8.73E-05	-7.10E-05	0	0.83	0.426168122	0.103649825	-5.46E-05	-3.28E-05	31.8	32.4	31.9941048	0.073050843	0	-5.46E-05	0	1.565	0.763280568	0.405572727	-0.00074345	-5.59E-05
VOL05	0.95	1.05	1.000490798	0.007480337	-1.23E-05	-3.37E-05	0.08	0.43	0.163509202	0.021126661	1.84E-05	-5.21E-05	0.02	0.23	0.11995092	0.022598063	-9.82E-05	-5.52E-05	34.7	35.2	34.72306748	0.103475383	0	0	5.928	6.981	6.605244172	0.231286385	0.001055215	0.00010184
VOL12	-1.12	-0.07	-0.676289791	0.154158811	-0.000257958	0.00021405	-1.04	-0.1	-0.610340285	0.204929359	0.000153677	9.33E-05	-0.44	1.13	0.391448957	0.31141349	0.000625686	1.92E-05	33.3	33.7	33.33754116	0.08300141	0	0	0.427	0.455	0.437455543	0.005458953	1.10E-05	5.49E-06
VOL05	0.97	1.06	0.999473684	0.006718787	2.92E-05	-2.92E-05	0.08	0.26	0.193586745	0.018459185	0.000224172	-0.000233918	0.02	0.22	0.099317739	0.018282023	-4.87E-05	-5.36E-05	34.3	34.7	34.36783626	0.109217474	0	0	6.072	6.928	6.754707602	0.18363639	-0.000239766	0.000494639
VOL11	-0.81	-0.77	-0.7940625	0.006547602	-7.81E-05	3.91E-05	-0.7	-0.67	-0.68696875	0.006461348	9.37E-05	7.81E-06	-0.07	-0.03	-0.0416875	0.005270422	-0.000125	7.81E-06	31.8	32.2	31.82	0.082764727	0	0	0.086	0.088	0.08794375	0.00033066	0	0
VOL12	-2.09	0.81	-0.406882494	0.699642847	0.001378897	0.001732614	-1.73	2.74	-0.598129496	0.400664738	-0.003165468	-0.002158273	-1.93	1.17	-0.194772182	0.456684967	-0.003621103	-0.004724221	33.3	33.7	33.32781775	0.070580229	0	0	0.318	0.473	0.431371703	0.031129396	7.19E-05	1.20E-05
VOL03	-0.52	0.49	-0.077725753	0.174938628	-0.000150502	6.97E-05	-1.87	0.34	-0.402162765	0.256456438	-0.000328874	0.000147715	-1.26	1.51	-0.234392419	0.845231687	-0.001962096	-0.000239688	31.6	32	31.79308807	0.064719152	0.000334448	-0.000278707	0.028	0.042	0.034078038	0.002339744	4.46E-06	0
VOL07	-0.42	1.44	0.620547667	0.329322718	0.00076572	1.27E-05	-0.5	1.35	0.566460446	0.291083426	-0.000537525	-2.54E-06	-0.96	1.59	-0.073133874	0.315309848	0.000694726	-1.27E-05	33.5	33.9	33.6959432	0.071946092	0.000507099	-0.00030426	0.101	0.183	0.143608519	0.008816641	1.22E-05	-5.07E-07
VOL02	-1.71	0.88	-0.834164164	0.404124478	5.01E-05	-2.00E-05	-1.09	0.5	-0.407867868	0.104451274	-9.01E-05	5.01E-06	-0.5	0.35	-0.275145145	0.084408997	-1.50E-05	1.50E-05	31.4	32.4	31.61341341	0.065303329	0	0	2.081	2.211	2.143731732	0.027410754	4.95E-05	1.95E-05
VOL07	-0.73	0.68	0.26862423	0.28153502	-0.001683778	-6.67E-05	-0.44	1.42	0.796919918	0.196600366	0.000462012	-0.000215606	-1.06	0.9	-0.132361396	0.284830669	-6.16E-05	0.000477413	34.9	35.2	34.95420945	0.115430367	0.000616016	0	0.271	0.276	0.275689938	0.000967841	0	0
VOL02	-1.02	-0.81	-0.937690972	0.015669603	-4.34E-05	-4.34E-05	-0.39	-0.17	-0.350017361	0.01913493	1.93E-19	-6.94E-05	-0.5	-0.22	-0.308506944	0.022450407	0.000112847	8.68E-06	31.6	32	31.78888889	0.080027002	0.000173611	0.000520833	1.823	1.871	1.847041667	0.009951881	-6.77E-05	3.60E-05
VOL01	-0.13	0.02	-0.037589286	0.026381322	0.00015625	7.81E-05	-0.93	-0.8	-0.865401786	0.023505683	0.000111607	0.000133929	0.5	0.68	0.573482143	0.030478617	4.46E-05	0.000279018	33.3	33.3	33.3	7.11E-15	0	0	3.151	3.254	3.195571429	0.02032623	-0.000368304	-0.000274554
VOL17	-0.96	-0.57	-0.79032888	0.052890691	3.08E-05	1.03E-05	-0.93	-0.5	-0.675436793	0.058497278	0.000133607	-2.57E-05	-0.07	0.8	0.258088386	0.106235425	0.000236382	-2.57E-06	31.8	32.2	31.82261048	0.068926353	0	0	0.293	0.301	0.297345324	0.001925106	5.14E-07	-3.85E-06
VOL12	-1.55	1.85	-0.808983333	0.127952985	-9.17E-05	1.16E-19	-3.05	-0.03	-0.6576	0.149041627	4.17E-05	-8.33E-06	-0.48	1.99	0.212633333	0.163068694	-3.33E-05	3.75E-05	33.3	33.7	33.42883333	0.105365897	-0.000166667	4.17E-05	0.327	0.586	0.516658333	0.025919168	7.17E-05	0
VOL10	-1.21	-0.71	-0.886994819	0.051951901	-0.00015544	3.24E-06	-0.92	-0.45	-0.624300518	0.061746203	0.00013601	2.27E-05	-0.25	0.27	-0.028186528	0.048932399	-5.83E-05	1.94E-05	33.3	33.7	33.46709845	0.085808412	0	-6.48E-05	7.45	7.836	7.597542746	0.066395127	-2.33E-05	-0.000123057
VOL03	0.73	1.08	0.873120567	0.051421423	-0.000248227	4.88E-05	0.09	0.54	0.438280142	0.079776191	0.000620567	-7.54E-05	-0.48	0.14	-0.165691489	0.08768729	0.000239362	3.55E-05	32.9	33.7	33.09184397	0.07049071	0.000531915	-0.000443262	0.05	0.055	0.052255319	0.000868309	-5.32E-06	-1.33E-06
VOL13	-1.87	0.26	-0.224612245	0.513093412	-0.001571429	-3.06E-05	-1.2	0.39	-0.521428571	0.173689065	0.000496599	2.72E-05	-1.03	1.5	-0.202829932	0.638148804	-0.000537415	1.70E-05	31.6	32.2	31.80598639	0.041299633	0	0	0.506	0.56	0.529801361	0.015691975	-7.41E-05	-1.70E-06
VOL12	-0.95	0.02	-0.310163462	0.341720016	-0.000182692	-7.21E-06	-1.11	-0.21	-0.639336538	0.226933238	-0.000120192	-6.01E-05	0.06	0.88	0.628076923	0.145620535	-0.000379808	2.88E-05	33.3	33.7	33.38557692	0.111388327	9.62E-05	-0.000288462	0.505	0.524	0.513838462	0.004067325	-1.54E-05	-2.40E-06
VOL03	-0.99	-0.71	-0.895140033	0.065502281	0.000304778	1.24E-05	-0.84	-0.25	-0.510411862	0.052083399	-9.88E-05	1.65E-05	-0.13	0.59	0.13708402	0.181011885	0.000815486	1.65E-05	32.4	32.9	32.40873147	0.053903985	0	0	0.052	0.057	0.054349259	0.001249683	-4.94E-06	0
VOL10	-0.72	-0.18	-0.317023256	0.098401839	-5.43E-05	3.88E-06	0.31	1.13	0.775162791	0.21442842	-3.88E-06	-1.94E-06	-0.11	1.06	0.483147287	0.275074933	0.000116279	0.000156977	32.4	32.9	32.56682171	0.09976705	-0.000232558	-0.000232558	2.459	2.799	2.627589147	0.069465915	0.000137209	-1.55E-05
VOL07	-0.92	-0.75	-0.864069444	0.016303396	3.47E-05	1.39E-05	-0.71	-0.54	-0.598777778	0.017611724	-2.08E-05	-1.39E-05	0.16	0.47	0.225388889	0.025317185	-4.17E-05	-2.78E-05	34.3	35.2	34.38569444	0.111072129	0	0	1.57	1.956	1.684052778	0.098398735	0.000231944	2.08E-06
VOL01	-4.47	1.05	-0.752702079	0.291411864	-0.000877598	-0.00017321	-2.51	1.26	-0.714226328	0.213823468	0.000277136	-0.001235566	-1.2	1.92	0.198036952	0.225926021	0.00039261	0.000398383	33.1	33.7	33.31570439	0.061790269	0	0	3.156	3.27	3.194655889	0.017940737	0.000232102	9.12E-05
VOL07	0.42	0.46	0.434375	0.005931804	2.40E-05	-6.01E-05	0.76	0.8	0.775384615	0.007262003	-9.62E-05	0	0.27	0.34	0.307836538	0.009231646	-2.40E-05	6.67E-20	34.9	35.4	34.96730769	0.14307227	0.002163462	0.001802885	0.273	0.276	0.275543269	0.000929254	0	0
VOL09	-0.91	-0.18	-0.572039801	0.038347156	7.08E-05	3.44E-05	-1.3	-0.79	-0.91822809	0.025463901	-3.44E-05	8.90E-05	-0.5	1.71	-0.13916571	0.09319104	7.85E-05	3.44E-05	32.6	33.3	32.91029468	0.049230874	0	0	0.243	0.273	0.258608113	0.00778477	4.59E-06	-1.91E-06
VOL13	0.98	1.01	0.998834951	0.003765188	0	0	-0.21	-0.09	-0.148058252	0.018091367	-0.000218447	6.07E-05	-0.17	-0.04	-0.066699029	0.026250783	0.000242718	-1.21E-05	31.6	32.6	31.69417476	0.160898715	0	0	0.404	0.415	0.412354369	0.001750355	-3.88E-05	1.58E-05
VOL10	-0.78	0.24	-0.407424749	0.211945785	-0.000401338	2.79E-05	-2	-0.18	-0.862920847	0.105756011	-9.48E-05	0.000136566	-1	0.54	-0.069698997	0.451747035	0.001059086	3.07E-05	32.9	33.3	33.10624303	0.045842042	0	0	6.79	7.846	7.554958751	0.228895378	-9.03E-05	-0.000277592
VOL15	-1.13	-0.89	-1.003439716	0.018808806	-2.66E-05	-2.22E-05	-0.33	-0.16	-0.271879433	0.019660586	0	0	0.08	0.36	0.153262411	0.025881521	-3.55E-05	4.43E-06	34.7	35.2	34.71365248	0.077469691	0	0	0.79	0.852	0.821741135	0.015771653	-8.78E-05	1.33E-05
VOL07	-0.13	0.03	-0.059817708	0.017588114	2.60E-05	-3.26E-06	0.83	1.06	0.921796875	0.01252707	1.30E-05	-3.26E-05	-0.06	0.1	0.047356771	0.031707777	-7.16E-05	-1.95E-05	34.7	35.6	34.79375	0.146708682	-0.000130208	0.000325521	0.268	0.274	0.271838542	0.001368345	1.95E-06	-4.88E-06
VOL03	0.59	1	0.923352144	0.044266586	-0.000389391	-7.05E-05	0.22	0.78	0.363961625	0.075138658	0.000468397	2.82E-05	-0.15	0.33	0.086636569	0.063089898	4.51E-05	3.67E-05	33.1	33.5	33.11670429	0.057729584	-0.000225734	0	0.052	0.057	0.055064334	0.000376111	-3.39E-06	2.82E-06
VOL02	-1	-0.86	-0.92390625	0.019323899	4.88E-05	-2.93E-05	-0.58	-0.35	-0.46078125	0.023162449	-0.00015625	-5.86E-05	-0.32	-0.1	-0.20609375	0.033819012	-1.95E-05	-0.000102539	31.6	31.8	31.60507813	0.031461685	0	0	1.781	1.839	1.808525391	0.012985845	4.10E-05	0
VOL10	0.1	1.03	0.658142857	0.249835905	-0.002946429	-0.000142857	0.25	1.49	0.632571429	0.195993336	0.002321429	0.001107143	-1.03	0.73	-0.060214286	0.389276743	0.002142857	-9.82E-05	32.4	32.6	32.59785714	0.020590765	0	0	2.592	2.712	2.665814286	0.031561411	0.000205357	0.000133929
VOL01	-1.39	0.72	-0.774497409	0.126942038	-4.66E-05	1.30E-05	-2.74	0.34	-0.697067358	0.114501852	3.63E-05	-1.30E-05	-0.31	1.07	0.102321244	0.087117337	-1.55E-05	-1.30E-05	33.3	33.7	33.31492228	0.073584178	0	0	3.305	3.594	3.413911917	0.057743254	-0.000119689	-6.19E-05
VOL05	0.94	1.07	1.000818363	0.008589609	9.98E-06	-2.50E-05	0.02	0.35	0.166427146	0.021662655	0.000189621	-0.000234531	0.01	0.37	0.100758483	0.030937184	-2.99E-05	-0.000224551	34.7	35.2	34.7249501	0.100280283	0.000598802	0.000499002	6	6.831	6.687497006	0.112299777	0	2.94E-05
VOL13	-0.22	0.69	0.079754717	0.087105099	0.000424528	0.000367925	-1.27	-0.19	-0.575	0.224838936	-0.001198113	-0.000226415	-1.1	1.11	0.333	0.738828662	-0.001811321	-0.000311321	32	32.4	32.02	0.080423408	0	0	0.002	0.652	0.435132075	0.184228308	-0.001068868	5.00E-05
VOL12	-1.74	1.04	-0.341379801	0.521244765	0.000675676	-1.42E-05	-2.07	1.22	-0.720825036	0.411773947	-0.000497866	8.18E-05	-0.77	2.68	0.082788051	0.342009657	0.000654339	-4.27E-05	33.3	33.7	33.3401138	0.089480808	-0.000284495	-7.11E-05	0.427	0.457	0.448637269	0.004892079	2.56E-05	0
VOL03	0.91	1.1	0.931523619	0.017024324	-1.33E-05	1.66E-06	-0.29	-0.15	-0.219221557	0.022560471	-3.33E-06	8.32E-06	0.26	0.42	0.375149701	0.043299859	7.98E-05	-4.62E-20	32.9	33.5	33.11157685	0.051060366	0	0	0.055	0.059	0.058213573	0.001111975	3.33E-06	2.33E-06
VOL18	0	0.35	0.162888889	0.080130813	-0.000282828	5.05E-06	-0.39	-0.14	-0.229515152	0.061026301	-0.000181818	-5.05E-06	0.85	1.08	0.955878788	0.025607477	2.02E-05	-5.05E-05	34.3	34.7	34.40666667	0.108320512	-0.000606061	-0.000606061	0.219	0.235	0.228640404	0.003437756	-2.93E-05	-2.53E-06
VOL14	-0.89	-0.19	-0.585764994	0.079918463	0.000165239	2.75E-05	-1.19	-0.1	-0.594810282	0.196696697	0.000752754	1.53E-05	-1.39	0.09	-0.521015912	0.38335895	-0.00121175	-2.45E-05	34.9	35.4	34.9130967	0.062288716	0.000367197	0	0.081	0.152	0.126835985	0.021936819	-2.20E-05	-3.67E-06
VOL11	-0.9	-0.78	-0.839639769	0.010534008	-3.60E-05	-1.08E-05	-0.73	-0.53	-0.611051873	0.017158867	-4.32E-05	-2.88E-05	0.09	0.31	0.179870317	0.039512307	-7.93E-05	-2.52E-05	31.4	32	31.60835735	0.049076888	0	0	0.074	0.077	0.076099424	0.000997215	2.88E-06	7.20E-07
VOL14	-0.44	-0.36	-0.3936	0.01221147	0	-4.40E-05	-0.92	-0.57	-0.722	0.064252004	-0.000304	-6.00E-05	-0.84	-0.49	-0.695936	0.058285881	0.00032	-6.40E-05	34.7	35.2	34.91872	0.092873902	0	0	0.147	0.15	0.1493328	0.001239857	-7.20E-06	-6.00E-06
VOL17	-0.8	-0.46	-0.658859857	0.137869372	-0.000332542	-2.97E-06	-1.09	-0.7	-0.842042755	0.096739521	0.000231591	-3.56E-05	-0.35	0.26	-0.069334917	0.130811588	0.000267221	8.91E-06	31.8	32.4	32.00902613	0.045867223	0	0	0.334	0.343	0.34013658	0.002472484	6.53E-06	-1.48E-06
VOL03	-0.88	2.34	0.807365729	0.457407871	-0.000217391	4.16E-05	-0.36	1.36	0.330140665	0.223851672	0.000485934	9.59E-06	-1.62	3.68	0.139578005	0.415600451	-0.000421995	9.59E-06	32.9	33.3	33.10358056	0.036291912	0	0	0.052	0.057	0.055126598	0.000577129	0	0
VOL01	-1.82	0.22	-0.220455729	0.376932418	0.000917969	1.30E-05	-1.91	0.46	-0.490885417	0.480360376	-0.001152344	-9.77E-06	-1.11	2.93	-0.225234375	0.60144353	0.001223958	2.93E-05	33.1	33.5	33.1671875	0.117997203	0.000390625	0.000325521	2.581	3.207	2.985084635	0.198334411	8.92E-05	-2.77E-05
VOL18	-0.39	1.6	0.37150641	0.157230559	0.000176282	-0.00010016	-0.47	2.04	0.913733974	0.190169458	-2.40E-05	-6.01E-05	-0.38	0.98	0.248269231	0.166446316	0.000841346	-5.21E-05	33.9	34.3	33.92147436	0.086159546	-0.000641026	0	0.122	0.223	0.128190705	0.009822651	6.41E-06	8.01E-07
VOL04	-1.09	-0.62	-0.810672691	0.027794594	-2.01E-05	2.51E-06	-0.77	-0.2	-0.634839357	0.034939338	-1.00E-05	3.01E-05	0.18	0.59	0.298594378	0.028798429	-2.01E-05	5.02E-06	33.9	34.3	33.93172691	0.077856769	0	0	0.36	0.45	0.381061245	0.025648913	7.58E-05	4.52E-06
VOL14	-0.71	1.05	-0.43533517	0.317715535	-4.59E-05	-2.30E-05	-1.88	0.7	-0.544049587	0.217669941	9.18E-06	-7.65E-20	-1.13	1.31	-0.65953168	0.29441427	4.59E-06	-1.15E-05	34.7	35.2	34.9040404	0.046966982	0.000275482	0	0.133	0.152	0.139197429	0.004464178	-7.35E-06	-2.30E-06
VOL07	-1.09	-0.53	-0.825219858	0.035051956	-3.55E-05	1.77E-05	-0.81	-0.44	-0.591347518	0.029784566	2.84E-05	3.19E-05	0.16	0.45	0.333134752	0.025032523	4.26E-05	3.55E-06	34.3	34.7	34.31531915	0.056299014	0	0	1.304	2.036	1.46907234	0.200852542	0.000764539	9.93E-06
VOL02	-0.98	-0.87	-0.92121875	0.017855732	7.81E-05	5.47E-05	-0.5	-0.36	-0.423125	0.024269	9.37E-05	7.81E-06	-0.36	-0.2	-0.27215625	0.027042339	4.69E-05	-3.91E-05	31.6	32	31.633125	0.100138576	0.0003125	-0.0009375	1.746	1.816	1.786425	0.02145083	0.000125	2.34E-05
VOL13	-1.16	-0.28	-0.907764706	0.059307305	-0.000189076	-1.26E-05	-0.93	0.79	-0.280092437	0.097718898	0.000264706	1.05E-05	-0.38	1.03	0.44507563	0.082009137	-0.000147059	-1.05E-05	31.6	32.2	31.82	0.079726423	0	-4.20E-05	0.205	0.902	0.467238655	0.146029076	-0.000428151	5.25E-06
VOL05	0.93	1.06	1.000473773	0.010573035	8.46E-06	-7.19E-05	0.01	0.26	0.15142132	0.025629341	-6.77E-05	-0.000139594	0	0.27	0.143130288	0.029013941	-1.69E-05	-4.23E-06	34.5	35.2	34.70693739	0.055211586	0.000338409	8.46E-05	6.064	7	6.708455161	0.155752888	-0.000417936	9.35E-05
VOL18	-0.36	0.06	-0.021247637	0.081560589	-0.000586011	-4.73E-06	0.07	0.29	0.167958412	0.036830863	-0.00020794	0	0.95	1.04	0.999413989	0.011314238	-2.84E-05	2.84E-05	34.7	35.2	34.71172023	0.066896283	0	0	0.094	0.099	0.096844991	0.001403001	-5.67E-06	0
VOL12	-0.48	-0.47	-0.477083333	0.004545297	0	-0.000381944	-0.89	-0.86	-0.871527778	0.004301073	-6.94E-05	0.000173611	0.4	0.42	0.408611111	0.004185144	0.000208333	0.000173611	33.3	33.3	33.3	7.11E-15	0	0	0.42	0.424	0.420944444	0.00062113	0	0
VOL13	0.11	0.45	0.205541667	0.025259452	-0.000895833	-0.002	-1.13	-0.48	-0.932166667	0.043783241	-0.000208333	-0.002729167	-0.54	-0.06	-0.349333333	0.055897724	-6.25E-05	0.000239583	31.8	32	31.80083333	0.012883021	-0.00125	0.001041667	0	1.428	0.666558333	0.432413783	0.000889583	0.000211458
VOL18	-1.47	-0.2	-0.629652476	0.203609183	-0.000221546	6.52E-06	-1.77	0.37	-0.828001738	0.164802501	0.000199826	3.69E-05	-1.08	0.68	0.008488271	0.222737821	-0.000121633	2.17E-05	34.1	34.5	34.15369244	0.097232813	0	4.34E-05	0.24	0.269	0.251987837	0.005558615	-1.39E-05	0
VOL05	0.04	1.64	0.531391129	0.286814189	0.001239919	2.52E-05	-0.84	1.38	0.534697581	0.260938731	-0.000826613	5.04E-06	-0.18	1.32	0.578608871	0.201681141	-0.001018145	-2.52E-05	34.1	34.5	34.17137097	0.108448253	0.001008065	-0.000604839	5.96	7.625	7.135280242	0.360578439	0.000220766	-0.000202621
VOL05	0.95	1.05	0.999492188	0.007025062	-9.77E-05	-0.000283203	0.13	0.27	0.188984375	0.015352109	-0.000292969	-0.000400391	0.07	0.18	0.105859375	0.020597608	1.95E-05	0.000205078	34.7	35.2	34.71875	0.083150842	-0.000195312	-0.001757813	6.663	7.081	6.879597656	0.099346056	0.000351562	-0.000351562
VOL07	-0.97	-0.68	-0.831385165	0.021048329	-6.70E-05	5.14E-05	-0.75	-0.44	-0.583958892	0.025255833	1.79E-05	1.34E-05	0.16	0.43	0.329821269	0.024479647	-0.000125112	6.48E-05	34.1	34.9	34.31126005	0.05053886	-0.000178731	0	1.217	1.418	1.304550492	0.044216998	1.88E-05	5.36E-06
VOL08	-1.96	-0.42	-1.024066558	0.04979036	-2.03E-06	4.06E-06	-1.09	0.98	-0.162378247	0.113467813	3.45E-05	-4.06E-06	-0.63	0.93	0.048465909	0.11983857	-1.01E-05	9.13E-06	34.1	34.5	34.11420455	0.072363959	0	0	3.664	3.885	3.768674919	0.04318734	5.68E-05	-7.10E-07
VOL07	-0.92	-0.79	-0.866545285	0.011692351	0	0	-0.67	-0.54	-0.598188609	0.013599785	1.40E-05	-1.17E-05	0.17	0.29	0.222026144	0.010945211	0	-6.48E-21	34.1	35.8	34.3611578	0.107965501	0.000280112	0.000233427	1.402	2.155	1.592960784	0.176731198	0.000178338	0
VOL08	-0.92	-0.86	-0.889488987	0.005929365	1.32E-05	1.10E-05	-0.59	-0.5	-0.530414097	0.010788531	-1.76E-05	0	0.15	0.26	0.210422907	0.010627742	-2.20E-05	1.32E-05	33.9	34.5	34.11251101	0.063539808	0	0	3.658	4.024	3.913595595	0.052686868	-2.82E-05	6.61E-06
VOL16	-0.93	-0.9	-0.91646875	0.00556487	4.69E-05	3.91E-05	-0.34	-0.31	-0.3310625	0.006234669	0	9.38E-05	0.39	0.43	0.40746875	0.008263188	1.56E-05	-4.69E-05	31.6	31.8	31.615	0.052678269	0	0	6.474	6.605	6.534475	0.013555188	0	0
VOL07	-0.12	0.71	0.18359375	0.134610168	0.000104167	-4.56E-05	0.32	1.12	0.870598958	0.116092661	-9.11E-05	0.000286458	-0.75	0.85	-0.046197917	0.244632212	0.001601563	0.000377604	33.3	33.5	33.4890625	0.045473851	0.00078125	-0.000651042	0.061	0.135	0.115101562	0.006782145	-0.000143229	-1.69E-05
VOL03	-0.38	1.06	-0.0583125	0.399547747	-0.003265625	0.000140625	0.03	1.1	0.80678125	0.215699333	0.00175	0.000296875	-0.75	0.28	-0.05984375	0.163788089	-0.0005	-0.000546875	32.4	32.6	32.553125	0.084721511	0	-0.00015625	0.068	0.075	0.073034375	0.00057179	-3.13E-06	9.38E-06
VOL05	0.95	1.04	0.999669348	0.005917036	0	-2.23E-06	0.05	0.28	0.194450402	0.018755684	8.94E-06	2.23E-05	0.01	0.21	0.085397676	0.023727641	2.68E-05	2.23E-06	34.3	34.9	34.50196604	0.055086857	0	0	5.82	7.09	6.680071492	0.169191153	-0.00021269	3.15E-05
VOL07	0.28	0.4	0.360715596	0.01530251	-3.67E-05	0	0.83	0.91	0.866568807	0.009961731	0	-4.59E-06	-0.14	0.01	-0.090275229	0.021793809	3.67E-05	-7.64E-20	34.5	34.9	34.69559633	0.060417981	0	0	0.268	0.274	0.272119266	0.00176055	-1.10E-05	0
VOL03	0.62	0.98	0.734471366	0.049759845	-0.00032489	4.13E-05	0.37	0.72	0.618821586	0.057130725	0.000247797	-0.000143172	-0.48	0	-0.125770925	0.060854419	0.000335903	-0.000126652	32	32.4	32.02422907	0.073512865	-0.000330396	0.000330396	0.062	0.066	0.064436123	0.001042751	0	0
VOL03	-0.28	1.32	0.091085165	0.535568203	0.001675824	5.15E-05	-0.31	0.96	0.68396978	0.325184283	-0.001050824	-1.03E-05	-0.68	0.32	0.138736264	0.144027801	-0.000322802	-1.03E-05	32.4	32.9	32.45027473	0.102039269	0.000274725	0	0.07	0.075	0.073070055	0.000515458	4.12E-06	3.43E-06
VOL03	-1.2	-0.81	-0.936494949	0.043257947	4.55E-05	1.26E-05	-0.67	0.18	-0.458040404	0.132090413	-8.59E-05	1.77E-05	-0.2	0.45	0.10620202	0.081164004	-2.02E-05	2.53E-06	32.2	32.6	32.39292929	0.060222693	0.00020202	0	0.016	0.05	0.041707071	0.002913405	0	0
VOL01	-1.35	-0.48	-0.780161616	0.094160695	0.000121212	-1.12E-19	-1.03	0.16	-0.616707071	0.196720242	-0.000212121	2.53E-05	-0.15	1.34	0.250989899	0.182553244	-0.000222222	-5.05E-06	33.1	33.7	33.31050505	0.058695822	0	0	3.156	3.254	3.204777778	0.018308223	-1.52E-05	0.000115152
VOL07	-1.2	-0.75	-0.955706522	0.039260013	-4.08E-05	4.76E-05	-0.63	-0.28	-0.477880435	0.042032167	2.72E-05	7.54E-20	-0.08	0.42	0.13173913	0.052675353	5.43E-05	-8.49E-20	34.1	34.3	34.25054348	0.086286481	-0.000271739	0.000815217	1.311	1.363	1.338057065	0.013302276	-0.000125	1.36E-05
VOL07	-0.03	1.66	0.758380148	0.133061804	-3.70E-05	2.64E-06	-0.47	1.63	0.576219641	0.108526593	3.06E-05	9.50E-06	-1.27	0.57	-0.013742344	0.156895627	-6.65E-05	-5.81E-06	33.5	34.7	34.08103485	0.25312281	0.000168955	0	0.236	0.383	0.281431468	0.030481914	1.16E-06	-7.92E-07
VOL11	0.04	0.07	0.061795977	0.004264096	7.18E-06	0	-1.02	-1	-1.005876437	0.004937159	0	0	-0.19	-0.15	-0.17112069	0.006103262	1.08E-05	1.08E-05	31.4	32	31.4670977	0.108850692	0.000143678	0	0.061	0.066	0.064011494	0.000210732	0	0
VOL10	-0.62	-0.54	-0.579494585	0.00569879	-6.02E-06	1.50E-05	-0.89	-0.77	-0.846750903	0.006304301	1.20E-05	3.01E-06	0.27	0.4	0.326089049	0.007924843	-6.02E-06	1.81E-05	33.1	34.5	33.16690734	0.113366343	0.000240674	0	7.574	7.948	7.674015644	0.065045396	-0.000169073	0.000154031
VOL04	-0.93	0.97	0.121132075	0.662976878	0.014056604	-0.003537736	-0.98	-0.27	-0.597924528	0.157676029	0.000660377	-0.001132075	-0.1	1.11	0.405849057	0.35828435	0.005471698	0.007688679	33.9	34.1	33.90754717	0.038111339	0	0	0.466	0.475	0.471830189	0.001940004	-0.000169811	-6.13E-05
VOL17	-0.85	0.55	-0.298780277	0.164748892	-0.000739619	-8.65E-06	-2.35	0.9	-0.796098616	0.123337753	-0.000134083	-6.70E-05	-1.05	0.38	-0.636643599	0.088156716	-3.03E-05	6.49E-06	31.8	32.2	31.86020761	0.099347134	0	4.33E-05	0.217	0.226	0.222122837	0.001339627	6.92E-06	2.16E-07
VOL07	-1	-0.92	-0.967082353	0.009378589	2.35E-05	5.88E-06	-0.5	-0.39	-0.441905882	0.01510405	-5.88E-05	2.94E-05	0.06	0.21	0.157482353	0.020211011	0.000141176	-1.63E-20	34.1	34.5	34.12823529	0.07358351	0	0	1.725	1.833	1.783216471	0.023437129	-9.29E-05	-3.41E-05
VOL01	-1.24	0.5	-0.774016649	0.158385769	-8.32E-05	7.22E-20	-2.009	0.1	-0.695795005	0.160240417	6.76E-05	1.82E-05	-0.46	1.31	0.079843913	0.141155026	-8.32E-05	-7.80E-06	33.3	33.7	33.50416233	0.041603533	0	-5.20E-05	3.633	4.558	3.861526535	0.199827281	3.85E-05	0
VOL11	-0.83	-0.44	-0.716355511	0.040938891	-3.97E-05	0	-0.98	-0.66	-0.767219464	0.035630434	1.49E-05	-4.22E-05	-0.15	0.26	0.041539225	0.036091495	-1.99E-05	-2.73E-05	31.6	32	31.70923535	0.118179299	-9.93E-05	-0.000248262	0.079	0.084	0.082010924	0.000233449	0	0
VOL05	0.91	1.08	1.000255319	0.012635313	1.42E-05	-3.55E-06	0.04	0.27	0.174397163	0.02804679	-9.93E-05	3.55E-06	0	0.22	0.11422695	0.031352575	1.42E-05	-6.40E-20	34.3	34.9	34.50822695	0.054216321	0	0	5.7	7.259	6.695678014	0.250536434	0.000337589	0
VOL17	-0.93	-0.78	-0.854232804	0.020601248	0.00010582	0.00010582	-0.78	-0.58	-0.667460317	0.028338557	-5.29E-05	0.000171958	-0.2	0.1	-0.086349206	0.060175271	0.000529101	5.29E-05	31.8	32	31.83809524	0.078535345	0	0.00026455	0.312	0.315	0.312190476	0.000731538	0	3.97E-06
VOL18	-0.14	0.61	0.412106326	0.05952994	3.87E-05	-4.21E-06	0.14	1.43	0.820740242	0.096485641	2.52E-05	6.31E-05	-0.58	0.96	0.371483849	0.26762436	-5.72E-05	3.87E-05	34.1	34.7	34.21823688	0.118098952	0.000168237	8.41E-05	0.122	0.152	0.12670323	0.002908326	0	0
VOL04	-0.96	-0.82	-0.861164773	0.034088056	-0.000213068	2.84E-05	-0.67	-0.5	-0.606306818	0.040042551	0.0003125	0	0.11	0.27	0.218295455	0.038055629	-0.00015625	-2.84E-05	33.9	34.1	34.09431818	0.033227708	0	0	0.323	0.327	0.323980114	0.00121877	1.42E-06	4.26E-06
VOL11	-0.11	0.27	0.010652742	0.030287431	9.14E-05	-3.85E-20	-1.22	-0.79	-1.023093995	0.022136747	1.96E-05	-1.96E-05	-0.4	0.19	-0.089177546	0.060683464	-0.000189295	-5.55E-05	31.2	31.8	31.41409922	0.067089127	0	0	0.059	0.066	0.061755875	0.002299775	6.53E-06	0
VOL18	-0.12	0.02	-0.058636364	0.022534409	4.26E-05	8.87E-20	0.6	1.34	0.926221591	0.053837791	0.000511364	0.000809659	-0.52	-0.07	-0.427613636	0.052672753	0.000653409	0.000213068	34.3	34.9	34.50113636	0.070701547	0	0	0.133	0.136	0.133860795	0.001327355	0	2.13E-06
VOL03	0.63	1.11	0.936221744	0.095765222	-0.000161464	-3.23E-05	-0.32	0.73	0.247405813	0.216121124	0.000322928	-4.57E-05	-0.24	0.42	-0.052066738	0.148946902	0.000123789	4.84E-05	32.9	33.3	32.99020452	0.106620769	0.000322928	0.000269107	0.05	0.057	0.052383208	0.001165331	0	0
VOL04	-0.92	-0.75	-0.832431373	0.01901419	4.90E-05	-1.96E-05	-0.73	-0.54	-0.625588235	0.031460325	-0.000205882	-9.80E-06	0.1	0.37	0.263176471	0.058209461	-0.000215686	-5.44E-20	33.9	34.7	34.11803922	0.077130386	0	0	0.314	0.324	0.317913725	0.00157069	8.82E-06	-2.94E-06
VOL08	-1.18	-0.9	-1.0252	0.026027678	-4.00E-05	-2.40E-05	-0.27	-0.04	-0.207984	0.02125878	7.20E-05	2.40E-05	0	0.17	0.077888	0.022641984	3.20E-05	-4.00E-06	34.1	34.5	34.12592	0.083331588	0	8.00E-05	3.856	4.106	3.9357184	0.055397364	0.0003072	-0.00012
VOL03	-1	1.11	0.729398008	0.146803775	0.000116934	4.87E-05	-0.47	1.25	0.351779991	0.114416031	8.45E-05	3.14E-05	-1.13	3.03	-0.540528367	0.16163167	0.000151581	1.95E-05	32	32.4	32.07622347	0.107784228	-0.000129926	0.000108272	0.062	0.068	0.064694673	0.001078501	4.33E-07	1.30E-06
VOL18	-0.4	0.14	-0.071298701	0.042754225	-0.000883117	0.000590909	-0.6	1.49	0.133948052	0.155344602	-0.002441558	-0.000720779	0.13	1.16	0.99161039	0.08901775	0.002558442	-0.000577922	34.3	34.9	34.51662338	0.07159791	0.000519481	0.00012987	0.133	1.072	0.219984416	0.14300662	4.81E-05	-1.17E-05
VOL15	-1.04	-1	-1.015117253	0.005775938	-8.38E-06	0	-0.29	-0.2	-0.240293132	0.023039501	3.35E-05	-2.09E-06	0.05	0.16	0.101716918	0.022576509	1.68E-05	2.09E-06	34.5	35.2	34.61582915	0.115146215	-0.000167504	4.19E-05	0.735	0.833	0.77500335	0.022922672	-5.74E-05	-3.77E-06
VOL15	-1.53	0.92	-0.957852486	0.2497118	0.000472698	-1.83E-05	-1.91	-0.13	-0.297550937	0.119190049	-0.000242461	-1.83E-05	-0.99	4.74	0.158826406	0.155289802	0.000199674	9.37E-05	34.7	35.2	34.71735941	0.089780337	0	0	0.722	0.933	0.779483293	0.032335792	5.93E-05	-3.06E-06
VOL11	-0.95	-0.68	-0.744425612	0.035209885	-0.000310734	9.42E-06	-0.8	-0.54	-0.741035782	0.035667705	0.000499058	5.18E-05	-0.13	0.11	0.040338983	0.02845484	-6.59E-05	0.000108286	31.6	32.2	31.79397363	0.065823991	0	0	0.082	0.086	0.082387947	0.000809644	-1.88E-06	-5.65E-06
VOL10	-0.82	-0.75	-0.795078125	0.012310824	0.000130208	7.81E-05	-0.77	-0.69	-0.721197917	0.014688516	-0.000221354	-0.000104167	-0.22	-0.15	-0.197291667	0.01129428	5.21E-05	9.77E-05	34.1	34.5	34.3015625	0.026957842	-0.000520833	0	6.763	6.925	6.847304688	0.029361582	-0.000197917	-0.000471354
VOL09	0	0.31	0.271490385	0.02149888	-0.000805288	-0.000270433	-1.15	-0.26	-0.331754808	0.117512469	-0.002103365	-0.000108173	-0.21	0.99	0.899663462	0.116044099	-0.002896635	-0.000390625	32.4	32.9	32.61009615	0.071346867	0	0	0.267	0.286	0.277810096	0.005253204	-2.64E-05	1.80E-06
VOL15	-1.32	1.13	-0.633367273	0.275928725	-0.000116364	3.03E-20	-1.11	0.54	-0.665156364	0.161595548	-3.64E-06	-9.09E-06	-0.3	1.25	0.364298182	0.17512364	-0.000221818	-1.09E-05	33.9	34.5	34.12036364	0.083512952	0	0	0.522	0.645	0.558802909	0.026803034	8.51E-05	-4.00E-06
VOL14	-0.73	0.99	-0.400459477	0.251305042	-0.000169113	-2.39E-05	-1.55	-0.01	-0.786273133	0.163068132	9.25E-05	7.98E-06	-0.57	1.55	0.428787492	0.2829202	7.02E-05	3.19E-06	34.7	35.4	34.90638162	0.086172916	0	0	0.147	0.152	0.149471602	0.001159431	0	-4.79E-07
VOL03	0.07	0.93	0.667704131	0.181413526	-0.000100865	2.40E-06	-0.18	0.92	0.29857829	0.233054099	-0.000115274	-0.000129683	-1.09	-0.28	-0.603256484	0.115242969	-0.000254563	-0.000115274	32.9	33.3	32.91325648	0.054190936	0	0	0.048	0.068	0.053923151	0.006398836	1.92E-06	0
VOL11	-0.78	-0.63	-0.686966732	0.01500805	0	0	-0.88	-0.71	-0.79592955	0.014261567	1.96E-05	2.45E-06	-0.11	0.11	0.010626223	0.023265658	3.91E-05	-2.72E-20	31.4	32	31.60978474	0.045782527	0	0	0.077	0.093	0.077221135	0.000819302	7.34E-06	6.12E-06
VOL04	-0.92	-0.77	-0.815652174	0.016268076	-1.89E-05	0	-0.72	-0.56	-0.648355388	0.025518042	-9.45E-06	1.89E-05	0.16	0.35	0.263024575	0.030402488	-6.62E-05	-2.84E-05	33.9	34.3	33.92230624	0.066463265	0.000189036	-0.000567108	0.429	0.482	0.448663516	0.009805876	8.32E-05	0
VOL18	-0.09	1.59	0.205617284	0.371303911	0.002746914	-9.26E-05	-0.29	1.38	0.352561728	0.201489621	-0.000462963	2.31E-05	-0.23	1.04	0.810648148	0.332987617	-0.001682099	0.000192901	34.7	34.9	34.80493827	0.099877993	0.000925926	-0.001080247	0.092	0.124	0.098151235	0.009838446	7.72E-05	0
VOL12	-2.19	4.58	-0.227498282	0.489480961	0.000123711	7.73E-06	-3.51	0.32	-0.844261168	0.155308983	-0.000118557	3.01E-05	-1.32	2.95	0.345408935	0.164885948	-0.000182131	1.03E-05	33.1	34.9	33.45037801	0.105313448	0.000103093	-0.000103093	0.432	0.477	0.452076632	0.01112225	6.53E-06	7.73E-07
VOL08	-1.24	-0.38	-0.653616071	0.210629064	0.001484375	-8.37E-05	-2.05	0.38	-0.642901786	0.337566884	-0.001584821	-5.58E-06	-0.61	1.04	-0.038370536	0.350382159	-0.000870536	-5.58E-06	34.1	34.5	34.121875	0.085377641	0	0	3.444	3.957	3.743216518	0.094453243	0.000457589	1.45E-05
VOL01	-1.24	-0.51	-0.806907731	0.042136389	-1.25E-05	8.31E-06	-1.58	-0.45	-0.673458022	0.045052981	-2.08E-05	1.66E-05	-0.39	0.7	0.067015794	0.046818895	8.73E-05	-3.33E-05	33.3	33.7	33.4286783	0.113877472	0.000166251	0	3.207	4.432	3.421870324	0.336286623	0.000633416	1.75E-05
VOL17	-0.82	-0.49	-0.690317195	0.126209935	-0.000492487	-2.50E-05	-0.93	-0.68	-0.802854758	0.069522799	0.000292154	-1.67E-05	-0.53	0.03	-0.160450751	0.161632832	0.000509182	2.09E-05	32	32.4	32.00734558	0.039353699	0	0	0.354	0.36	0.356006678	0.001678686	1.09E-05	6.68E-06
VOL10	-0.47	0.59	-0.000194004	0.239415362	0.000917108	-4.41E-06	-1.64	-0.37	-1.044656085	0.075482083	-0.00010582	4.90E-20	-0.69	0.98	-0.056825397	0.091583038	4.41E-05	1.76E-05	33.5	34.1	33.70705467	0.042242712	0	0	6.391	7.368	7.264940035	0.149576958	0.000369489	0.000218695
VOL14	-0.61	-0.51	-0.552234332	0.010317553	-6.81E-06	1.70E-05	-0.47	-0.29	-0.381893733	0.039724318	-0.000163488	-3.75E-05	-0.88	-0.72	-0.82113079	0.020760784	8.17E-05	-3.41E-06	34.9	35.4	34.95544959	0.118765228	0.000613079	0.000715259	0.133	0.136	0.133152589	0.00053858	0	1.36E-06
VOL13	0	1.26	0.679876633	0.371246751	0.000562409	-1.45E-05	-1.18	0.62	-0.345703919	0.254719128	0.000359216	1.27E-05	-0.4	1.02	0.384056604	0.356516593	-0.00063135	-3.81E-05	31.6	32	31.71756168	0.109076501	-0.000217707	0.000181422	0.393	0.44	0.418058781	0.012843431	-1.09E-05	0
VOL05	0.97	1.04	1.001510574	0.00618074	-1.51E-05	3.78E-05	0.05	0.26	0.136888218	0.017191669	-3.02E-05	-2.52E-06	0.06	0.22	0.127905337	0.025384121	2.01E-05	-1.40E-20	34.5	34.9	34.51792548	0.079531144	0	0	5.928	7.355	6.835296073	0.234580041	-4.03E-05	-2.27E-06
VOL07	-1.01	0.81	0.038694211	0.170489278	-2.04E-05	-1.40E-19	-1.25	4.67	0.670351951	0.242639314	-4.34E-05	6.38E-07	-0.56	2.79	0.563274675	0.273491389	5.48E-05	3.19E-06	34.1	34.9	34.51076256	0.144176968	0.000127518	6.38E-05	0.247	0.282	0.252852589	0.002682026	1.28E-07	8.93E-07
VOL03	-1.01	-0.86	-0.922202008	0.010672816	-3.14E-06	9.41E-06	-0.58	-0.4	-0.514209536	0.015449233	6.27E-06	-1.57E-06	-0.06	0.17	0.059303639	0.023431031	2.82E-05	-9.41E-06	32.2	32.6	32.39184442	0.068383272	-0.000125471	0	0.042	0.044	0.042062735	0.000348618	0	0
VOL10	-0.21	1.3	0.051286982	0.203922266	-0.000177515	-1.99E-19	-0.49	1.33	0.877899408	0.176169033	-0.000184911	1.85E-05	-0.18	0.91	0.432825444	0.200324823	0.00079142	1.85E-05	32.4	32.9	32.60073964	0.063776957	0	0	2.628	3.259	2.721826923	0.134362503	-0.000824704	4.44E-05
VOL02	-1.05	-0.63	-0.873072	0.138165708	2.40E-05	2.40E-05	-0.35	0.11	-0.17136	0.144559712	6.40E-05	4.40E-05	-0.81	-0.18	-0.436592	0.215387431	-8.00E-06	-1.60E-05	31.8	32.2	31.81152	0.064956059	0	0	1.898	1.964	1.9238	0.016679472	-9.28E-05	0
VOL03	-0.31	-0.08	-0.212631579	0.028673526	-5.46E-05	4.72E-05	0.67	1.04	0.839036743	0.03449689	4.97E-06	9.93E-06	0.2	0.42	0.319314796	0.036007657	-9.93E-05	-2.23E-05	32	32.6	32.20278054	0.040750342	0	0	0.068	0.073	0.071389275	0.000887631	-4.47E-06	7.45E-06
VOL12	-1.52	-0.05	-0.740333333	0.250386146	0.002270833	0.00075	-1.68	0.11	-0.580791667	0.299712012	-0.001125	-0.000354167	-0.26	1.2	0.334375	0.254879925	0.001229167	0.001302083	33.3	33.5	33.31083333	0.045269256	0	0.000208333	0.4	0.433	0.427066667	0.007550644	0.000108333	2.08E-05
VOL11	-1.21	0.48	-0.930502382	0.109217099	1.52E-05	6.50E-06	-1.41	-0.19	-0.402026851	0.091463048	-6.93E-05	-1.52E-05	-0.33	0.81	0.277163274	0.049882145	2.17E-06	6.50E-06	31.6	32	31.62130793	0.079167524	0	0	0.066	0.073	0.069786921	0.001976822	-8.66E-07	9.74E-07
VOL03	-1	-0.52	-0.908854962	0.086037815	-0.000903308	3.18E-05	-0.89	0.15	-0.07475827	0.152729217	0.000483461	-1.91E-05	-0.83	0.76	0.442900763	0.225337141	0.003167939	6.36E-06	32.2	32.6	32.40508906	0.053141079	0	0	0.042	0.044	0.042050891	0.000314947	0	0
VOL15	-1.02	-1	-1.004553283	0.005001573	0	-2.69E-06	-0.3	-0.25	-0.271614639	0.007706821	-3.77E-05	1.35E-05	0.11	0.14	0.130764263	0.005466147	2.15E-05	0	34.5	35.2	34.66996771	0.097614711	-0.000107643	0.000322928	0.803	0.936	0.863453175	0.037318347	-0.000135091	-5.65E-06
VOL03	-1.04	1.32	0.646492918	0.385652011	3.40E-05	1.42E-06	-0.69	1.68	0.544991501	0.276104965	-3.12E-05	-8.50E-06	-0.34	0.66	0.055767705	0.140042253	-6.80E-05	1.70E-05	31.8	32.4	31.9811898	0.096908302	0.000113314	0	0.048	0.062	0.058771671	0.003261327	1.70E-06	1.70E-06
VOL12	-1.13	-0.28	-0.950027137	0.098525076	-0.000929444	4.41E-05	-1.14	-0.28	-0.448046133	0.097437914	0.000841248	3.73E-05	-0.01	0.71	0.162930801	0.086186109	-3.39E-05	9.84E-05	33.3	33.7	33.50108548	0.042943458	0	0	0.466	0.489	0.480332429	0.005138457	1.56E-05	5.43E-06
VOL16	-0.94	-0.87	-0.906551127	0.010468798	-3.47E-05	-4.33E-06	-0.37	-0.25	-0.32779896	0.014842015	-0.000103986	1.20E-19	0.36	0.5	0.427088388	0.018141963	-6.07E-05	8.67E-06	31.6	32	31.68076256	0.102282991	0	0.000953206	6.465	6.614	6.557155979	0.038483109	-0.000129983	0
VOL10	0.05	0.18	0.107209821	0.012870602	-2.79E-05	1.40E-05	-1.13	-1.02	-1.063247768	0.012158229	5.58E-06	-1.12E-05	-0.14	0	-0.066774554	0.02158296	-3.35E-05	1.94E-20	33.5	34.1	33.70982143	0.050814476	0	0	7.018	7.65	7.38049442	0.159573161	-0.000285714	0
VOL13	-0.06	0.21	0.020223881	0.044595469	-7.46E-06	-1.49E-05	-1.16	-0.54	-0.718373134	0.133464326	-0.000567164	-0.000108209	-0.23	0.91	0.688358209	0.250463433	-0.001432836	6.34E-05	31.8	32.2	31.87283582	0.107381395	-0.000447761	0.000373134	0.006	1.618	1.158376119	0.261157136	0.000901493	7.65E-05
VOL07	0.26	0.3	0.277100592	0.007166362	-7.40E-05	-4.44E-05	0.77	0.81	0.791686391	0.004846385	2.96E-05	0	0.38	0.42	0.406094675	0.006671712	5.92E-05	0	34.5	34.9	34.60591716	0.118273648	0.000887574	0.000739645	0.263	0.268	0.267381657	0.001119708	0	0
VOL07	0.13	0.17	0.149130901	0.006110221	-1.07E-05	-2.68E-06	0.87	0.96	0.913143777	0.005756945	-5.36E-06	-1.07E-05	-0.21	-0.08	-0.115933476	0.006893416	1.49E-20	3.72E-21	33.3	33.7	33.44828326	0.100360152	0.000214592	5.36E-05	0.11	0.117	0.113741416	0.001437795	4.29E-06	2.15E-06
VOL13	-0.9	0.36	0.089751553	0.167665559	0.001656315	6.73E-05	-2	-0.09	-0.826252588	0.21180833	0.000414079	-0.000471014	-0.41	1.32	0.514865424	0.281086572	0.001770186	0.000439959	31.8	32.2	31.81283644	0.066257764	0	0	0.527	0.643	0.579074534	0.01970346	5.59E-05	1.04E-05
VOL14	-0.6	-0.27	-0.500868056	0.026554647	1.74E-05	2.03E-05	-0.74	-0.29	-0.456793981	0.038442166	1.74E-05	2.03E-05	-1.07	-0.66	-0.823900463	0.028147993	-6.37E-05	6.08E-05	33.7	35.2	34.91145833	0.073413486	0	0	0.138	0.152	0.14843287	0.00323896	5.79E-06	-8.68E-07
VOL07	-0.99	-0.88	-0.949005848	0.009832216	9.75E-06	-2.44E-05	-0.64	-0.41	-0.50042885	0.015703494	0	-2.71E-20	0.07	0.18	0.11834308	0.010038097	2.92E-05	-2.44E-05	34.1	34.5	34.23996101	0.106611821	-0.000584795	-0.000584795	1.303	1.519	1.396545809	0.063772701	5.07E-05	-5.85E-06
VOL16	-0.97	-0.78	-0.880833333	0.016364447	0	1.63E-06	-0.39	-0.09	-0.276113281	0.026698747	2.60E-05	-2.71E-20	0.37	0.65	0.495240885	0.018528393	9.77E-06	-9.77E-06	29.9	31.4	31.09576823	0.112853881	6.51E-05	-0.000195312	5.765	6.765	6.245219401	0.07192744	-1.11E-05	-8.46E-06
VOL18	-0.32	0.05	-0.103195592	0.129978734	0.000853994	-6.89E-06	0.06	0.31	0.19677686	0.063252716	0.000606061	-8.95E-05	0.93	1.06	0.988292011	0.017276	-8.26E-05	2.07E-05	34.7	35.2	34.73498623	0.120211876	0	0	0.092	0.099	0.095137741	0.001084721	-5.51E-06	0
VOL01	-0.88	-0.75	-0.80384375	0.017515367	6.25E-05	1.56E-05	-0.73	-0.61	-0.6783125	0.019644397	3.13E-05	-7.81E-06	0	0.11	0.068875	0.021865712	-9.38E-05	0.000101563	33.5	33.9	33.515625	0.066188061	0	0	3.44	4.476	4.185928125	0.157668376	0.000373437	4.77E-05
VOL12	-1.11	-0.13	-0.413529412	0.15913151	-0.001525735	0.000404412	-1.29	-0.33	-0.903566176	0.121116752	0.001617647	0.000395221	-0.32	0.86	0.346544118	0.13131618	-0.001856618	0.000854779	33.3	33.7	33.33161765	0.080624589	-0.001102941	0.000919118	0.409	0.445	0.438808824	0.003650171	-0.000113971	-2.76E-06
VOL18	0.06	0.47	0.304271882	0.050994681	-6.78E-05	-6.78E-06	0.47	1.12	0.884632068	0.0873116	-1.94E-05	-1.07E-05	-0.87	0.12	-0.372044926	0.151670791	-9.30E-05	9.68E-07	34.3	34.7	34.49914795	0.054103945	-3.87E-05	0.000116189	0.101	0.131	0.122785825	0.002914251	0	0
VOL07	-0.43	1.45	0.111859035	0.134645535	0.000238884	7.10E-06	-0.24	2.92	0.844981079	0.163481009	7.33E-05	-2.37E-05	-0.98	1.45	0.196736045	0.276914236	-0.000238884	-4.02E-05	34.3	34.9	34.51447493	0.058671299	0	0	0.254	0.263	0.25880842	0.00188599	3.07E-06	-7.10E-07
VOL11	-0.87	-0.75	-0.806302703	0.024445311	-2.16E-05	-2.43E-05	-0.75	-0.58	-0.672594595	0.030370202	-5.41E-06	5.41E-06	-0.09	0.03	-0.031416216	0.013333346	5.41E-06	-1.08E-05	31.6	32.2	31.80756757	0.043458922	0	0	0.084	0.088	0.0856	0.000948398	-1.08E-06	2.70E-06
VOL03	-0.77	0	-0.31865625	0.126373976	0.00121875	0.000242187	-0.04	1.85	0.699	0.169978675	-4.69E-05	0.000554688	-0.53	0.92	0.43415625	0.283420912	0.003203125	-0.000265625	32.4	32.6	32.401875	0.01927393	0	0	0.039	0.042	0.040809375	0.001467749	-4.69E-06	1.17E-05
VOL02	-2.06	0.39	-0.934427083	0.161407578	6.51E-06	1.81E-20	-1.66	1	-0.387421875	0.111871481	-1.95E-05	-1.63E-06	-1.15	0.85	-0.246777344	0.110367957	2.28E-05	-1.30E-05	31.4	31.8	31.50677083	0.11390781	-0.000130208	0	2.02	2.314	2.122345052	0.0713579	6.84E-05	0
VOL12	-1.08	-0.62	-0.865873606	0.146222824	-1.49E-05	-3.72E-06	-0.77	-0.17	-0.350840149	0.095725563	0.000100372	-1.12E-05	-0.02	0.84	0.348066914	0.283505373	-1.86E-05	1.49E-05	33.3	33.7	33.50118959	0.043611129	0	0	0.472	0.482	0.476428253	0.002328956	1.12E-06	5.20E-06
VOL03	0.77	1.06	0.871934156	0.044789905	0.000174897	-5.14E-06	0	0.62	0.460390947	0.092202427	-6.17E-05	1.03E-05	-0.5	0.82	-0.001440329	0.085845969	0.000195473	3.60E-05	32.9	33.3	33.10534979	0.045044343	0	0	0.052	0.057	0.055053498	0.000375727	0	1.03E-06
VOL15	-1.18	-0.86	-1.01675253	0.026511986	2.30E-05	2.07E-05	-0.37	-0.01	-0.226660534	0.060918889	-9.20E-05	2.53E-05	0.01	0.35	0.113633855	0.035190979	0.000105796	-9.43E-05	34.5	34.9	34.52870285	0.07992908	0.000551978	0.000459982	0.738	1.325	0.983613615	0.131953993	0.000163753	0
VOL10	-1.22	0.09	-0.712607897	0.205224224	-0.000266299	2.30E-06	-1.29	-0.4	-0.753617998	0.138089899	0.000146924	2.30E-06	-0.66	0.81	0.117979798	0.184477411	-0.000298439	-1.38E-05	33.1	33.5	33.3134068	0.058164934	-9.18E-05	-0.000229568	6.925	7.846	7.650333333	0.133503376	-5.42E-05	0.000101928
VOL07	-1.14	0.49	-0.49888587	0.289909765	-0.000203804	3.77E-20	-1.5	-0.23	-0.83673913	0.251754641	4.08E-05	3.40E-05	-0.96	0.67	-0.196168478	0.24718193	6.79E-05	-3.40E-05	34.1	34.5	34.11576087	0.0577802	0	0	1.564	1.913	1.67190625	0.081158331	0.000336277	-1.29E-05
VOL15	-1.14	-0.9	-1.008198582	0.016860386	0	0	-0.51	0.41	-0.262028369	0.042426397	0	-3.55E-06	-0.22	0.35	0.133957447	0.034101615	3.55E-05	1.77E-05	34.5	35.2	34.70666667	0.058814128	0.000425532	-0.00035461	0.787	0.872	0.827224113	0.02451066	5.67E-05	6.03E-06
VOL16	-1	-0.89	-0.949257812	0.014968585	-4.88E-05	-3.42E-05	-0.32	-0.22	-0.264941406	0.012390004	-6.84E-05	2.44E-05	0.33	0.43	0.372480469	0.017079193	1.95E-05	-5.37E-05	31.4	31.8	31.48476563	0.1011764	0.000195313	-0.000488281	6.33	6.53	6.443296875	0.028790287	-0.00018457	-0.00018457
VOL08	-0.9	-0.88	-0.889942482	0.001645685	0	0	-0.57	-0.5	-0.533993426	0.005943582	-2.05E-05	-3.29E-05	0.18	0.22	0.197477403	0.005187973	1.23E-05	1.03E-05	33.9	34.3	33.92284306	0.085251636	0	0	4.431	4.55	4.483771569	0.015737433	-2.47E-06	8.83E-06
VOL18	0.37	0.58	0.473886926	0.035063012	0	4.42E-05	0.68	1.2	0.869646643	0.057778811	-0.000141343	4.42E-05	-0.51	0.44	-0.188374558	0.197498958	-0.000909894	2.21E-05	34.3	34.7	34.37597173	0.110677448	0.000353357	-8.83E-05	0.117	0.131	0.125333922	0.00178623	0	0
VOL16	-0.47	-0.3	-0.447574207	0.01903912	-5.12E-06	1.54E-05	-1.23	-0.82	-0.995885363	0.018612549	1.02E-05	0	-0.13	0.24	0.011484135	0.023215161	4.09E-05	-2.56E-06	31.6	32	31.69744115	0.104766655	-0.000102354	0.000204708	6.556	6.758	6.632716479	0.026549359	3.02E-05	-9.06E-05
VOL03	-0.84	-0.73	-0.765051395	0.017818765	-7.34E-06	1.10E-05	-0.65	-0.34	-0.536035242	0.040941475	-1.47E-05	7.34E-06	0.4	0.73	0.482070485	0.027074179	-5.87E-05	3.30E-05	32.4	32.9	32.40910426	0.059161463	0	0	0.05	0.053	0.051544787	0.000864442	0	0
VOL12	-1.01	0.45	-0.215094086	0.494938621	0.001733871	2.02E-05	-1.36	-0.14	-0.749556452	0.24143376	-0.000504032	-1.01E-05	-0.52	1.28	0.327526882	0.335207065	-0.000275538	8.40E-05	33.3	33.7	33.42849462	0.112378453	0	0	0.479	0.595	0.566766129	0.023848235	-0.000108199	-1.41E-05
VOL04	-1.27	-0.73	-0.843086735	0.049124089	-7.65E-05	7.08E-20	-0.8	-0.24	-0.582780612	0.062931554	-0.000255102	-3.54E-20	0	0.57	0.302704082	0.081973952	-0.000446429	1.91E-05	34.1	34.3	34.11020408	0.044007875	0	0	0.31	0.327	0.314293367	0.002504721	1.15E-05	1.15E-05
VOL10	-0.82	-0.8	-0.810127226	0.004001793	3.82E-05	-3.82E-05	-0.73	-0.7	-0.714071247	0.005165457	3.82E-05	-3.82E-05	-0.18	-0.11	-0.161043257	0.007460202	-3.82E-05	-6.36E-05	33.9	34.3	34.06641221	0.087321482	-0.000508906	0	6.944	7.171	7.052625954	0.045202457	8.40E-05	-0.000209924
VOL13	-2.28	0.18	-0.688117733	0.259124511	-0.000443314	5.45E-19	-1.5	2.75	-0.537565407	0.22401617	-9.08E-05	-9.08E-06	-1.5	1.83	0.461031977	0.256563456	-0.000301599	-1.27E-05	31.6	32	31.67165698	0.106798761	0.000145349	0	0.684	0.902	0.77762936	0.04915966	2.51E-05	-3.27E-06
VOL05	0.93	1.05	0.999436214	0.006150634	-2.06E-06	-7.20E-06	0.09	0.32	0.197279835	0.015506798	2.26E-05	1.65E-05	-0.04	0.24	0.080279835	0.029087704	-4.12E-06	-1.03E-05	34.1	34.7	34.31539095	0.070810646	0	0	5.897	7.355	6.925190535	0.156933635	-7.10E-05	-3.14E-05
VOL18	-0.63	-0.25	-0.4013125	0.04754106	-0.00021875	-5.47E-05	-1.11	-0.75	-0.99128125	0.03819255	-6.25E-05	2.34E-05	-0.15	0.62	0.09859375	0.134355722	-0.000453125	-0.00028125	33.9	34.1	34.08125	0.058296119	-0.0009375	-0.00078125	0.222	0.237	0.231428125	0.004193129	2.81E-05	9.38E-06
VOL03	0.15	0.48	0.289437109	0.022517757	-0.000111188	-2.26E-05	0.17	0.71	0.57314107	0.049768068	2.78E-05	4.17E-05	-0.97	-0.63	-0.715281445	0.040346493	-2.43E-05	1.56E-05	32.9	33.3	32.90958999	0.047065803	0	0	0.05	0.055	0.052003475	0.000188226	0	0
VOL01	-3.25	1.46	-0.126525822	0.370632179	-0.000535211	1.41E-05	-4.82	3.5	-0.814328638	0.452881588	0.000492958	-0.000124413	-1.32	1.94	0.128507042	0.407220887	0.000276995	0.00021831	33.1	33.5	33.10920188	0.056417471	0	0	3.42	3.775	3.635022535	0.058511196	-2.02E-05	3.87E-05
VOL02	-1.03	-0.89	-0.949201681	0.012874364	0	0	-0.43	-0.26	-0.351302521	0.019899561	-2.63E-05	1.58E-05	-0.41	-0.13	-0.276439076	0.02655319	3.68E-05	-1.58E-05	31.4	31.8	31.57457983	0.092949069	-0.000315126	-0.000262605	2.044	2.115	2.077941176	0.020129693	-6.04E-05	-1.18E-05
VOL08	-1.44	-0.38	-0.84940625	0.257510844	-0.001625	0.0001875	-1.03	0.59	-0.372	0.35937237	0.001765625	-0.000179688	-0.87	0.71	0.13659375	0.289027395	0.0011875	-2.34E-05	34.1	34.3	34.105	0.03122499	0	0.00015625	3.764	3.969	3.897321875	0.041033669	-0.000178125	0.000201562
VOL12	-1.29	-0.5	-0.805094697	0.083650102	-0.000520833	1.89E-05	-1.61	-0.07	-0.631950758	0.108099024	0.002272727	-0.000809659	-0.51	0.72	-0.061174242	0.335022817	0.001164773	-0.000340909	33.3	33.7	33.325	0.074747048	0.000568182	0.000473485	0.444	0.476	0.456956439	0.008196451	-1.14E-05	6.16E-06
VOL03	0.76	1.35	0.870778523	0.058664653	2.68E-05	-3.36E-06	0.16	0.59	0.439073826	0.110949901	-4.03E-05	9.31E-21	-0.22	0.29	-0.06895302	0.134188005	-0.000107383	3.02E-05	32.9	33.3	33.10939597	0.060136625	0	0	0.054	0.057	0.05504698	0.000309483	0	0
VOL03	-1	0.02	-0.394322767	0.408409496	0.001282421	5.00E-21	-0.18	1.08	0.619524496	0.426357711	0.001304035	-1.80E-05	-0.22	0.45	0.014582133	0.202174165	-0.000634006	-7.56E-05	32	32.4	32.02305476	0.071532463	0	0	0.055	0.071	0.067880403	0.003352721	7.20E-06	0
VOL13	-1.25	0.51	-0.274817444	0.446969077	0.001130832	1.27E-05	-1.45	0.32	-0.565486815	0.220177911	-0.000339757	1.27E-05	-1.31	1.5	0.044513185	0.648579518	-0.001105477	7.61E-06	31.8	32.2	31.83225152	0.092159145	0	0.00010142	0.219	0.913	0.750075051	0.169864797	0.000508114	-1.77E-06
VOL17	-0.91	-0.67	-0.85161463	0.022796809	-1.34E-05	-1.12E-05	-0.91	-0.35	-0.563568243	0.0395213	-4.95E-20	-2.23E-06	-0.56	0.54	0.273050847	0.18159165	-0.000539697	1.12E-05	31.8	32.2	31.82658341	0.071481172	0	0	0.298	0.307	0.302912578	0.001614893	4.01E-06	3.35E-06
VOL07	-1.34	-0.16	-0.955596708	0.074125588	6.17E-06	6.17E-06	-1.2	0	-0.459884774	0.076326049	-3.91E-05	6.17E-06	-0.88	0.67	0.133555556	0.100987878	-3.09E-05	6.17E-06	34.1	34.7	34.19580247	0.111290938	0	7.31E-19	1.333	2.032	1.557672428	0.129368064	-0.000152881	1.85E-06
VOL07	-1.23	-0.52	-0.94566879	0.061562188	0.000242038	-4.14E-05	-0.93	-0.17	-0.487503185	0.055919713	-0.000210191	-4.78E-05	-0.42	0.83	0.146535032	0.075689403	0.00033121	3.82E-05	34.1	34.5	34.29515924	0.059953327	0.000254777	0	1.162	1.333	1.242280255	0.043954498	2.29E-05	0
VOL02	-1.01	-0.81	-0.955669516	0.025042281	7.12E-06	2.14E-05	-0.43	-0.19	-0.292464387	0.033368285	-0.000106838	4.99E-05	-0.49	-0.18	-0.306695157	0.040250865	-0.00011396	-3.92E-05	31.8	32.2	31.81054131	0.051777443	0	0	1.872	1.906	1.890786325	0.010599948	-8.55E-06	1.10E-05
VOL07	-0.7	-0.06	-0.309566563	0.043906481	-5.16E-06	3.87E-05	-1.31	-0.45	-1.020629515	0.061899049	-3.61E-05	1.81E-05	-0.99	0.72	-0.024757482	0.176847663	-0.000149639	-6.97E-05	34.1	36	34.11723426	0.081537014	0	0	0.75	0.908	0.837565531	0.030103058	3.77E-05	5.16E-06
VOL13	-0.53	1.11	0.044949495	0.142163311	0.00030303	5.89E-05	-1.26	-0.15	-0.593602694	0.196352644	-0.000280584	-0.000294613	-1.07	1.47	0.681941639	0.448313639	-0.000151515	3.37E-05	31.8	32.4	32.00673401	0.051461207	0	0	0	1.002	0.475021324	0.334891742	0.00047587	6.09E-05
VOL15	-1.16	0.01	-0.143627717	0.255867328	-0.000305707	1.00E-20	-1.08	-0.12	-0.875896739	0.189290036	0.000241168	-1.02E-05	0.12	0.93	0.44921875	0.083442417	0.000193614	8.49E-06	33.9	34.3	33.93165761	0.094426024	0.000203804	0.000203804	0.522	0.582	0.548714674	0.012354758	-1.73E-05	5.10E-07
VOL03	0.75	1.09	0.927607555	0.056751379	-0.000183631	6.56E-05	-0.09	0.54	0.171857293	0.169960839	0.000241343	2.10E-05	-0.59	0.47	-0.174501574	0.292950737	0.000173137	-3.93E-05	31.6	32	31.80356768	0.029473695	0	0	0.055	0.062	0.059269675	0.00196552	-6.30E-06	5.77E-06
VOL16	-0.99	-0.83	-0.923810289	0.026857658	3.62E-05	1.00E-05	-0.28	0	-0.193167203	0.046186756	7.64E-05	1.21E-05	0.3	0.59	0.441229904	0.060674254	6.83E-05	1.00E-05	31.2	31.6	31.36254019	0.101651843	0	0	6.268	6.448	6.34602492	0.031975174	-4.98E-05	-1.09E-05
VOL18	-0.63	-0.35	-0.47609375	0.040643926	-0.000351563	0.00015625	-1.22	-0.78	-0.925585938	0.045479739	0.000292969	2.93E-05	-0.2	0.41	0.26171875	0.121279696	0.000351563	0.000361328	34.1	34.3	34.1109375	0.045473851	0	0	0.24	0.261	0.247394531	0.005582182	-1.95E-05	-3.42E-05
VOL03	-0.36	0.35	0.011865385	0.245107082	-0.000182692	-7.69E-05	0.58	1.15	0.879480769	0.054039868	0.000163462	6.25E-05	-0.49	0.58	0.066615385	0.173301888	-0.000384615	9.62E-06	32.2	32.6	32.38269231	0.077014369	0	-9.62E-05	0.068	0.073	0.071642308	0.001407035	3.85E-06	0
VOL02	-1	-0.87	-0.937400347	0.013788481	-2.60E-05	-2.17E-05	-0.55	-0.36	-0.414991334	0.016327718	0	-4.33E-05	-0.34	-0.14	-0.232738302	0.028114444	-2.60E-05	-1.30E-05	31.6	32	31.62149047	0.079573366	-0.000519931	0.000433276	1.746	1.82	1.774587522	0.016053627	-0.000111785	1.04E-05
VOL08	-1.67	-0.63	-0.96931694	0.100048202	0.000382514	6.83E-06	-0.88	0.5	-0.299371585	0.214306325	-0.000833333	-4.10E-05	-0.56	0.71	0.131612022	0.162492109	0.000273224	7.51E-05	34.1	34.5	34.2	0.119881544	0.000273224	0.00068306	3.286	4.309	3.923557377	0.324546175	-0.001587432	0
VOL14	-0.83	-0.18	-0.636269515	0.107104506	-5.75E-05	2.05E-06	-1.11	-0.2	-0.52390304	0.135920613	0.000201315	2.05E-05	-1.12	-0.27	-0.653212818	0.152965047	-7.40E-05	3.90E-05	34.9	35.4	34.99326212	0.147186011	0.000246508	-6.16E-05	0.138	0.162	0.153994248	0.005649511	-5.75E-06	-1.44E-06
VOL04	-1.11	0.02	-0.790701754	0.081932642	-0.001695906	0.000321637	-1.07	-0.13	-0.633235867	0.051802377	-0.000516569	-0.000180312	0.14	2.08	0.342495127	0.151697389	-0.000438596	0.000311891	33.9	34.5	33.92573099	0.076730851	0	0	0.469	0.505	0.485044834	0.006506253	2.53E-05	1.95E-06
VOL12	-4.08	-0.36	-0.831200575	0.160581024	7.91E-05	1.44E-05	-3.78	0.05	-0.644471603	0.153005797	-1.80E-05	2.52E-05	-0.53	3.33	0.195988497	0.203037353	3.59E-05	2.16E-05	33.3	33.7	33.39849029	0.112186394	0	-0.000431344	0.453	0.502	0.482849748	0.013973108	3.09E-05	-3.59E-07
VOL13	0.03	0.29	0.119117043	0.033536285	7.19E-05	-2.57E-05	-1.13	-0.84	-0.997433265	0.032045001	-0.000164271	-0.000138604	-0.5	0.53	-0.101622177	0.182003557	-0.001406571	9.24E-05	31.8	32.2	31.80985626	0.051917838	0	0	0.84	1.424	1.079519507	0.159628326	-0.000685832	-9.75E-06
VOL08	-0.98	-0.83	-0.894500693	0.009026487	1.73E-05	-1.04E-05	-0.57	-0.4	-0.50574896	0.010295264	-1.39E-05	0	0.05	0.47	0.245943135	0.019160019	-9.62E-21	2.08E-05	34.1	34.5	34.27489598	0.084643474	0.000208044	-0.00017337	3.229	3.752	3.662090846	0.069268343	0.000138003	1.82E-05
VOL03	0.48	1.1	0.788271812	0.134244843	-0.000302013	-8.81E-05	-0.47	0.64	0.312550336	0.270346296	-0.001233221	0.000360738	-0.92	0.11	-0.306946309	0.321462269	-0.001308725	-1.26E-05	32	32.4	32.08053691	0.107863854	0	8.39E-05	0.027	0.071	0.060253356	0.005085633	0	-8.39E-07
VOL12	-1.28	0.56	-0.616585531	0.244097123	6.42E-05	-2.70E-05	-2.24	1.16	-0.736626099	0.174116264	-2.70E-05	8.45E-06	-1.02	1.33	-0.181027721	0.396500955	-0.000402299	-2.54E-05	33.3	33.7	33.33840433	0.082467992	0.00020284	0.000169033	0.427	0.467	0.453183232	0.008934869	-2.64E-05	-5.07E-06
VOL07	0.14	0.76	0.352557742	0.046186037	8.55E-06	-2.37E-20	0.43	0.99	0.77748503	0.075166231	0.000213858	4.28E-06	-0.88	0.76	0.034140291	0.394539028	-0.00078272	-1.71E-05	34.1	34.5	34.31556886	0.054220084	0	0	0.247	0.284	0.273496151	0.005129481	0	0
VOL18	0	0.11	0.072125	0.023342223	0.00025	-6.25E-05	-0.2	-0.07	-0.11203125	0.030102932	0.00021875	5.47E-05	0.93	1.12	0.981875	0.012103073	0	7.81E-06	35.6	36	35.81125	0.048717938	0	0	0.176	0.187	0.181059375	0.001939613	-4.69E-06	1.17E-05
VOL17	-0.63	-0.37	-0.487535817	0.031380866	-1.91E-05	0	-1.08	-0.82	-0.949149952	0.029593609	4.78E-06	-1.43E-05	-0.48	-0.02	-0.222483286	0.106769635	9.55E-06	1.26E-19	31.8	32.2	31.97574021	0.084657867	0	-4.78E-05	0.307	0.319	0.312401146	0.002244279	7.64E-06	0
VOL14	-0.67	-0.52	-0.549952038	0.010201688	3.60E-05	3.00E-05	-0.38	-0.23	-0.297721823	0.024027149	-0.000179856	4.20E-05	-0.91	-0.75	-0.84942446	0.013908046	6.00E-05	-3.60E-05	34.9	35.2	34.94316547	0.105291893	-0.000719424	0	0.131	0.136	0.13329976	0.000788907	2.40E-06	4.80E-06
VOL04	-0.84	-0.79	-0.80112	0.007034803	3.43E-05	2.86E-05	-0.67	-0.6	-0.648057143	0.007367662	-1.71E-05	1.71E-05	0.27	0.38	0.300674286	0.006598889	5.71E-06	-2.00E-05	33.9	35.8	33.97257143	0.124862046	0	0.000571429	0.36	0.373	0.365766857	0.002602074	3.43E-06	-8.57E-06
VOL01	-1.57	-0.33	-0.712706935	0.164482951	-0.000145414	0.000123043	-1.43	0.84	-0.649038031	0.289891156	-0.000626398	0.000441834	-0.72	1.67	0.232729306	0.325122831	7.83E-05	-0.000503356	33.3	33.7	33.31342282	0.066881027	0	0	1.576	3.445	2.885838926	0.367377368	0.000702461	-8.67E-05
VOL03	-1.27	0.38	-0.788374468	0.142917311	0.000412766	7.45E-05	-1.12	0.13	-0.512680851	0.085951274	-0.000165957	8.72E-05	-0.02	1.28	0.431225532	0.147353491	-0.000412766	1.06E-05	32.4	32.9	32.41421277	0.072947937	0	0	0.048	0.052	0.048886809	0.001059886	-4.26E-06	2.55E-06
VOL02	-1.52	0.37	-0.487482088	0.560113497	-0.001197544	-2.81E-05	-1	0.86	-0.379969294	0.197556462	0.000138178	-1.28E-05	-0.48	1.29	0.329160696	0.51243005	-0.001212897	-1.28E-05	31.8	32.2	31.81658137	0.075785763	0	0	1.883	2.086	1.988759468	0.018914192	-3.07E-05	-1.54E-05
VOL18	-0.55	-0.12	-0.428691943	0.049566795	-0.000104265	2.37E-06	-1.29	-0.4	-0.990654028	0.048054557	5.69E-05	2.37E-05	-0.9	0.85	-0.024056872	0.122595302	-0.000118483	1.42E-05	33.9	34.5	34.11023697	0.058166624	0	0	0.221	0.24	0.229188626	0.00354276	-4.74E-06	0
VOL17	-0.78	-0.74	-0.757602041	0.006174734	5.10E-05	1.28E-05	-0.79	-0.73	-0.762397959	0.008413109	-5.10E-05	-6.38E-06	0.13	0.18	0.1525	0.008563985	-3.83E-05	0.000108418	32	32.2	32.02653061	0.067839878	0	0	0.34	0.346	0.344303571	0.001681893	1.91E-05	-3.83E-06
VOL13	0	0.27	0.158706697	0.040762812	0.000184758	0.000340647	-1.17	-0.8	-1.002055427	0.029297813	-0.000415704	0.000230947	-0.32	0.34	0.015450346	0.176486999	0.000438799	-0.000750577	31.8	32.2	31.81247113	0.06177991	0	0	1.345	1.842	1.48360739	0.091708637	0.00036836	-5.20E-06
VOL18	0.11	0.3	0.23748503	0.033161166	-5.99E-05	-0.000172156	0.47	0.94	0.744251497	0.084079426	-0.000643713	-0.000142216	-0.84	-0.4	-0.618832335	0.086020548	-0.000853293	4.49E-05	34.3	34.7	34.4994012	0.068339594	0	-0.000149701	0.119	0.131	0.123904192	0.001321102	1.20E-05	0
VOL09	-0.64	-0.56	-0.589263085	0.010540212	1.38E-05	0	-0.96	-0.86	-0.915206612	0.008056191	3.44E-06	-8.61E-06	-0.16	-0.06	-0.112706612	0.0165116	-2.41E-05	8.61E-06	32.9	33.3	32.91253444	0.050150416	0	0	0.275	0.289	0.280559917	0.003399662	-7.58E-06	5.17E-06
VOL18	0.18	1.4	0.624510763	0.123122715	-9.78E-05	0.000105186	-1.32	2.13	0.767172211	0.1843217	8.81E-05	0.000234834	-0.59	0.64	0.00369863	0.238355051	0.000136986	-1.96E-05	33.9	34.5	34.06731898	0.098065705	0.000293542	-0.000293542	0.122	0.131	0.12510274	0.001125323	0	0
VOL12	-0.64	0.92	-0.289826224	0.179361166	-0.000157978	-3.95E-06	-1.83	0.21	-0.930774092	0.257813509	0.000221169	-4.34E-05	-0.21	2.19	0.239668246	0.25029534	0.00056872	4.34E-05	33.3	33.7	33.32306477	0.065831111	0	0	0.438	0.451	0.442680885	0.002509237	-1.18E-05	-5.92E-06
VOL12	-1.06	-0.99	-1.017311272	0.012015558	2.59E-05	-1.29E-05	-0.64	-0.18	-0.286732161	0.046408483	-5.69E-05	4.14E-05	-0.03	0.22	0.059400207	0.027720203	-3.62E-05	-1.29E-05	33.3	33.7	33.46070321	0.102233192	0	0	0.467	0.483	0.475033092	0.003309436	2.59E-06	-2.33E-06
VOL18	0.39	0.64	0.496020408	0.033684908	-0.000204082	5.10E-05	0.73	1.05	0.900918367	0.037582202	3.83E-05	0.000223214	-0.11	0.34	0.115331633	0.047866654	0.000395408	0.000165816	34.3	34.7	34.45357143	0.090280176	0.000510204	0	0.126	0.131	0.130178571	0.001642469	7.65E-06	0
VOL18	-1.44	0.18	-0.536964981	0.239158973	0.001498054	0.000116732	-1.22	0.03	-0.724552529	0.260197273	-0.00114786	0.000116732	-0.19	1.16	0.372840467	0.321950684	0.000544747	1.95E-05	34.1	34.3	34.13268482	0.073950437	0	0	0.24	0.275	0.257050584	0.007957167	0.000116732	8.75E-06
VOL07	-0.32	0.44	0.133948127	0.163320119	-0.000262968	1.26E-05	0.49	1.31	0.844517291	0.079666888	6.12E-05	3.60E-06	-0.77	0.15	-0.233134006	0.258953874	0.000324207	1.98E-05	34.5	35.2	34.68969741	0.065871857	0	0	0.268	0.274	0.269990634	0.002091371	-1.08E-06	-3.24E-06
VOL14	-1.06	-0.11	-0.493584158	0.062815346	-9.90E-05	4.95E-05	-1.21	-0.16	-0.615623762	0.161488304	0.000168317	-0.000133663	-0.98	0.31	-0.68950495	0.207422543	1.98E-05	4.46E-05	34.9	35.2	34.91128713	0.057085369	0	0	0.14	0.152	0.148942574	0.002621818	-2.18E-05	-4.95E-06
VOL08	-1.25	-0.9	-1.012650602	0.030007402	-0.000216867	-0.000120482	-0.32	-0.03	-0.217927711	0.0355344	0.000180723	-0.000313253	-0.01	0.32	0.181566265	0.039248419	0.00026506	7.23E-05	34.1	34.5	34.13228916	0.104907593	0	0	3.664	3.747	3.706390361	0.019940922	0.0002	0
VOL03	0.73	1.61	0.912811791	0.042704668	-1.13E-05	-7.56E-06	-0.38	0.69	0.135600907	0.275708114	0.000272109	5.86E-05	0	0.56	0.287755102	0.105158099	1.89E-05	-3.21E-05	32.9	33.3	33.1031746	0.039904143	0	0	0.055	0.059	0.058377173	0.000973881	7.56E-07	1.89E-06
VOL07	0.31	0.5	0.4197	0.026151673	0.00045	1.25E-05	0.73	1.15	0.83585	0.030582307	-0.0001	-0.0001625	-0.3	0.01	-0.15605	0.036930983	-0.000425	-5.00E-05	34.9	35.2	34.9195	0.073957758	0.00225	0.001875	0.273	0.276	0.275875	0.000499375	1.50E-05	-1.50E-05
VOL18	-0.2	0.15	0.027028571	0.061872443	0.000137143	-5.71E-06	0.04	0.46	0.20728	0.068212495	0.000308571	2.86E-05	0.87	1.08	0.994045714	0.022604125	-0.000131429	-1.43E-05	34.5	34.9	34.5304	0.097695504	0	0.000114286	0.103	0.119	0.107706286	0.002945508	-1.31E-05	-3.71E-06
VOL17	-0.63	1.04	-0.091327824	0.385536226	0.000446281	2.75E-05	-1.68	-0.1	-0.69938292	0.261264048	0.000203857	3.03E-05	-1.03	0	-0.635592287	0.175312611	-0.000123967	-3.31E-05	31.8	32.2	31.8507989	0.092936015	0	0.000275482	0.21	0.225	0.216527273	0.002025784	3.58E-06	1.10E-06
VOL10	0.59	0.95	0.763898072	0.023395287	1.72E-05	1.21E-05	0.53	1.01	0.69100551	0.026012976	-3.44E-05	0	-0.08	0.17	0.025902204	0.021114246	2.41E-05	-2.75E-05	33.1	33.7	33.33374656	0.106491825	0.000344353	-0.000172176	2.807	3.316	2.959182507	0.124134521	0.000124656	3.27E-06
VOL13	-0.03	0.07	0.028	0.026671794	-0.000615385	-0.001115385	-1.1	-0.83	-1.001538462	0.056737744	0.001692308	0.000538462	-0.18	0.63	0.102923077	0.237102529	0.012230769	-0.0005	31.8	32	31.80307692	0.024615385	0	0	1.492	1.672	1.612969231	0.041256037	0.001546154	-0.000753846
VOL13	-0.18	0.21	0.016707493	0.032850342	-6.12E-05	-7.20E-06	-1.22	-0.46	-0.774272334	0.171548644	0.00028098	-5.58E-05	0.13	0.97	0.632262248	0.222957745	0.00023415	-4.14E-05	31.8	32.4	31.96440922	0.094066839	-0.000288184	0	0	1.935	0.763935159	0.534660958	0.000433718	1.53E-05
VOL18	-0.14	0.18	0.066107383	0.043739795	-0.000100671	-1.34E-05	0.17	0.49	0.231624161	0.061508277	0.000201342	-6.71E-06	0.92	1.05	0.989731544	0.018154679	-8.05E-05	4.03E-05	34.7	35.2	34.72053691	0.086666724	0.000402685	0.00033557	0.092	0.097	0.094067114	0.001090929	0	3.36E-07
VOL17	-0.83	-0.62	-0.748726003	0.019673158	-6.11E-05	1.75E-05	-0.92	-0.63	-0.724397906	0.030922898	1.75E-05	3.49E-05	-0.13	0.53	0.27434555	0.060617526	-0.000191972	-3.93E-05	31.8	32.2	31.83001745	0.075239001	0.00052356	0.0004363	0.295	0.299	0.295958115	0.000380582	0	0
VOL13	-0.16	0.23	0.049030274	0.046685364	4.73E-06	-1.18E-06	-0.74	-0.21	-0.484413434	0.051859111	-1.42E-05	1.18E-06	0.72	1.29	0.908481552	0.037656176	4.73E-06	1.18E-05	32	32.6	32.19035005	0.090523394	-0.000236518	-0.000165563	0	0.718	0.383859508	0.211611776	0.000169584	2.37E-06
VOL04	-0.89	-0.76	-0.805548936	0.012246439	0	0	-0.7	-0.56	-0.635931915	0.015324978	-4.26E-06	-1.49E-05	0.26	0.39	0.310204255	0.012167308	2.13E-05	-4.26E-06	33.9	34.3	34.05880851	0.093746294	-0.000255319	-0.000255319	0.355	0.378	0.367433191	0.004065266	6.38E-06	5.96E-06
VOL04	-0.88	-0.79	-0.801194631	0.005160092	-6.71E-06	2.01E-05	-0.65	-0.62	-0.638872483	0.005489818	-1.34E-05	3.69E-05	0.29	0.33	0.315033557	0.006241683	2.01E-05	-2.01E-05	33.7	34.3	33.90751678	0.042059498	0	0	0.463	0.485	0.472512752	0.005430974	-1.95E-05	-6.04E-06
VOL12	-0.61	0.02	-0.381571627	0.118978756	-0.000312935	-2.09E-05	-1.57	-0.69	-0.935577191	0.069064235	0.000173853	1.74E-05	-0.79	0.6	0.08054242	0.351046693	0.001008345	2.09E-05	33.3	33.7	33.30556328	0.034539427	0	0	0.402	0.427	0.415888734	0.006072476	3.06E-05	3.48E-06
VOL03	-0.16	-0.04	-0.108582231	0.016637846	-1.89E-05	4.73E-06	0.83	0.95	0.896937618	0.017152653	-0.000113422	-8.51E-05	-0.34	-0.15	-0.213913043	0.028384346	-9.45E-06	1.89E-05	32	32.6	32.04120983	0.098587622	0	0	0.063	0.073	0.070485822	0.001160262	0	0
VOL16	-1.16	-0.88	-0.995409982	0.025177824	-4.90E-05	1.11E-05	-0.59	-0.11	-0.317130125	0.129342775	1.78E-05	1.34E-05	-0.3	0.28	-0.081229947	0.16096108	-3.57E-05	2.45E-05	31.6	32	31.79750446	0.058448543	-8.91E-05	0.00026738	6.69	7	6.796236185	0.052220518	-0.000146613	0.000160873
VOL01	-0.89	-0.63	-0.794106963	0.033635799	3.03E-05	2.52E-06	-0.85	-0.59	-0.689969728	0.036997547	-4.04E-05	2.52E-05	-0.09	0.12	0.032502523	0.030468818	-1.51E-05	1.01E-05	33.5	33.9	33.50706357	0.051521306	0	0	4.141	4.469	4.238580222	0.065319469	-4.34E-05	1.08E-05
VOL04	-1.05	-0.66	-0.809667812	0.030161909	-3.44E-05	0	-0.75	-0.34	-0.65021764	0.035726123	0.000114548	2.86E-06	0.13	0.62	0.274604811	0.035167553	0.000114548	-1.59E-20	33.9	34.9	34.104811	0.069194298	-0.00045819	5.73E-05	0.323	0.364	0.354050401	0.003930056	7.45E-06	5.73E-06
VOL05	0.99	1.02	0.999701087	0.002482066	0	6.79E-06	0.19	0.23	0.20576087	0.006873657	-1.36E-05	3.40E-05	0.05	0.11	0.07298913	0.010256487	2.72E-05	6.79E-06	34.3	34.7	34.42119565	0.116966573	0.001086957	0.00013587	6.704	6.91	6.780858696	0.034500262	-0.000475543	0.000209918
VOL02	-1.04	-0.84	-0.940032342	0.023121514	-1.94E-05	1.62E-06	-0.52	-0.2	-0.353518758	0.034209403	2.26E-05	9.70E-06	-0.56	-0.1	-0.297742561	0.04040402	1.94E-05	3.23E-06	31.4	32	31.59909444	0.047435748	0	0	2.09	2.256	2.146648124	0.039121304	-1.39E-05	7.28E-06
VOL10	-0.94	-0.58	-0.765509294	0.084269333	-6.69E-05	0	-0.92	-0.61	-0.759315985	0.071992207	2.97E-05	-1.86E-05	-0.32	0.02	-0.125598513	0.062204503	9.29E-05	-9.29E-06	34.1	34.5	34.11620818	0.057756454	0	0	7.009	7.534	7.22059777	0.108923647	6.32E-05	0
VOL11	-1.12	-0.47	-0.853160793	0.058581136	0.000110132	-5.51E-05	-0.88	-0.06	-0.569185022	0.102141157	-0.000126652	-1.38E-05	-0.13	0.62	0.196839207	0.125920525	-0.000264317	-3.85E-05	31.6	32	31.61123348	0.057147873	0	0	0.068	0.075	0.072464758	0.001419605	8.26E-06	-7.16E-06
VOL03	-1.55	-0.63	-0.981144968	0.059502246	2.77E-05	-4.85E-05	-0.56	0.38	-0.30145891	0.131896091	-0.000577101	0.000145429	-0.05	0.7	0.22534626	0.069857692	-0.000373961	0.000103878	31.8	32.4	31.99316713	0.086746022	0.000184672	0	0.035	0.042	0.038117267	0.001609674	-4.62E-06	0
VOL04	-0.89	-0.81	-0.850613108	0.021336041	3.17E-05	3.70E-05	-0.52	-0.46	-0.495623679	0.013073302	1.06E-05	-3.70E-05	0.35	0.47	0.40205074	0.028607971	0.000137421	-3.17E-05	34.1	34.5	34.10972516	0.046783751	-0.000634249	0.000528541	0.312	0.318	0.312862579	0.001220047	-2.11E-06	-1.96E-05
VOL07	-0.14	0.06	-0.055571557	0.017114326	9.00E-06	5.15E-20	0.72	1.03	0.923555356	0.014207424	1.35E-05	-1.35E-05	-0.03	0.35	0.021287129	0.035473642	2.25E-05	-1.35E-05	34.7	35.2	34.9109811	0.057911682	0	0	0.27	0.274	0.272180918	0.001464441	-5.40E-06	6.75E-07
VOL03	-0.01	1.42	0.532320402	0.360891701	0.000556753	1.08E-05	-0.53	1.12	0.28112069	0.117896591	-0.000122126	3.59E-05	-1.08	0.29	-0.548311782	0.445463833	0.000689655	-2.33E-05	31.6	32	31.81278736	0.050088894	0	0	0.048	0.062	0.058003592	0.00215475	-1.08E-06	7.18E-07
VOL02	0.15	0.22	0.179388715	0.008385463	-1.57E-05	0	-0.49	-0.43	-0.457664577	0.007800432	7.84E-06	-2.35E-05	0.88	0.93	0.905282132	0.005991009	2.35E-05	2.35E-05	31.8	32.2	31.82037618	0.080116585	0	0	2	2.061	2.029556426	0.013121536	-4.70E-05	7.84E-06
VOL18	0.39	0.64	0.465248227	0.028697037	4.26E-05	-3.55E-06	0.8	1.01	0.920723404	0.026968094	0	6.03E-05	-0.12	0.24	0.083319149	0.061397821	-0.00012766	-3.55E-06	34.3	35.4	34.44425532	0.120632106	-0.000141844	0.00035461	0.129	0.133	0.130788652	0.000658291	2.84E-06	0
VOL16	-1.08	-0.66	-0.888072917	0.042772024	1.74E-05	4.82E-20	-0.86	-0.09	-0.461857639	0.133790313	0.000321181	1.74E-05	-0.12	0.63	0.325329861	0.120689119	0.000477431	2.17E-05	31.8	32.2	31.83506944	0.077857567	-0.000520833	0.000434028	6.785	7.168	6.945855903	0.101706593	-0.000434896	-0.000196181
VOL01	-1.33	-0.08	-0.531017639	0.082456656	-5.43E-05	-3.39E-06	-1.33	0.72	-0.262632293	0.481278393	6.78E-06	-5.43E-05	-1.94	0.91	-0.579945726	0.362589432	4.75E-05	3.39E-06	33.1	33.5	33.1119403	0.065634626	-0.000135685	-0.000407056	2.989	3.236	3.084841248	0.068141708	-0.000141113	0
VOL03	-0.75	1.31	0.323644444	0.326682247	2.56E-05	-6.06E-06	-0.18	1.09	0.536646465	0.191346917	-3.37E-05	-2.36E-06	-1.6	0.9	-0.132359596	0.614726203	-6.80E-05	3.37E-07	32.4	33.3	32.82651852	0.206457536	2.69E-05	3.37E-05	0.045	0.055	0.050260606	0.001081633	1.35E-07	3.37E-07
VOL02	-1	-0.81	-0.919550342	0.018538833	-9.78E-06	2.71E-20	-0.47	-0.3	-0.397419355	0.027974767	-1.96E-05	-1.96E-05	-0.47	-0.21	-0.305474096	0.038489885	2.93E-05	-2.44E-06	31.6	32	31.62404692	0.087589897	0	0	1.756	1.802	1.774259042	0.010129482	-1.08E-05	0
VOL11	-1.28	-0.4	-0.975246459	0.11189437	5.38E-05	7.08E-06	-1.53	0.09	-0.27121813	0.209712715	-8.50E-05	-2.83E-06	-0.54	0.43	0.105076487	0.140168079	-1.42E-05	-7.08E-06	31.6	32	31.65031161	0.100345942	0	0	0.064	0.07	0.067020963	0.001157369	2.27E-06	-2.83E-07
VOL15	-1.17	-0.19	-0.989530201	0.093271168	4.03E-05	0	-0.89	-0.18	-0.278	0.082684165	8.05E-05	6.71E-06	0.04	0.76	0.176080537	0.072530069	3.36E-05	1.01E-05	34.7	35.2	34.71275168	0.078824068	0	0	0.811	1.04	0.846021477	0.048719271	0.00024094	0
VOL03	0.19	1.46	0.616836364	0.290588792	-0.000352727	1.09E-05	-0.06	1.14	0.584989091	0.339164079	0.000414545	-4.36E-05	-0.41	0.82	-0.032996364	0.181671942	0.000269091	-1.82E-06	32.4	32.9	32.42443636	0.071853073	0	0	0.039	0.106	0.054319273	0.010623639	7.27E-06	-1.26E-21
VOL13	-0.05	0.59	0.196276042	0.049777493	6.51E-05	-2.28E-05	-1.23	-0.2	-0.872942708	0.184963923	0.000169271	0.00016276	-1	0.21	-0.367421875	0.249348879	0.000292969	-0.000263672	31.6	32.2	31.80572917	0.040420828	0	0	0	1.588	0.807208333	0.455335271	0.000882161	2.51E-05
VOL07	-0.03	0.59	0.206911565	0.067944448	-0.000435374	3.74E-05	0.31	1.02	0.64677551	0.095409308	-0.000265306	3.06E-05	-0.89	0	-0.650027211	0.155575733	-0.000639456	-0.000105442	33.5	33.9	33.55387755	0.09523654	-0.000272109	-6.80E-05	0.037	0.27	0.189386395	0.028843284	-7.76E-05	1.12E-05
VOL13	-1.19	-0.78	-0.959197684	0.038683053	4.14E-06	8.27E-06	-0.85	0.07	-0.397526882	0.073078956	0	-6.20E-06	-0.27	0.53	0.179859388	0.095753838	1.24E-05	-4.14E-06	31.6	32	31.78461538	0.073175894	0	0	0.463	0.494	0.475359801	0.007723322	-1.94E-05	6.00E-06
VOL16	-0.99	-0.92	-0.954214976	0.007436505	-1.21E-05	0	-0.3	-0.21	-0.263007246	0.010274726	-6.04E-06	1.51E-05	0.31	0.42	0.362427536	0.012453811	-6.04E-06	-1.21E-05	31.2	31.6	31.41111111	0.04985217	0	-6.04E-05	6.313	6.456	6.391832126	0.022830018	-8.76E-05	0.000207428
VOL01	-1.38	-0.39	-0.759289773	0.104471376	-0.0003125	7.46E-05	-1.33	0.51	-0.567840909	0.198637826	0.000553977	-2.49E-05	-0.24	0.98	0.326505682	0.272691249	0.000681818	-1.78E-05	33.1	33.7	33.30738636	0.051698301	0	0	0.034	3.828	2.903360795	1.245923473	0.00040696	5.50E-05
VOL11	-0.82	-0.55	-0.70917794	0.030350889	4.68E-05	-7.80E-06	-0.93	-0.68	-0.775858481	0.027419673	-3.64E-05	-1.30E-05	-0.28	0.24	0.013361082	0.032216808	-2.08E-05	2.60E-06	31.4	32	31.60707596	0.043181049	0	0	0.075	0.079	0.076939646	0.00036567	0	0
VOL05	0.43	0.51	0.475258152	0.014481573	2.04E-05	2.04E-05	0.49	0.62	0.513342391	0.017066753	-2.04E-05	-2.04E-05	0.63	0.79	0.745652174	0.014581432	-2.72E-05	3.40E-06	33.9	34.5	34.09565217	0.085862685	-0.00013587	0.000339674	7.192	7.443	7.312028533	0.057705639	0.000138587	-0.000138587
VOL15	-1.39	0.95	-0.885079365	0.219362208	0.001504157	5.67E-05	-1.33	0.27	-0.440377929	0.220668624	-0.000177627	-2.46E-05	-0.39	0.58	0.106341648	0.157910328	-0.000128496	-0.000128496	34.3	34.9	34.44845049	0.110123697	-0.000226757	-0.000226757	0.936	1.379	1.137004535	0.115173837	0.000171958	-4.72E-06
VOL17	-0.91	-0.4	-0.777355236	0.093156307	-1.64E-05	-5.70E-21	-1.24	-0.4	-0.619613963	0.104021079	2.26E-05	6.16E-06	-0.76	0.54	0.323379877	0.193944343	-1.23E-05	-1.03E-06	31.8	32.2	32.00854209	0.042423137	0	0	0.323	0.335	0.328712115	0.002622067	5.13E-06	-1.85E-06
VOL15	-1.03	-1	-1.013521445	0.005313331	0	-2.82E-06	-0.29	-0.2	-0.247957111	0.018222427	-1.13E-05	2.82E-06	0.06	0.15	0.102562077	0.015860712	-5.08E-05	1.69E-05	34.5	35.2	34.71455982	0.078084997	0	0	0.809	0.886	0.844523702	0.019641338	-6.60E-05	8.47E-06
VOL01	-1.4	0.3	-0.4940625	0.403500189	-0.002011719	-0.000292969	-3.38	0.11	-0.713671875	0.277303903	0.000859375	0.000449219	-0.23	1.02	0.386640625	0.19441128	-0.002519531	-0.000742187	33.3	33.7	33.33046875	0.0875523	0	0	3.096	3.196	3.143503906	0.023861416	-0.000349609	0.000188477
VOL12	-0.35	0.52	0.033313522	0.281032143	-0.000705795	-1.86E-05	-1.8	-0.36	-0.896136701	0.192063772	-0.000349183	-6.69E-05	-0.62	1.02	0.092912333	0.455347445	-0.001196137	-0.000148588	33.3	33.5	33.30594354	0.033961473	0	0	0.39	0.409	0.400554235	0.003462014	-4.46E-06	-3.71E-07
VOL10	-0.95	0.46	-0.277089255	0.430555584	-0.000460489	-1.42E-06	-1.64	-0.25	-0.921296191	0.088174734	7.39E-05	1.89E-19	-0.94	0.55	-0.243661171	0.095730999	7.67E-05	-8.53E-06	34.1	34.3	34.11057419	0.044755162	0	0	5.539	7.171	6.66928141	0.420381338	0.000477544	-1.14E-06
VOL14	-0.57	-0.33	-0.48612344	0.03313309	3.47E-05	-1.91E-05	-1.25	-0.25	-0.662094313	0.092586037	9.36E-05	3.29E-05	-0.91	0.08	-0.689334258	0.093422225	-0.000138696	-1.56E-05	34.7	35.2	34.90769764	0.049579061	0	0	0.143	0.152	0.149934119	0.000481806	0	-5.20E-07
VOL15	-1.02	-0.63	-0.999107764	0.038716562	-0.000254925	-5.79E-06	-0.73	-0.07	-0.298076477	0.077066787	-0.000312862	0.000165122	-0.52	0.21	0.079872538	0.055215642	0.000950174	-0.000469293	34.7	35.2	34.71714948	0.087492345	0	0	0.881	1.037	0.94769409	0.038598796	-0.000171495	0
VOL17	-0.85	-0.72	-0.786642686	0.022090926	0.000167866	-6.00E-06	-0.75	-0.57	-0.664196643	0.031323939	4.80E-05	1.80E-05	0.23	0.48	0.310167866	0.024410962	1.20E-05	-3.00E-05	31.8	32.2	31.92278177	0.109430323	-0.000479616	0	0.306	0.318	0.310091127	0.00279368	-1.56E-05	-1.26E-05
VOL04	-0.89	-0.76	-0.809197531	0.028349198	-0.000231481	3.86E-05	-0.66	-0.59	-0.642438272	0.016903298	0.000123457	7.72E-06	0.16	0.32	0.287685185	0.043253626	-0.000401235	0	33.7	34.3	33.87037037	0.133744223	-0.000308642	0.000771605	0.445	0.454	0.450299383	0.001403215	-1.85E-05	7.72E-07
VOL18	-0.49	-0.27	-0.4153125	0.036066539	0.000401786	-0.000200893	-1	-0.83	-0.929285714	0.029130687	-6.70E-05	2.23E-05	0.24	0.56	0.345491071	0.061417264	-6.70E-05	-0.000334821	34.1	34.5	34.13303571	0.089530913	0	0	0.251	0.272	0.260709821	0.00374174	-8.71E-05	3.01E-05
VOL04	0.05	0.7	0.170956221	0.061104526	0.000760369	0.000167051	0.35	0.96	0.814930876	0.044477197	-0.000558756	-0.000115207	-0.02	0.56	0.397430876	0.052836271	-0.000552995	-6.34E-05	34.7	35.2	34.82834101	0.129616641	0	8.64E-05	0.276	0.299	0.289302995	0.003702862	1.09E-05	-1.44E-06
VOL07	0.02	0.53	0.338581315	0.066351229	-0.000622837	0.000112457	0.26	1.22	0.778477509	0.09544886	0.000207612	-0.000121107	0.14	0.95	0.383425606	0.092812805	0.000778547	-0.000259516	34.5	34.7	34.51799308	0.057226436	0.000692042	-0.00017301	0.262	0.268	0.266204152	0.001532751	6.92E-06	-1.04E-05
VOL03	-0.79	-0.73	-0.763255208	0.007258434	-2.60E-05	-6.51E-06	-0.58	-0.51	-0.543046875	0.01147179	2.60E-05	0	0.45	0.53	0.479661458	0.010465219	9.11E-05	-9.77E-05	32.4	32.9	32.42005208	0.093201157	0	0	0.048	0.053	0.050773438	0.001107843	2.60E-06	-7.81E-06
VOL15	-1.87	1.05	-0.251567677	0.401437208	3.50E-05	-1.73E-20	-2.32	0.41	-0.73863569	0.232130893	-2.90E-05	-2.02E-06	-0.84	3.69	0.469361616	0.245708643	-4.71E-06	-2.02E-06	34.1	34.7	34.29579798	0.079416133	6.73E-05	3.37E-05	0.502	0.709	0.583969428	0.049316814	4.71E-06	5.39E-07
VOL12	-0.49	0.25	-0.053208333	0.187170038	0.002	5.21E-05	-1.39	-0.29	-0.783625	0.127288161	0.0005	-0.000208333	0.25	1.45	0.648625	0.144948931	0.0014375	0.00046875	33.3	33.5	33.315	0.052678269	0	0	0.403	0.424	0.419975	0.003966448	-7.50E-05	2.08E-06
VOL07	-0.86	-0.78	-0.831077543	0.009580687	0	2.52E-06	-0.62	-0.54	-0.573041289	0.009853678	-1.01E-05	2.52E-06	0.3	0.4	0.345991944	0.009824643	0	2.52E-06	34.3	34.9	34.33343404	0.082813018	0.000302115	-0.000352467	1.372	1.893	1.511118832	0.102722369	-0.000524673	0
VOL17	-0.9	-0.74	-0.811677419	0.017517525	-9.68E-05	8.06E-05	-0.69	-0.53	-0.646645161	0.01712487	-0.000387097	-0.000112903	0.09	0.54	0.290645161	0.040777562	0.000193548	-3.23E-05	31.8	32.2	31.97806452	0.121427513	0.001290323	-0.000322581	0.312	0.323	0.318490323	0.00224145	6.45E-06	0
VOL13	0	0.08	0.020415225	0.019681739	0.000190311	4.33E-05	-0.5	-0.4	-0.462802768	0.014768075	3.46E-05	8.65E-06	0.89	0.96	0.925882353	0.010086134	0	0	32	32.2	32.04221453	0.081613968	0.000346021	-0.000865052	0.521	0.644	0.597290657	0.024012222	0.000197232	-1.90E-05
VOL13	-0.14	0.6	0.04151681	0.067958373	0.000199375	1.56E-05	-1.74	0.22	-0.926270524	0.142929559	-0.000254105	-0.000215012	-1.4	1.22	0.343385457	0.294485731	-0.000652854	0.000195465	31.8	32.2	31.82064113	0.081881101	0	3.91E-05	0	1.892	1.035467553	0.495429447	-0.000630571	-4.85E-05
VOL10	-0.92	-0.64	-0.817841845	0.038699468	-0.000255354	-2.06E-05	-0.97	-0.59	-0.715008237	0.044093934	0.000411862	0.00014827	-0.21	0.27	-0.078369028	0.055937205	-0.000205931	-0.000160626	34.1	34.5	34.1708402	0.102311598	0	8.24E-05	6.925	7.18	7.048367381	0.044168859	4.53E-05	0.000154448
VOL09	-0.17	0.41	0.197023697	0.139008181	0.000407583	4.74E-06	-1.27	-0.09	-0.421886256	0.262704394	0.000734597	-1.18E-05	0.06	1.16	0.819184834	0.256523419	0.000658768	-1.42E-05	32.4	32.9	32.56654028	0.090960499	0.000189573	4.74E-05	0.243	0.542	0.325460664	0.060935986	3.84E-05	-1.90E-06
VOL18	0.1	1.49	0.518498943	0.19011977	0.00064482	2.11E-05	0.13	1.6	0.819830867	0.159339191	0.000401691	0.000142706	-0.7	0.67	-0.067124736	0.294513214	0.001575053	4.76E-05	34.3	34.7	34.46955603	0.091517703	0.000211416	0.000634249	0.126	0.129	0.126133192	0.00061793	0	0
VOL07	-0.74	0.4	0.002087379	0.352535906	0.003009709	-0.000618932	-0.18	1.75	0.611650485	0.350888185	0.002572816	0.000449029	-0.51	1.85	0.348737864	0.499674029	0.001456311	-0.001225728	34.3	34.7	34.36699029	0.10783694	0	0.000242718	0.267	0.273	0.268849515	0.001458712	-2.43E-06	6.07E-06
VOL07	0	0.61	0.414840183	0.093142403	5.33E-05	2.66E-05	0.55	1.2	0.782572298	0.072914462	-0.000106545	-8.45E-20	-0.75	0.63	0.200258752	0.229214316	0.000722983	6.47E-05	34.9	35.4	34.95829528	0.124949248	0	0	0.262	0.276	0.275449011	0.001874503	0	0
VOL15	-1.03	-0.97	-1.008037259	0.007480732	6.65E-06	0	-0.4	-0.15	-0.211370592	0.047610757	2.66E-05	-1.66E-06	0.06	0.27	0.183220226	0.053881996	7.32E-05	1.66E-06	34.3	34.9	34.50798403	0.060074203	0	0	0.75	1.105	0.893518962	0.104111663	0.000145043	4.99E-07
VOL07	-0.1	1.65	0.724692982	0.339084672	0.001337719	2.19E-05	-0.06	1.59	0.459605263	0.204563769	-6.58E-05	0.000104167	-0.75	1.08	-0.135964912	0.34945062	0.001743421	7.13E-05	33.5	33.9	33.53947368	0.084933845	-0.000657895	0.000657895	0.161	0.262	0.19639693	0.013891272	-3.51E-05	0
VOL12	-1.34	0.53	-0.833970994	0.445523829	-0.000873619	3.28E-05	-1.08	-0.1	-0.418024862	0.188742478	0.000504144	0.000120856	-0.4	0.77	0.069779006	0.165232402	0.000400552	-1.38E-05	33.3	33.7	33.43729282	0.10186855	0	3.45E-05	0.479	0.557	0.541406077	0.009518419	1.04E-05	3.45E-06
VOL02	-1.04	-0.82	-0.91797227	0.019056041	-1.73E-05	-3.03E-05	-0.55	-0.38	-0.433934142	0.024775229	-8.67E-06	-1.73E-05	-0.37	-0.15	-0.266655113	0.028407909	4.33E-05	-7.37E-05	31.6	32	31.61767764	0.076533293	0	0	1.757	1.808	1.783097054	0.010723447	6.93E-06	-4.33E-06
VOL18	-0.03	0.22	0.072288306	0.026656899	-0.000176411	2.52E-06	-0.38	0.03	-0.182731855	0.070053959	0.00015121	1.76E-05	0.84	1.1	0.975120968	0.023614543	0.000110887	2.52E-06	34.5	35.2	34.73487903	0.171253636	0.000252016	-0.000378024	0.196	0.23	0.208888105	0.006944232	-1.97E-05	-3.78E-06
VOL07	0.71	0.94	0.820686518	0.021581978	4.55E-05	-6.20E-06	0.44	0.62	0.537998346	0.022037565	-4.59E-20	-2.27E-05	-0.06	0.09	0.025409429	0.021804878	-3.72E-05	1.03E-05	33.5	33.9	33.61861042	0.107267997	0.000165426	0	0.188	0.281	0.241432589	0.0228206	4.22E-05	0
VOL14	-0.8	-0.42	-0.667504873	0.059795073	-0.000272904	-4.87E-06	-1.04	-0.44	-0.628187135	0.100834858	-0.00042885	0	-0.82	0.12	-0.550682261	0.139745391	0.000565302	2.71E-20	34.9	35.4	34.98986355	0.146347942	0.000584795	0	0.131	0.155	0.146177388	0.007698872	3.51E-05	4.87E-06
VOL07	-0.86	-0.82	-0.84328125	0.005943665	3.91E-05	9.77E-06	-0.66	-0.63	-0.637773438	0.006004835	7.81E-05	-9.77E-05	0.18	0.22	0.208125	0.006091746	-1.95E-05	-5.86E-05	34.3	34.5	34.384375	0.098771754	0.0015625	0.000195313	1.557	1.662	1.603882813	0.031877235	-0.000357422	-4.39E-05
VOL15	-1.03	-0.98	-1.000308642	0.00441045	0	0	-0.34	-0.24	-0.286995885	0.017021772	2.06E-05	-2.86E-20	0.13	0.19	0.16255144	0.009144048	-3.09E-05	-3.09E-05	34.7	36.2	34.72283951	0.11400384	0	0	0.85	0.915	0.877790123	0.0171353	-0.000144033	0
VOL03	-0.98	-0.85	-0.937367725	0.016291888	-1.98E-05	-1.65E-06	-0.56	-0.4	-0.485800265	0.026021863	3.97E-05	0	0	0.22	0.085654762	0.027823991	2.98E-05	-1.16E-05	32.2	32.9	32.40191799	0.059341837	0	0	0.042	0.046	0.042898148	0.001384035	2.65E-06	0
VOL18	-0.42	0.15	-0.059702176	0.069231773	0.000114548	-2.86E-06	-0.21	0.41	0.115681558	0.073042374	3.44E-05	2.86E-06	0.78	1.22	1.005360825	0.038181926	-1.72E-05	-1.72E-05	34.5	34.9	34.50985109	0.057787388	-0.000229095	0	0.129	0.216	0.145556701	0.015350933	-2.52E-05	-2.86E-06
VOL05	0.94	1.1	0.999905771	0.008975327	5.30E-05	-4.71E-05	0.04	0.46	0.172815077	0.024700132	4.71E-05	-5.59E-05	-0.07	0.35	0.119458186	0.028486576	7.07E-05	5.72E-20	34.7	35.2	34.71260306	0.070795141	0	0	5.751	7.081	6.726581861	0.329856575	-0.001074205	-2.36E-06
VOL16	-0.57	-0.33	-0.44492163	0.012813228	-2.35E-05	-1.96E-05	-1.27	-0.77	-0.99846395	0.021521101	0	3.92E-06	-0.15	0.09	-0.015768025	0.014727071	2.35E-05	-2.74E-05	31.6	32.4	31.63197492	0.08806267	0	0	6.319	6.767	6.600051724	0.04445637	0	0
VOL10	0.06	0.24	0.14430303	0.0288967	-3.03E-05	-2.53E-06	-1.14	-0.97	-1.041575758	0.016983112	0	0	-0.27	-0.06	-0.195212121	0.048672327	1.01E-05	-2.53E-05	33.9	34.5	34.10828283	0.065844021	0.00010101	0.00030303	5.958	7.084	6.777358586	0.286760699	-0.000269192	-1.21E-05
VOL18	-0.2	0.09	-0.007128988	0.037681728	1.39E-05	-3.47E-05	-0.31	-0.1	-0.179181692	0.027413139	-0.000242718	-1.73E-05	0.91	1.04	0.978932039	0.014900394	-6.93E-05	-2.77E-05	35.8	36.2	35.99583911	0.054065216	0.000416089	-0.000346741	0.174	0.184	0.178159501	0.002216649	2.77E-06	-5.20E-06
VOL11	-0.76	-0.51	-0.679511278	0.027291001	2.63E-05	-1.13E-05	-0.88	-0.72	-0.801706767	0.023020515	-7.52E-06	-1.88E-05	-0.03	0.27	0.015992481	0.022224756	3.76E-06	-7.52E-06	31.6	32	31.61263158	0.063647227	0	0	0.077	0.084	0.080731579	0.00189522	3.76E-06	0
VOL02	-1.07	-0.74	-0.930312602	0.033627433	4.88E-06	5.70E-06	-0.64	-0.11	-0.377902963	0.059634988	-1.47E-05	1.22E-05	-0.62	-0.12	-0.283363725	0.085570381	6.51E-06	8.95E-06	31.6	32	31.67294041	0.109677227	-6.51E-05	0	1.728	1.868	1.793777597	0.037001919	-8.95E-06	1.95E-06
VOL13	-2.17	1.2	-0.55073278	0.206597935	-0.000393258	-1.95E-05	-1.8	0.59	-0.70924768	0.138408572	-0.000161212	-7.33E-06	-1.46	0.74	-0.424484612	0.164372697	0.000280899	1.47E-05	31.8	32.4	31.81514411	0.072805905	-0.000146556	0.00012213	0.52	0.739	0.59794382	0.061822139	-0.000100635	-3.18E-06
VOL04	-1.13	0.16	-0.171298077	0.35469391	-0.001354167	-4.81E-05	-1.16	-0.42	-0.94338141	0.160790142	0.000504808	3.21E-05	-1.17	0.44	0.130929487	0.236627821	3.21E-05	-4.41E-05	34.5	35.2	34.71298077	0.052879516	0	0	0.287	0.291	0.288046474	0.000383247	0	0
VOL18	-0.63	-0.08	-0.514830393	0.048177135	-4.07E-05	0	-1.13	-0.72	-0.950067843	0.026773501	0	3.73E-05	-0.32	0.43	0.086445047	0.085314376	0.000325645	-3.39E-06	34.1	34.5	34.11112619	0.047010569	0	0	0.227	0.251	0.240345997	0.00600393	4.07E-06	6.78E-07
VOL07	-0.44	0.9	0.234912791	0.136609669	0.002281977	-0.000704942	0.16	1.24	0.474011628	0.168971443	-0.002194767	0.001082849	-1	0.7	-0.766395349	0.251396855	-0.003880814	0.002616279	34.9	35.4	34.98226744	0.14225991	-0.00130814	0.00130814	0.276	0.455	0.285270349	0.028861229	0	0
VOL17	-1.29	0	-0.709845815	0.191446437	0.000154185	4.28E-19	-2.09	-0.17	-0.804273128	0.223223827	-1.10E-05	-8.81E-05	-0.58	0.55	0.054625551	0.136492293	0.000297357	2.75E-05	32	32.2	32.00837004	0.040049359	0	0	0.34	0.346	0.342506608	0.000610986	3.30E-06	-3.30E-06
VOL07	-1	-0.77	-0.856226734	0.019688162	8.46E-06	-3.38E-05	-0.73	-0.54	-0.613840948	0.020033012	-8.46E-05	-8.88E-05	0.1	0.32	0.219746193	0.017230493	0.000109983	-2.96E-05	34.3	34.7	34.40592217	0.110752483	-0.000169205	-0.000423012	1.596	1.803	1.667135364	0.051372518	-0.000230964	1.90E-05
VOL11	-0.82	-0.77	-0.793104396	0.006544865	4.81E-05	-1.72E-05	-0.71	-0.66	-0.688035714	0.007327791	-2.75E-05	0	-0.06	-0.02	-0.040467033	0.007266626	-2.75E-05	-3.57E-21	31.8	32.2	31.80824176	0.052813031	0	0	0.084	0.088	0.087137363	0.000996052	2.75E-06	-6.87E-07
VOL03	0.74	1.05	0.863547777	0.052069707	7.10E-05	1.18E-05	0.24	0.53	0.397965941	0.045017885	-6.62E-05	2.60E-05	-0.37	0.47	0.10781457	0.264602041	-0.000690634	-1.89E-05	32.2	32.6	32.41343425	0.05081394	0	0	0.039	0.046	0.041931883	0.000868396	1.42E-06	4.26E-06
VOL13	-1.06	-0.89	-0.96872807	0.021787565	9.87E-05	-2.74E-05	-0.75	-0.23	-0.395372807	0.047608063	-1.10E-05	-2.19E-05	-0.1	0.47	0.154714912	0.070679083	-0.000164474	6.58E-05	31.6	32.2	31.81008772	0.060581909	0	0	0.494	0.514	0.500570175	0.006096043	-2.85E-05	0
VOL04	-0.82	-0.76	-0.805141612	0.010527047	1.09E-05	-3.27E-05	-0.53	-0.47	-0.493050109	0.018085361	-4.36E-05	0	0.43	0.51	0.475359477	0.015053694	-5.45E-05	2.18E-05	34.3	34.5	34.42156863	0.097646271	-0.000217865	0.000544662	0.307	0.31	0.307013072	0.000197598	0	0
VOL03	-1.13	0.1	-0.124559585	0.198344673	-0.00123057	0.000119819	-1.47	0.63	-0.342111399	0.148110108	0.000660622	-0.000161917	-0.1	1.11	0.906062176	0.235014135	-0.000958549	-7.77E-05	31.8	32.2	31.81295337	0.063882039	0	0	0.04	0.055	0.044953368	0.002691938	-1.68E-05	-6.48E-07
VOL03	0.34	1	0.921323283	0.07944378	0.000335008	1.26E-05	-0.5	0.98	0.26741206	0.23958455	-0.000942211	1.68E-05	-0.23	0.72	0.132453936	0.106938162	0.000171692	2.93E-05	32.9	33.5	33.10670017	0.037804029	0	0	0.054	0.059	0.055260469	0.000718267	-8.38E-07	-2.09E-06
VOL13	-0.49	1.06	0.623514765	0.394562907	-0.000306891	-0.000107122	-1.36	0.23	-0.455205559	0.225745502	-7.53E-05	-0.000196873	-0.82	1.55	0.297788072	0.415921793	0.00029531	0.000576144	31.6	32	31.76444702	0.09485016	0	0	0.397	0.482	0.429864505	0.013826627	-1.30E-05	-1.06E-05
VOL11	-1.48	0.28	-0.629809926	0.485961925	-0.001082365	-1.58E-05	-1.88	0.89	-0.509176346	0.40426339	0.000691658	-1.32E-05	-0.78	0.74	0.107360084	0.21349211	0.000438226	-1.58E-05	31.6	32	31.61077086	0.055243889	0	0	0.064	0.073	0.065485744	0.001379652	2.11E-06	-5.28E-07
VOL12	-1.07	0.41	-0.113790323	0.362777353	-0.00421371	-0.000483871	-1.35	-0.16	-0.652258065	0.180010478	0.001693548	-0.00015121	-0.35	0.93	0.611209677	0.347967816	-0.00328629	-0.000181452	33.3	33.3	33.3	7.11E-15	0	0	0.399	0.445	0.428919355	0.011602695	0.00015121	1.71E-05
VOL10	-0.25	1.19	0.212727273	0.247609283	0.000270793	-4.84E-06	0.39	1.31	0.934081238	0.143070018	-5.80E-05	0.000159574	-0.3	0.44	0.025203095	0.266256024	-0.001083172	0.000125725	32.4	33.1	32.60154739	0.064318509	0.000580271	0	2.674	3.26	2.803663443	0.148693455	-0.000311412	4.26E-05
VOL13	-1.51	2.12	-0.30648304	0.617830942	0.000183627	2.83E-20	-3.01	1.59	-0.490716654	0.351457448	8.29E-05	3.19E-06	-1.57	1.98	-0.04717419	0.499416668	0.000267789	2.27E-19	31.8	32.6	32.18265749	0.137619864	5.10E-05	-1.28E-05	0	0.799	0.27320862	0.183160042	-4.60E-05	-2.23E-06
VOL03	0.53	1.03	0.822449842	0.082670044	-7.92E-05	-1.32E-05	-0.17	0.78	0.490749736	0.14028771	0.000158395	2.93E-20	-0.55	0.45	0.095406547	0.141209583	-0.000168955	-2.64E-05	31.8	32.2	31.81372756	0.052211309	0.00031679	0.000263992	0.048	0.062	0.058712777	0.002363904	-1.58E-06	-1.58E-06
VOL05	-0.09	1.41	0.455603715	0.276807451	2.58E-05	1.29E-05	-1.64	1.2	0.616676987	0.276087025	2.58E-05	1.55E-05	-0.57	1.64	0.548452012	0.221486856	-5.16E-05	3.29E-19	33.7	34.9	33.88988648	0.085844842	0	0	5.648	8	7.261504644	0.381674928	0.000344169	-0.000119969
VOL13	-0.31	0	-0.119635193	0.018240053	-5.36E-06	1.34E-05	-0.53	-0.09	-0.431255365	0.041539981	0.000118026	1.49E-20	0.86	1.1	0.93360515	0.018710773	4.83E-05	2.15E-05	31.6	32	31.61351931	0.06768439	0	5.36E-05	0.707	0.773	0.736263948	0.013443614	-1.07E-05	3.22E-06
VOL07	-0.63	0.05	-0.218847118	0.064157733	3.13E-05	4.39E-05	-1.25	-0.51	-1.044874687	0.05317651	7.52E-05	5.64E-05	-0.79	0.77	-0.101829574	0.131219119	0.000175439	-8.46E-05	34.1	34.3	34.1047619	0.030491068	0	0	0.548	0.804	0.589600251	0.040177761	0.000285088	3.13E-06
VOL18	-0.2	0.77	0.296616314	0.195189455	-0.00040282	6.64E-20	0.72	1.35	0.948872105	0.051713214	5.54E-05	-1.76E-05	-0.44	0.47	0.122145015	0.176178898	-0.00041289	-2.52E-05	34.3	34.7	34.49436052	0.051252381	0	0	0.131	0.136	0.133885196	0.001366744	4.53E-06	4.53E-06
VOL11	-0.98	-0.69	-0.837961538	0.024854934	9.62E-05	-4.81E-05	-0.78	-0.54	-0.633961538	0.023956661	-0.000173077	5.77E-05	-0.09	0.02	-0.030807692	0.013760365	-7.69E-05	-9.62E-06	31.6	32.2	31.80230769	0.055421996	-0.000192308	0.000576923	0.082	0.086	0.083661538	0.001206099	9.62E-06	6.73E-06
VOL02	-1.1	-0.77	-0.928417874	0.033460399	-1.21E-05	-3.02E-06	-0.6	-0.2	-0.408188406	0.047868613	0.000126812	3.32E-05	-0.53	0	-0.265700483	0.044519628	-1.21E-05	3.02E-06	31.6	32	31.62222222	0.087304724	0	0	1.803	1.929	1.869673913	0.033771325	0.000117754	-1.27E-05
VOL01	-1.09	-0.13	-0.450246445	0.082715386	-9.00E-05	1.32E-20	-1.33	0.01	-0.660919431	0.385849967	0.000777251	-4.27E-05	-1.1	0.54	-0.428445498	0.295605493	-0.00049763	1.18E-05	33.1	33.5	33.11383886	0.07179455	0	0	3.151	3.54	3.409563033	0.114817025	-0.000338389	1.42E-06
VOL10	0.66	1.27	0.860923788	0.054918173	0.000115473	2.89E-06	0.28	0.73	0.501177829	0.123976636	-0.000271363	1.73E-05	-0.45	0.11	-0.148244804	0.144023077	-0.000277136	-8.01E-21	32.4	32.9	32.60923788	0.068184109	0	0	2.58	3.218	2.799382217	0.164356371	-0.000418591	-3.75E-06
VOL17	-0.94	0.06	-0.667763158	0.253298496	0.001052632	-0.0003125	-1.25	-0.35	-0.696348684	0.161769075	-0.0003125	0.000386513	-1.08	0.53	0.056052632	0.382432756	-0.002220395	-0.000361842	31.8	32.2	31.85394737	0.098596452	0	0.000164474	0.282	0.301	0.295240132	0.003492224	0	0
VOL05	0.94	1.06	0.995905882	0.010114199	0	0	0.1	0.32	0.217647059	0.021997169	-3.53E-05	2.94E-05	0	0.24	0.102847059	0.026043179	-0.0002	1.76E-05	34.1	34.5	34.27835294	0.08175785	-0.000470588	0	6.08	7.355	7.062381176	0.142550352	-0.000374118	0
VOL18	-0.08	0.18	0.013997628	0.038179634	-0.00010083	3.86E-05	-0.27	0	-0.160972716	0.041068215	0.000177936	-4.45E-05	0.91	1.05	0.980806643	0.016733608	-4.15E-05	3.56E-05	34.9	35.6	35.25231317	0.098041251	-0.000118624	-0.00029656	0.189	0.199	0.193236062	0.003046111	-4.74E-06	-2.97E-06
VOL12	-1.25	1.15	-0.709484346	0.508516159	0.000248619	9.21E-06	-1.82	1.09	-0.546979742	0.278647902	3.68E-05	-2.76E-05	-0.6	1.69	0.213001842	0.30142512	0.001095764	0.000621547	33.3	33.7	33.33167587	0.077900335	0.000184162	-0.000460405	0.43	0.511	0.49572744	0.017011407	-9.58E-05	6.45E-06
VOL17	-0.77	0.13	-0.325221622	0.043188832	8.38E-05	4.05E-06	-1.28	-0.45	-0.799421622	0.0471139	-7.84E-05	5.14E-05	-0.95	0.4	-0.642124324	0.075024866	0.000113514	-7.70E-05	31.8	33.1	31.89740541	0.116960483	0.000108108	0	0.222	0.241	0.227362162	0.002964962	7.03E-06	-1.22E-06
VOL18	0.39	0.63	0.488036117	0.033094414	-0.0001693	2.26E-05	0.78	0.93	0.860519187	0.025576009	7.90E-05	-5.08E-05	-0.37	-0.17	-0.267155756	0.03087206	1.13E-05	-2.82E-05	33.7	34.1	33.72934537	0.102986007	0	0	0.124	0.126	0.12586456	0.00050253	2.26E-06	6.77E-06
VOL07	-0.99	-0.73	-0.849174603	0.026902847	-4.23E-05	2.65E-06	-0.79	-0.35	-0.591597884	0.044672674	-4.23E-05	-2.65E-06	0.1	0.5	0.269693122	0.068865416	-0.000126984	0	34.3	35.4	34.34603175	0.097847841	0.00010582	-0.00031746	1.296	1.609	1.389295238	0.076631383	7.72E-05	0
VOL14	-0.9	-0.75	-0.806227679	0.021553752	6.70E-05	0	-0.68	-0.46	-0.57125	0.034727896	-6.70E-05	6.70E-05	0.25	0.5	0.393549107	0.052823344	-0.000145089	-5.02E-05	34.5	35.2	34.66852679	0.119580999	0	-0.000111607	0.147	0.152	0.149832589	0.000522793	3.35E-06	-2.79E-06
VOL07	-1.71	0.08	-0.621129032	0.305708352	-0.001280242	-2.52E-05	-2.44	0.43	-0.76	0.338672099	0.001219758	3.53E-05	-0.54	2.34	0.150564516	0.213477552	7.06E-05	2.52E-05	34.1	34.5	34.11048387	0.046348171	0	0	1.473	1.882	1.768887097	0.042605507	-9.27E-05	-1.51E-05
VOL18	-0.16	0.19	0.035964912	0.057205	0.000438596	8.28E-05	0.22	0.5	0.330604288	0.060241759	-9.75E-06	1.95E-05	0.82	1.07	0.964502924	0.032441227	3.90E-05	-1.46E-05	34.7	35.2	34.72183236	0.098680155	0	0	0.092	0.101	0.096192982	0.001460256	-1.27E-05	7.31E-06
VOL12	-1.1	-0.45	-0.80248227	0.131841061	-9.22E-05	2.48E-05	-1.02	-0.15	-0.468624113	0.086722557	1.42E-05	3.90E-05	-0.05	1.27	0.434950355	0.221044019	-5.67E-05	-8.16E-05	33.5	33.7	33.52042553	0.060563223	0	0	0.46	0.486	0.474947518	0.006059405	-9.93E-06	-5.67E-06
VOL07	-0.06	-0.05	-0.058615385	0.003453838	0	0	0.92	0.93	0.921076923	0.003099914	0.000230769	0.000230769	0.05	0.06	0.057076923	0.004548229	7.69E-05	0.000192308	34.5	34.7	34.69384615	0.034538376	0	0	0.27	0.274	0.272553846	0.001519421	6.92E-05	-5.77E-05
VOL01	-1.35	-0.44	-0.797956731	0.060773524	1.80E-05	-4.01E-06	-1.15	0.03	-0.551346154	0.1272381	-9.42E-05	1.80E-05	-0.06	1.12	0.378004808	0.108393839	-7.21E-05	-1.11E-20	33.1	33.7	33.30496795	0.054956267	0	0	3.184	3.694	3.445967147	0.136567249	-0.000181891	-1.32E-05
VOL18	-0.08	0.17	0.010518732	0.020093917	3.33E-21	-4.32E-05	0.22	0.53	0.284658982	0.050316042	0.000105668	2.88E-05	0.88	1	0.98184438	0.018232641	2.88E-05	-2.16E-05	34.7	35.2	34.73544669	0.114811031	0.000288184	0.000240154	0.092	0.097	0.093887608	0.000878744	-2.88E-06	2.40E-06
VOL18	-0.14	0.19	0.007591489	0.043857447	-1.28E-05	1.06E-05	0.09	0.28	0.178493617	0.039658475	-1.28E-05	1.06E-05	0.89	1.13	1.00066383	0.017393621	-1.70E-05	1.91E-05	34.5	34.9	34.51293617	0.069302729	0	0	0.113	0.255	0.125308085	0.015543281	-1.62E-05	2.55E-06
VOL03	-0.66	-0.38	-0.549495114	0.070101642	-0.000154723	-1.63E-05	-0.38	0.26	-0.109071661	0.119806922	-0.000431596	-1.63E-05	-1.04	-0.66	-0.813175896	0.056544166	0.000179153	-4.07E-06	32.2	32.6	32.3990228	0.051672574	0	0	0.04	0.044	0.041990228	0.000180216	0	0
VOL08	-0.92	-0.87	-0.889167687	0.00497657	0	-3.06E-06	-0.6	-0.49	-0.533121175	0.010757196	-1.22E-05	2.75E-05	0.17	0.25	0.203843329	0.009486959	1.84E-05	2.14E-05	33.9	34.3	34.07600979	0.085193939	0	0	3.927	4.229	4.078691554	0.055791515	0.000312118	1.32E-05
VOL13	0.88	1.03	0.980325064	0.013633241	-8.55E-06	0	-0.37	0.42	0.167562019	0.173006306	-7.27E-05	8.55E-06	-0.15	0.43	0.163310522	0.094821828	2.99E-05	-4.28E-06	31.6	32	31.66757913	0.107468136	0.00025663	0.000213858	0.38	0.458	0.428857143	0.020783728	-1.80E-05	4.28E-07
VOL07	-1	-0.91	-0.970340909	0.009444679	-4.55E-05	5.68E-06	-0.53	-0.24	-0.4205	0.02120731	4.55E-05	0	0.03	0.29	0.177727273	0.01630165	1.14E-05	3.41E-05	34.1	34.3	34.10954545	0.04263772	0.000454545	0	1.704	1.874	1.765493182	0.044801836	-2.95E-05	-3.41E-05
VOL13	-2.22	1.12	-0.790447518	0.510724432	0.000374868	8.98E-06	-2.09	0.35	-0.39932207	0.202158116	-6.34E-06	-1.64E-05	-1.28	1.06	0.11050264	0.180479593	-4.65E-05	4.22E-05	31.6	32	31.7361774	0.108003687	0	0	0.402	0.52	0.430836748	0.020089866	-5.60E-06	3.70E-06
VOL18	-0.88	0.51	-0.219174679	0.487673252	0.000366587	-5.01E-06	-1.23	0.74	-0.454126603	0.326840508	0.000240385	-1.20E-05	-0.21	1.09	0.5828125	0.378117308	0.000314503	4.01E-06	34.1	34.5	34.28533654	0.083164855	0.000120192	-0.00010016	0.234	0.372	0.263862179	0.027156277	-5.21E-06	0
VOL05	0.95	1.04	0.999527778	0.007767404	-2.78E-05	0	0.04	0.22	0.144666667	0.019829832	3.47E-05	1.04E-05	0.08	0.22	0.154375	0.021490268	0.000104167	-2.43E-05	34.5	35.2	34.69208333	0.063299059	0	0	5.881	7.081	6.739913889	0.214302838	0.0001125	-2.12E-05
VOL17	-0.87	-0.31	-0.624145811	0.220710359	-0.000451578	1.09E-05	-1.06	-0.28	-0.700217628	0.115287201	7.07E-05	-0.000184984	-0.99	0.35	-0.269630033	0.395278822	0.000680087	0.000304679	31.8	32.2	31.82611534	0.070542988	0	0	0.288	0.296	0.293656148	0.002550756	-1.63E-06	4.35E-06
VOL11	-0.87	-0.78	-0.82482866	0.011709832	-7.79E-05	3.12E-05	-0.69	-0.57	-0.640934579	0.019742866	0.00017134	-4.67E-05	0.08	0.26	0.137757009	0.032342841	0.000249221	-9.35E-05	31.6	31.6	31.6	0	0	0	0.073	0.077	0.074426791	0.001080166	9.35E-06	-9.35E-06
VOL15	-0.05	0.01	-0.015125	0.013600896	-0.000109375	5.47E-05	-1.01	-0.9	-0.97165625	0.016528591	4.69E-05	3.91E-05	0.29	0.44	0.3836875	0.028076277	1.56E-05	5.47E-05	33.9	34.3	33.9225	0.090795099	0.000625	-0.0015625	0.571	0.584	0.57958125	0.002974836	-4.38E-05	-7.81E-06
VOL13	-0.27	-0.09	-0.126801471	0.015813397	0.000395221	-0.000252757	-0.86	-0.33	-0.462959559	0.037762199	0.000238971	-0.000317096	0.46	1.08	0.918216912	0.034650843	-0.000275735	7.35E-05	31.4	32	31.60845588	0.052878588	0	0	0.729	0.808	0.763284926	0.020247587	-0.000136029	0
VOL17	-0.78	-0.37	-0.637490494	0.102443723	0.000174271	-9.51E-06	-1.22	-0.26	-0.85486692	0.086166866	-0.000117237	-2.53E-05	-0.85	0.42	0.007160963	0.186097064	-0.000323194	1.74E-05	30.6	32.4	32.01153359	0.064032671	0	0	0.346	0.355	0.350427757	0.002525694	3.80E-06	-1.58E-07
VOL10	-0.6	-0.2	-0.359981043	0.087449374	1.90E-05	-2.37E-05	0.41	1.17	0.860540284	0.12679794	-0.000175355	2.63E-20	-0.42	0.88	0.357886256	0.21810382	0.000189573	-3.79E-05	32.4	32.9	32.59222749	0.092752871	0.000189573	4.74E-05	2.593	2.924	2.703223697	0.079005136	0.000158294	-1.71E-05
VOL08	-0.91	-0.88	-0.890327273	0.002232443	0	0	-0.54	-0.49	-0.520345455	0.003576276	1.82E-05	-4.55E-06	0.21	0.24	0.229527273	0.004950131	-9.09E-06	2.27E-05	34.1	34.7	34.272	0.089532117	0	0	3.664	3.752	3.711005455	0.018212233	4.55E-06	-1.36E-05
VOL07	0	0.63	0.345534934	0.066513599	-1.64E-05	1.09E-05	0.32	1.23	0.832849345	0.089229252	-0.000114629	8.19E-06	-0.73	0.74	-0.151561135	0.234729398	-0.000360262	-3.82E-05	34.5	34.9	34.70895197	0.065805339	0	0	0.247	0.284	0.268957424	0.002641485	1.64E-06	-6.00E-06
VOL08	-0.9	-0.88	-0.889922027	0.001764321	0	0	-0.55	-0.52	-0.538187135	0.004238052	2.92E-05	2.44E-05	0.18	0.21	0.193235867	0.005960961	2.92E-05	-2.44E-05	33.9	34.3	33.96588694	0.108624408	-0.000194932	-0.000487329	4.322	4.52	4.420165692	0.048079915	0.000280702	0.000105263
VOL03	-1.02	0.09	-0.669211896	0.353171888	7.43E-06	-3.72E-06	-1.28	0.13	-0.649345725	0.215132404	-5.95E-05	1.49E-05	-0.59	1.1	0.146847584	0.235626246	0.000137546	-2.79E-05	32.2	32.9	32.4064684	0.047960059	0	0	0.046	0.055	0.048472862	0.002978643	6.69E-06	0
VOL03	0.77	1.04	0.872704918	0.024353506	-5.12E-05	-3.07E-05	0.41	0.59	0.459282787	0.031494502	-1.02E-05	3.59E-05	-0.18	-0.07	-0.132213115	0.014683117	9.22E-05	3.07E-05	32.9	33.3	33.10614754	0.042982015	0	0	0.054	0.057	0.055063525	0.00035939	0	0
VOL18	-0.09	0.28	0.021200807	0.061247303	-0.000126135	-1.26E-05	-0.31	0.04	-0.111281534	0.049750867	-2.02E-05	-2.52E-06	0.88	1.12	0.981321897	0.020610469	-3.53E-05	2.02E-05	34.7	36.6	35.86024218	0.110102887	0.000201816	0	0.174	0.19	0.178829465	0.002244441	-4.54E-06	3.78E-06
VOL09	-0.63	-0.54	-0.574674086	0.016462038	-3.97E-05	2.38E-05	-0.95	-0.86	-0.923163752	0.012041537	-7.95E-06	-2.78E-05	-0.15	-0.07	-0.116995231	0.01732606	6.36E-05	-4.37E-05	32.9	33.3	32.90985692	0.048815657	-0.000476948	0.000397456	0.286	0.3	0.29145787	0.003586792	-1.51E-05	-7.15E-06
VOL17	-0.77	-0.73	-0.754968553	0.008038759	-7.86E-05	-3.14E-05	-0.78	-0.74	-0.762735849	0.009569312	6.29E-05	-7.86E-06	0.14	0.18	0.159056604	0.009860183	-3.14E-05	0	32	32	32	0	0	0	0.342	0.346	0.343188679	0.001492833	-1.89E-05	-7.86E-07
VOL16	-1.12	-0.57	-0.948138075	0.08064389	0.000292887	1.16E-19	-0.93	-0.35	-0.483117155	0.104303382	-0.000439331	-4.18E-05	-0.04	0.36	0.109079498	0.058852254	0.000198745	1.57E-05	31.8	32	31.80083682	0.012909831	0	0	6.681	7.083	6.813198745	0.075902438	0.000573222	0.000252615
VOL10	-0.26	1.31	0.379658754	0.42620578	0.00120178	1.47E-19	0.16	1.78	0.730712166	0.209686279	-0.000281899	-4.45E-05	-0.44	1.25	0.376824926	0.256705345	-0.000875371	-7.42E-06	32.4	32.9	32.60341246	0.059450392	0	0	2.437	3.188	2.722869436	0.164997296	0.000473294	0
VOL09	-0.11	-0.04	-0.079330254	0.011544249	4.04E-05	1.44E-05	-1.11	-1.05	-1.069976905	0.003844485	-1.73E-05	1.44E-05	-0.14	-0.07	-0.110658199	0.010752562	-2.31E-05	4.01E-21	32.6	33.1	32.75450346	0.15560148	0	8.66E-05	0.236	0.247	0.242422633	0.003040777	-1.44E-05	-1.15E-06
VOL03	-1.18	0.74	0.223613707	0.732334653	-0.005389408	0	-0.68	1.71	0.463551402	0.395441121	-0.002009346	5.45E-05	-0.09	0.55	0.060249221	0.15403382	0.000950156	-6.23E-05	32	32.4	32.02990654	0.082652619	0.000934579	0.000934579	0.062	0.066	0.064436137	0.001086509	6.23E-06	0
VOL07	-0.76	1.62	-0.27390625	0.213335836	3.12E-05	3.99E-19	-2.26	0.69	-0.98415	0.16664754	-3.13E-06	-7.81E-06	-1.47	1.19	-0.11796875	0.279280659	-8.75E-05	-1.56E-05	34.1	34.5	34.116	0.056515485	0	0	0.778	1.592	0.965379375	0.222309414	0.0004675	4.69E-06
VOL17	-0.62	-0.44	-0.533374741	0.049276319	0	0	-1	-0.78	-0.935238095	0.034845046	-8.28E-05	-5.18E-06	-0.41	-0.07	-0.187971014	0.039730239	0.000258799	-7.76E-05	31.8	32	31.92919255	0.095644107	-0.000621118	-0.000517598	0.307	0.312	0.307867495	0.001361645	1.35E-05	7.76E-06
VOL08	-0.91	-0.86	-0.888351499	0.006425566	0	0	-0.6	-0.4	-0.539209809	0.015180193	2.04E-05	2.04E-05	0.14	0.26	0.195871935	0.012219159	0	-3.75E-05	33.9	34.3	34.01144414	0.109269741	0	0.000749319	3.891	4.392	4.271072207	0.081159237	0.000110354	0
VOL11	-1.18	-0.56	-0.794933837	0.066753258	0.000236295	-1.89E-05	-0.91	-0.27	-0.678865784	0.070602584	-0.000217391	-2.36E-05	-0.5	0.35	0.056219282	0.084773005	-0.000179584	2.36E-05	31.4	32	31.60642722	0.043000581	0	0	0.075	0.077	0.076871456	0.000490474	0	0
VOL03	-1.12	-0.72	-0.950250142	0.028158266	1.99E-05	4.26E-06	-0.73	-0.2	-0.45412166	0.054471558	-1.42E-05	-3.13E-05	-0.22	0.33	0.06877203	0.089065477	-0.000139284	3.27E-05	32.2	32.9	32.40591245	0.050795326	0	0	0.044	0.052	0.046035247	0.000661546	1.71E-06	-1.42E-06
VOL07	-0.24	1.36	0.427405906	0.103103488	-0.000185292	-1.01E-05	0.08	1.91	0.771459178	0.14441729	2.90E-05	7.82E-05	-0.78	1.15	0.198627678	0.263251733	0.000411118	-2.61E-05	34.3	34.7	34.49420961	0.072117835	5.79E-05	0.000173712	0.11	0.333	0.25516271	0.036189917	1.80E-05	1.45E-06
VOL17	-0.79	-0.71	-0.756045113	0.011819358	4.51E-05	-3.76E-06	-0.76	-0.61	-0.673323308	0.022436393	-3.76E-05	1.88E-05	0.2	0.43	0.354421053	0.030993623	-4.51E-05	-7.14E-05	31.8	32.2	31.91308271	0.108967681	0	0	0.298	0.307	0.303809023	0.002585892	-6.77E-06	-1.88E-06
VOL18	-0.91	-0.56	-0.679431818	0.024354529	7.10E-06	2.84E-05	-0.99	-0.24	-0.783536932	0.051968263	-0.000355114	5.33E-05	0.01	0.79	0.279389205	0.069969934	-6.39E-05	-0.000159801	34.1	34.7	34.15426136	0.096289218	0.000426136	0.000355114	0.229	0.251	0.236477273	0.005118432	2.06E-05	-1.78E-06
VOL01	-0.85	1.34	0.149494163	0.381117721	0.002256809	-0.000496109	-1.89	0.54	-0.775797665	0.373340486	-0.00040856	5.84E-05	-1.06	1.89	0.43844358	0.467979253	0.001478599	0.000136187	33.3	33.3	33.3	1.42E-14	0	0	2.147	3.312	3.114762646	0.301112222	0.000134241	0.000134241
VOL16	-0.92	-0.86	-0.878203782	0.010533483	-1.05E-05	-5.25E-06	-0.34	-0.26	-0.295630252	0.00862512	1.58E-05	-1.31E-05	0.44	0.52	0.491481092	0.012850615	-1.05E-05	2.63E-06	31	31.4	31.15378151	0.091935231	0	-5.25E-05	6.252	6.384	6.299617647	0.0329309	9.98E-06	6.96E-05
VOL04	-0.91	0.28	-0.527248577	0.279645039	0.001963947	-0.000118596	-1.23	-0.08	-0.850094877	0.169672613	-0.000246679	-0.000113852	-0.66	1.25	0.036148008	0.256955908	0.001347249	6.17E-05	34.5	35.2	34.70834915	0.049729129	0	0	0.288	0.307	0.296893738	0.0065187	2.75E-05	-8.54E-06
VOL13	0.05	0.26	0.1922	0.027334228	-0.0004	0.0005	-1.14	-0.69	-0.98345	0.042019014	0.001175	-0.0012125	-0.53	-0.02	-0.1762	0.112105129	0.00095	-0.0004875	31.6	31.8	31.799	0.014106736	0	0	1.161	1.659	1.37271	0.103610983	0.00018	5.00E-05
VOL04	-1	-0.78	-0.839580838	0.044017597	0.000479042	0	-0.56	-0.3	-0.500808383	0.051611218	-0.000568862	0	0.17	0.46	0.402904192	0.058239721	0.000673653	-3.74E-05	34.1	34.3	34.11197605	0.047452965	0.000299401	-0.000898204	0.312	0.322	0.313407186	0.001942761	-3.59E-05	1.50E-05
VOL09	-0.09	0	-0.065428571	0.012782322	0.000125	-5.36E-05	-1.1	-1.04	-1.069535714	0.005358452	0	0	-0.16	0	-0.1205	0.010058756	-5.36E-05	3.57E-05	32.6	33.1	32.84178571	0.171559102	0	-0.000267857	0.236	0.248	0.236975	0.001400032	-1.07E-05	8.93E-06
VOL07	0	1.23	0.896692721	0.072030057	-6.11E-05	-1.95E-05	0.05	1.34	0.31198339	0.110560033	0.000107474	-6.11E-06	-0.76	0.29	-0.226678065	0.238253713	-0.000168539	-8.55E-06	32.9	34.1	33.70166097	0.06687363	-0.00024426	-0.000146556	0.145	0.208	0.162252076	0.010214359	5.62E-06	-6.11E-07
VOL03	-0.95	1.33	-0.384542411	0.44838377	-0.000842634	-3.91E-05	-1.26	0.09	-0.498660714	0.36630636	0.001194196	-1.55E-20	-0.99	1.04	-0.355814732	0.43993532	-0.000904018	-7.81E-05	32	32.6	32.21517857	0.069705787	0	0	0.042	0.044	0.042542411	0.000889164	-2.23E-06	0
VOL10	-1.61	1.08	0.811626483	0.332518937	-0.000132032	3.06E-05	-1.53	4.5	0.523593571	0.244429055	0.000158821	-0.00010333	-0.75	4.4	0.073704554	0.245248252	-0.000200918	-9.28E-05	32.6	33.3	32.77301952	0.164406267	0.000114811	0	2.594	3.082	2.723572139	0.088806367	7.35E-05	5.74E-06
VOL12	-0.98	-0.22	-0.561378414	0.086601331	-7.80E-05	3.25E-05	-1.06	-0.12	-0.620624187	0.093682781	-0.000104031	2.60E-05	0.37	0.87	0.616723017	0.060877224	-3.25E-05	-5.85E-05	33.3	33.7	33.35929779	0.095789246	0.000260078	-6.50E-05	0.4	0.463	0.448908973	0.007571044	1.17E-05	0
VOL07	-0.1	-0.02	-0.058568129	0.007942088	2.31E-05	-5.77E-06	0.91	0.94	0.924965358	0.00548449	4.62E-05	-5.77E-06	0	0.05	0.009491917	0.006463295	2.31E-05	-5.77E-05	34.7	34.9	34.88614319	0.050787315	0.000692841	-0.000577367	0.271	0.274	0.271801386	0.001325639	1.04E-05	8.66E-06
VOL03	0.03	1.3	0.563808648	0.293383072	0.000662374	2.53E-05	-0.43	0.73	0.412069917	0.262605378	-0.00048758	1.37E-19	-1.16	0.09	-0.503965041	0.292139604	0.000464581	-1.15E-05	32.9	33.3	32.92355106	0.07302816	0	0	0.05	0.055	0.051962282	0.000445207	0	0
VOL01	-0.85	-0.75	-0.810106762	0.015567188	1.78E-05	1.78E-05	-0.76	-0.6	-0.667437722	0.018879196	-3.56E-05	2.97E-06	0.01	0.14	0.090972716	0.022315605	-0.000112693	-1.48E-05	33.3	33.7	33.33867141	0.095815857	0	0	3.213	3.348	3.292270463	0.031113849	-0.000137011	5.87E-05
VOL13	-0.66	1.28	-0.130319767	0.249877091	-0.00130814	-2.18E-05	-3.06	0.29	-0.926947674	0.210510834	0.000406977	-0.000319767	-1.39	0.45	-0.360697674	0.188451713	-0.000465116	-0.001039244	31.8	31.8	31.8	7.11E-15	0	0	0.317	1.345	0.94075	0.169287379	-0.00159157	-5.09E-05
VOL10	-1.26	0.31	-0.537174515	0.260113538	0.000503232	-6.93E-06	-2.13	-0.37	-0.858042475	0.196921013	-0.000360111	-6.46E-05	-0.62	0.45	0.163758079	0.153586861	0.000290859	-9.23E-06	33.3	34.1	33.55909511	0.097890555	0	4.62E-05	7.317	9.28	7.5873241	0.086950582	-0.000175439	0
VOL03	-1.04	0.02	-0.125675147	0.193067939	-4.89E-06	9.78E-06	-0.06	1.35	0.856516634	0.191002093	-7.34E-05	9.78E-06	-0.55	0.42	-0.161526419	0.170610791	0.000513699	3.18E-05	32	32.4	32.06046967	0.0992288	-0.000293542	0.000342466	0.057	0.073	0.070727984	0.001353541	0	0
VOL18	-0.22	0.18	-0.008413655	0.053498992	-0.000125502	-7.53E-06	0.14	0.55	0.324648594	0.083735438	-0.000256024	-1.51E-05	0.83	1.11	0.965431727	0.036472391	9.04E-05	-2.51E-05	34.5	34.9	34.63614458	0.101092403	0.000200803	0	0.096	0.108	0.102401606	0.002431668	-7.03E-06	0
VOL04	-1.15	0.28	-0.749922078	0.234775923	0.000350649	1.95E-05	-1.09	-0.32	-0.651792208	0.092211831	-0.000636364	-0.000103896	0	0.97	0.301376623	0.176000077	0.000116883	-0.000103896	33.9	34.3	34.10415584	0.05567416	0	0	0.323	0.352	0.335688312	0.008452249	5.58E-05	-1.69E-05
VOL18	-0.17	0.36	0.020622222	0.061583291	0.001111111	-3.33E-05	0.72	1.36	0.993688889	0.058364305	-0.000644444	-3.33E-05	-0.41	0.06	-0.243466667	0.069910927	0.000266667	0.000377778	33.7	34.3	33.9	0.032659863	0.002666667	0.002222222	0.122	0.126	0.122364444	0.000794748	-1.33E-05	1.11E-05
VOL17	-0.85	-0.83	-0.842767857	0.004669395	-8.93E-05	0	-0.61	-0.59	-0.599821429	0.005822086	0.000133929	0.000111607	0.28	0.3	0.291517857	0.004856847	0	0	31.8	32	31.80535714	0.032291324	0	0	0.298	0.301	0.300919643	0.00048437	0	0
VOL03	0.65	1.17	0.866907801	0.1059336	0.000148936	6.74E-05	-0.13	0.73	0.405943262	0.179913288	-0.000453901	-7.80E-05	-0.43	0.6	-0.056680851	0.192992975	-0.000382979	-7.80E-05	32.9	33.3	33.07702128	0.108030365	0	-7.09E-05	0.05	0.057	0.053024113	0.001512403	4.26E-06	0
VOL17	-0.78	-0.71	-0.737765766	0.00762045	-4.50E-05	9.01E-06	-0.76	-0.67	-0.717603604	0.009232999	2.70E-05	-3.15E-05	0.27	0.35	0.315711712	0.009083583	1.80E-05	5.41E-05	31.6	32.4	31.8627027	0.102385475	0	9.01E-05	0.289	0.301	0.298187387	0.002113241	-9.01E-06	0
VOL05	-0.44	1.81	0.08035	0.223601493	3.75E-05	-2.44E-20	0	1.6	0.75916875	0.242705061	-0.00010625	-1.56E-06	-0.53	1.86	0.53891875	0.300055651	6.87E-05	-1.56E-06	33.7	34.3	33.919125	0.081604132	0	3.13E-05	6.221	7.803	7.114255625	0.288973529	-6.00E-05	0
VOL10	-0.04	0.09	0.003266583	0.00835494	-1.25E-05	3.13E-06	0.8	0.94	0.876132666	0.021506175	-5.01E-05	0	0.46	0.63	0.539862328	0.031798113	0.000106383	1.56E-05	32.4	32.9	32.60713392	0.065894601	0	0	2.633	3.005	2.726105131	0.083379219	-6.95E-05	-1.50E-05
VOL07	-0.98	-0.6	-0.836883436	0.037171199	6.13E-06	1.53E-05	-0.67	-0.38	-0.553092025	0.033382117	-5.52E-05	1.53E-05	0.18	0.53	0.357668712	0.043245207	-1.02E-19	8.51E-20	34.3	34.7	34.32257669	0.067055411	0	0	1.422	1.636	1.491094479	0.057380719	0.000219632	1.84E-05
VOL15	-1.09	-0.83	-0.998422131	0.023245176	0.000471311	0.000235656	-0.66	-0.21	-0.303831967	0.046459356	-0.000481557	0.000210041	-0.26	0.31	0.145245902	0.077130538	-0.000860656	-0.000425205	34.7	35.2	34.71967213	0.09529019	0	0	1.024	1.51	1.139446721	0.126388814	-6.15E-06	-5.12E-07
VOL03	-0.3	-0.12	-0.240497297	0.024044356	4.86E-05	1.89E-05	0.73	0.96	0.8632	0.01669206	-5.95E-05	3.51E-05	0.13	0.4	0.21907027	0.031004802	3.24E-05	2.70E-06	32.2	32.6	32.40713514	0.044514293	-0.000108108	0.000324324	0.071	0.075	0.072881081	0.000524965	0	0
VOL07	-0.91	0.43	0.121901306	0.315476025	-0.000293904	-1.09E-05	-0.38	1.73	0.694441219	0.231687223	-0.000500726	-0.000449927	-0.98	1.48	0.386349782	0.353177921	-0.000134253	-6.17E-05	34.3	34.7	34.43280116	0.104114859	0	-0.000399129	0.267	0.284	0.276352685	0.004344273	-8.71E-06	-5.99E-06
VOL03	0.46	1.27	0.776915114	0.206784029	0.000217391	9.83E-05	-0.48	0.68	0.039358178	0.264717127	0.001035197	-8.28E-05	-1	0.45	-0.415010352	0.40347321	0.000207039	6.73E-05	32	32.4	32.11966874	0.13127143	0	-0.001138716	0.057	0.065	0.0623706	0.001327104	0	1.04E-06
VOL07	-0.21	0.74	0.186458333	0.244382637	0.0015625	-4.17E-05	0.4	1.18	0.830708333	0.136592148	-0.0003125	-0.000260417	-0.89	0.71	-0.059083333	0.306916101	-0.000375	-0.000104167	34.9	35.4	34.9375	0.11110243	0.001875	0.0015625	0.26	0.276	0.272704167	0.002851897	1.88E-05	-1.56E-05
VOL13	-0.78	1.02	0.174455446	0.101067415	2.50E-20	-2.25E-06	-1.96	0.64	-0.921872187	0.180999092	-0.000180018	0.000130513	-1.06	2.83	-0.08260126	0.386890931	-7.20E-05	-5.85E-05	31.6	32.2	31.80936094	0.047839424	9.00E-05	-0.000270027	0	2.175	1.016630063	0.595685224	-0.000352385	2.75E-05
VOL09	-0.92	0.07	-0.732908012	0.307315601	0.00120178	3.71E-06	-1.76	-0.55	-0.710816024	0.189272585	-0.000712166	0	-0.44	0.39	0.028991098	0.081965053	-0.000252226	-3.71E-06	32.6	33.1	32.68991098	0.14683301	-0.000667656	0.000778932	0.246	0.257	0.250856083	0.003155006	-1.48E-05	-3.71E-07
VOL18	-1.21	-0.06	-0.75360179	0.204670856	-0.000592841	6.71E-05	-1.19	0.02	-0.675011186	0.259841523	0.000928412	0.000318792	-0.53	0.56	-0.083176734	0.233525116	-0.000469799	-1.12E-05	34.1	34.5	34.13221477	0.079372643	-0.000223714	-0.000671141	0.234	0.245	0.239671141	0.002277532	-2.80E-05	1.45E-05
VOL18	-0.07	0.12	-0.000399002	0.021127969	3.74E-05	-1.04E-05	-0.3	-0.08	-0.164231089	0.031614413	-1.66E-05	-4.90E-20	0.92	1.04	0.98195345	0.011750715	-1.25E-05	3.53E-05	35.2	35.8	35.48379052	0.113414163	8.31E-05	0.000249377	0.184	0.199	0.187880299	0.003662708	-5.82E-06	0
VOL14	-0.54	-0.24	-0.472472727	0.022789036	-9.09E-05	0	-1.18	-0.37	-0.631072727	0.087226634	0.000209091	-0.000163636	-1.07	-0.27	-0.729727273	0.072836793	-1.82E-05	-9.09E-06	33.7	35.4	34.92781818	0.105867686	0	0	0.146	0.152	0.149885455	0.000640715	0	0
VOL10	-1.17	0.67	-0.707708101	0.382144363	2.68E-05	1.95E-05	-1.63	-0.09	-0.70237447	0.166390683	0.00012832	1.79E-05	-0.74	3.63	-0.024295916	0.120669489	0.000205311	6.03E-05	33.5	34.3	33.83434501	0.132680721	0.000133899	-1.12E-05	6.625	7.59	7.179394555	0.077207983	3.91E-05	0
VOL14	-1.37	-0.23	-0.59074564	0.115890952	-4.51E-05	8.12E-05	-1.43	0.41	-0.473734215	0.121911787	-4.21E-05	-1.35E-05	-1.19	1.1	-0.683108839	0.294615364	0.000484065	-0.000117258	34.5	35.4	34.55201443	0.09756738	-0.000180397	-0.000180397	0.147	0.152	0.150057126	0.001000172	-1.20E-06	0
VOL10	-0.41	0.31	0.064855709	0.050018922	-9.41E-05	-1.57E-06	-1.56	-0.49	-1.05065872	0.049458855	-1.88E-05	-1.73E-05	-0.49	1.03	-0.18695734	0.099883694	-3.45E-05	-4.71E-06	33.9	34.3	34.10388959	0.032617749	0	0	6.041	7.824	6.865151819	0.275637686	1.07E-05	9.25E-06
VOL09	-1.09	0.5	-0.478772189	0.409502297	-0.001286982	0.000170118	-1.25	-0.36	-0.819053254	0.267861888	0.001005917	-0.000244083	-0.91	0.23	-0.05591716	0.188120301	0.000488166	0.000258876	32.4	33.1	32.60843195	0.056552037	0	0	0.251	0.273	0.262761834	0.006666912	-2.29E-05	4.44E-06
VOL05	0.32	0.5	0.419385965	0.034932788	-0.000112782	-3.13E-06	0.33	0.76	0.66018797	0.035499864	-1.25E-05	-9.40E-06	0.45	0.94	0.658107769	0.04143181	6.89E-05	-4.70E-05	33.7	34.1	33.80601504	0.114768634	0	-0.000626566	6.807	7.433	7.116457393	0.127591601	-0.000377193	-0.000160401
VOL14	-1.12	0.22	-0.490296266	0.104624956	0.000164367	-5.07E-06	-2.36	0.17	-0.821875	0.182779027	2.44E-05	-2.03E-06	-1.28	2.96	-0.426696429	0.246165816	-0.000251623	-4.87E-05	34.7	35.4	34.86497565	0.105620074	0.000121753	-0.000121753	0.145	0.152	0.149258929	0.001446391	-2.03E-07	3.04E-07
VOL10	-0.34	1.12	-0.033317308	0.401434992	0.001021635	-3.61E-05	0.15	1.2	0.502572115	0.236528112	0.000492788	-6.61E-05	-0.13	1	0.695144231	0.339460089	-0.001286058	-0.000120192	32.4	33.1	32.60697115	0.076739188	0	0	2.638	3.316	2.9178125	0.183868377	0.001091346	5.35E-05
VOL04	-1.92	0.91	-0.740434051	0.186026254	-0.000121131	1.68E-06	-1.39	0.91	-0.695632571	0.141046978	9.42E-05	-7.57E-06	-0.41	1.18	0.235629206	0.160522913	1.87E-20	8.41E-07	34.3	35.2	34.5711642	0.103112353	-0.000100942	0.000100942	0.293	0.307	0.300810565	0.003505444	4.71E-06	-2.61E-06
VOL04	-0.85	-0.78	-0.814380165	0.008772537	0	6.89E-06	-0.68	-0.55	-0.638953168	0.018675289	5.51E-05	0	0.25	0.34	0.283746556	0.019603837	0.000165289	0	33.9	34.1	33.90661157	0.035757533	0	0	0.471	0.485	0.478625344	0.004005178	-2.48E-05	0
VOL07	-1.17	0.48	-0.144959872	0.247758406	5.62E-05	2.01E-05	-2.05	-0.34	-1.004301766	0.162087463	-5.62E-05	-2.01E-05	-0.78	0.88	0.12035313	0.249193635	0.000377207	2.01E-05	34.1	34.5	34.1105939	0.048905849	0	0	1.735	1.893	1.791049759	0.035343203	-5.14E-05	5.22E-06
VOL08	-0.9	-0.88	-0.890643478	0.002785651	-2.61E-05	2.61E-05	-0.56	-0.5	-0.520295652	0.005664495	1.74E-05	0	0.21	0.25	0.225008696	0.005893985	-2.61E-05	-2.61E-05	34.1	34.5	34.12469565	0.084331868	0	0	3.792	3.891	3.828883478	0.021499007	5.13E-05	5.00E-05
VOL16	-0.96	-0.78	-0.871636481	0.015947028	-6.47E-06	-1.62E-06	-0.42	-0.23	-0.282884864	0.018577022	-1.94E-05	-1.62E-06	0.43	0.59	0.503124191	0.016801292	-1.29E-05	0	31	31.6	31.21112549	0.054598628	0	0	6.305	6.465	6.39304075	0.035979767	-2.04E-05	-5.22E-05
VOL03	-0.28	-0.06	-0.199548023	0.036825325	8.47E-05	2.35E-05	0.76	0.97	0.837269303	0.024229773	-0.000122411	4.71E-06	0	0.73	0.330320151	0.053626412	0.000357815	1.41E-05	32.2	32.6	32.26365348	0.094764176	0	9.42E-05	0.068	0.073	0.07152919	0.001091223	0	0
VOL07	-0.01	0.67	0.178272059	0.122604815	-0.000827206	-0.00011489	0.19	1.18	0.789595588	0.165336728	0.000707721	-0.00019761	-1	0.59	-0.328694853	0.303413101	-0.001240809	-5.51E-05	33.3	33.7	33.34595588	0.088399816	0.000551471	0.000459559	0.105	0.115	0.111158088	0.00120843	1.19E-05	6.89E-06
VOL16	-1.35	-0.69	-0.879459459	0.057234464	5.01E-05	5.56E-20	-0.76	0.92	-0.246396396	0.097684027	-0.00011011	-2.50E-06	-0.47	0.85	0.496306306	0.083008196	5.01E-05	-1.25E-19	31.2	31.6	31.24644645	0.093453831	-0.0002002	0	6.26	6.547	6.423814815	0.0774913	3.95E-05	-7.88E-05
VOL04	-0.83	-0.77	-0.797723343	0.006299011	9.61E-06	-2.40E-06	-0.69	-0.6	-0.645417867	0.008155738	-9.61E-06	0	0.28	0.37	0.310816523	0.007841241	0	2.40E-06	33.7	34.1	33.88616715	0.074131584	-0.000192123	4.80E-05	0.45	0.468	0.459722382	0.003501717	-1.15E-05	0
VOL07	0.05	0.48	0.278946221	0.057760859	0.000105378	1.45E-05	0.18	1.32	0.865036337	0.064414843	-3.63E-05	8.90E-05	-1	0.53	-0.124600291	0.193780062	-0.000297965	8.54E-05	33.5	33.9	33.51686047	0.056604742	0	0	0.048	0.124	0.119587936	0.005953512	4.54E-05	4.91E-06
VOL09	-0.78	-0.02	-0.594614695	0.098250532	-0.00015681	-9.41E-05	-1.84	-0.67	-0.903001792	0.057106484	0.000174731	-0.000210573	-0.62	2.23	-0.118924731	0.132182905	-7.17E-05	0.000338262	32.9	33.1	32.91415771	0.051294255	0	0	0.257	0.306	0.275755376	0.013550457	3.00E-05	-4.03E-06
VOL18	-0.87	1	0.305616698	0.313435316	0.000398482	0.000151803	-0.22	1.55	0.884611006	0.170672824	1.90E-05	-3.32E-05	-1.12	1.2	0.257779886	0.195582633	-0.000341556	1.42E-05	33.9	34.1	33.91518027	0.052968034	0	0	0.126	0.129	0.126028463	0.000290824	0	0
VOL17	-1.56	0	-0.662453172	0.26746549	-0.000299094	-1.36E-05	-1.45	0.11	-0.738845921	0.273184085	0.000172205	7.55E-06	-1.27	1.04	-0.102084592	0.223518565	0.000504532	-1.81E-05	31.8	32.2	31.96749245	0.096247082	0.000181269	-0.000151057	0.22	1.095	0.279439275	0.145396339	0.000101813	-4.19E-21
VOL03	-0.39	-0.08	-0.169711191	0.017377063	-3.01E-05	-1.81E-05	-0.86	0.6	-0.29032491	0.107871945	0.000234657	4.81E-05	-1.06	-0.76	-0.921131167	0.029746961	-5.42E-05	-1.50E-05	31.6	32.2	31.80818291	0.04837126	0	0	0.029	0.034	0.030831528	0.001466191	-7.22E-06	3.61E-06
VOL17	-0.44	-0.29	-0.366129032	0.023217404	-0.000120968	0.000272177	-1.01	-0.78	-0.926129032	0.027873842	-4.03E-05	-0.000483871	-0.63	-0.34	-0.446330645	0.038456138	0.000221774	0.000120968	31.8	32	31.91854839	0.098264731	0.001209677	-0.00141129	0.232	0.238	0.232717742	0.000929451	1.01E-05	1.81E-05
VOL10	0.34	1.24	0.75327957	0.055333761	0.000241935	-8.96E-06	0.21	1.71	0.701639785	0.058214927	0.0003181	-0.000201613	-0.86	0.37	0.003915771	0.051039272	0.00046147	0.000376344	32.9	33.3	33.04301075	0.108655369	0.000179211	0	2.647	3.502	2.95590233	0.184586796	-7.17E-06	3.99E-05
VOL08	-1.32	-0.58	-0.997126138	0.030486919	6.50E-06	-1.63E-05	-0.47	-0.26	-0.322425228	0.020153086	0	-1.79E-05	-0.02	0.26	0.138276983	0.024049337	-1.63E-05	4.23E-05	34.1	34.5	34.11664499	0.077232226	0	0	3.691	4.037	3.875955137	0.098720777	-0.000123537	3.25E-07
VOL03	0.32	1.29	0.888149959	0.17334548	6.11E-05	-1.12E-05	-0.41	1.01	0.242192339	0.171495181	-0.000152812	-5.09E-06	-1	0.87	0.022685412	0.339446673	0.000136512	-6.11E-06	32.9	33.5	33.10684597	0.04727707	0	0	0.052	0.066	0.054336593	0.001710028	1.22E-06	0
VOL18	-0.11	0.28	0.068637413	0.063987875	0.000369515	-5.77E-06	-0.5	-0.22	-0.30817552	0.051836006	-2.31E-05	0.000138568	0.82	1.07	0.953071594	0.030973981	-0.000300231	-0.000138568	34.3	34.9	34.50046189	0.064473487	0	-0.000115473	0.211	0.225	0.219030023	0.004045529	-8.08E-06	-8.66E-06
VOL04	-0.84	-0.82	-0.830723404	0.005099167	3.55E-05	-2.13E-05	-0.62	-0.59	-0.605276596	0.006116025	-1.42E-05	0	0.29	0.4	0.304312057	0.006379416	1.42E-05	0	33.9	34.3	34.1048227	0.034179394	0	0	0.312	0.318	0.315912057	0.001875768	1.42E-06	3.19E-06
VOL09	-0.87	0.11	-0.288065764	0.308594072	-0.001199226	6.71E-21	-1.17	-0.63	-0.981489362	0.121157803	0.000415861	-2.90E-05	-0.59	0.05	-0.139090909	0.069786532	1.93E-05	4.84E-06	32.6	33.1	32.89361702	0.077045745	0	0	0.225	0.236	0.231769826	0.002816643	-1.06E-05	7.25E-06
VOL14	-1	-0.19	-0.653036145	0.084920579	-0.000313253	2.41E-05	-1.05	0.37	-0.405542169	0.200046097	0.000325301	-0.000144578	-0.38	1.29	0.629204819	0.246292204	0.000445783	-0.000168675	34.5	34.9	34.61710843	0.114791903	0.000963855	0.000120482	0.145	0.152	0.149508434	0.001157189	3.61E-06	-3.61E-06
VOL18	0.09	0.53	0.392657952	0.062125695	-0.000152505	-1.09E-05	0.45	1.2	0.908126362	0.066289598	0.000228758	2.72E-05	-0.75	0.21	-0.22832244	0.146791452	0.000446623	2.18E-05	34.3	34.7	34.4620915	0.108268127	0.00043573	0.000108932	0.117	0.126	0.12424183	0.001760222	-8.71E-06	0
VOL08	-0.92	-0.86	-0.891267218	0.004025999	4.59E-06	1.38E-05	-0.57	-0.5	-0.521928375	0.006117191	1.38E-05	-1.15E-05	0.18	0.26	0.216455464	0.00724224	-3.67E-05	-2.75E-05	34.1	34.5	34.10991736	0.061005446	-0.000367309	0	3.792	3.927	3.868401286	0.023743843	5.33E-05	0
VOL18	-0.19	0.06	-0.019622642	0.071821641	-0.002735849	-0.000613208	0.28	0.49	0.372264151	0.053716289	0.000188679	-0.000235849	0.81	1.08	0.949245283	0.058304634	-0.000377358	0.000141509	34.7	34.7	34.7	0	0	0	0.094	0.099	0.096396226	0.001391885	0.000141509	2.83E-05
VOL14	-0.85	1.01	0.12225	0.735833244	0.00509375	-8.59E-05	-1.53	-0.22	-0.67678125	0.248175749	-0.00028125	-0.000414063	-0.57	0.57	0.11546875	0.238583906	-0.000234375	-0.000132813	34.5	34.7	34.681875	0.057415019	0	0	0.145	0.152	0.14924375	0.001692804	1.56E-06	4.69E-06
VOL13	0.03	0.25	0.15891933	0.027645636	-2.28E-05	2.66E-05	-1.2	-0.87	-0.989543379	0.02130674	7.61E-05	7.99E-05	-0.35	-0.03	-0.212511416	0.060189404	-6.85E-05	-0.000152207	31.6	32.2	31.80639269	0.041529925	0	0	1.043	1.588	1.315841705	0.122149692	-0.000542618	2.28E-06
VOL04	0	0.34	0.17731377	0.074110274	-0.000248307	-4.51E-05	0.65	1.04	0.821873589	0.057493643	2.26E-05	5.64E-06	0.15	0.59	0.374108352	0.088811094	-9.03E-05	5.64E-05	34.7	35.4	34.896614	0.086894256	0	0	0.282	0.288	0.286081264	0.0018784	1.13E-05	0
VOL09	-0.77	-0.45	-0.653259452	0.03976219	0.000338983	3.91E-05	-1.04	-0.71	-0.868461538	0.032093097	-0.000156454	-5.22E-05	-0.28	0.27	-0.11601043	0.044131366	-0.000286832	-0.000153194	32.6	33.1	32.9011734	0.048831775	0	0	0.225	0.27	0.239715776	0.007535231	2.67E-05	-5.54E-06
VOL15	-1.31	-0.84	-1.001931897	0.028037864	-3.47E-05	0	-0.33	0.38	0.099728978	0.247115667	6.60E-05	8.69E-06	-0.28	0.26	-0.008123697	0.131864098	-0.000107714	1.22E-05	34.3	34.9	34.50889507	0.06775535	0	0	0.578	0.811	0.656293259	0.076876535	0.000110841	3.13E-06
VOL17	-0.8	-0.74	-0.758558786	0.007605725	-3.16E-05	-1.58E-05	-0.83	-0.69	-0.760467762	0.010662441	5.06E-05	-9.48E-06	0.12	0.19	0.153957016	0.008615581	3.16E-05	1.26E-05	32	32.4	32.00505689	0.032968829	0	0	0.342	0.349	0.346582807	0.00159975	9.48E-06	-5.69E-06
VOL04	-0.92	-0.78	-0.834360524	0.03289366	-5.54E-05	1.26E-05	-0.72	-0.56	-0.643212487	0.034864898	0.000115811	-1.01E-05	0.15	0.27	0.221067472	0.026932246	-4.03E-05	2.52E-06	33.9	34.3	34.1020141	0.051522361	0	0	0.32	0.326	0.323506546	0.000562514	0	-2.52E-07
VOL16	-0.49	-0.45	-0.464336	0.006711118	0	0	-1	-0.89	-0.988848	0.007753251	5.60E-05	-2.40E-05	0	0.05	0.026976	0.007958356	8.00E-06	1.60E-05	31.6	32	31.7296	0.104478897	-0.00032	0	6.547	6.681	6.5985472	0.034008772	0	0
VOL10	-0.09	0.23	0.148392857	0.048487675	0.000132275	1.65E-06	-1.15	-0.9	-1.011765873	0.018491116	4.30E-05	-8.27E-06	-0.42	-0.12	-0.316183862	0.042175315	-4.63E-05	-1.65E-06	34.1	34.5	34.11230159	0.048599367	0	0	4.694	6.675	5.885572751	0.320131676	-0.000308532	4.88E-05
VOL17	-1.42	-0.51	-0.842787795	0.092441806	0	-3.47E-06	-1.22	-0.12	-0.579930652	0.179850055	-6.24E-05	2.08E-05	-0.26	1.87	0.203661581	0.188439586	-0.000110957	-3.47E-06	31.8	32.2	31.96532594	0.088547756	-0.000416089	-0.000346741	0.32	0.568	0.37034258	0.064345444	-0.000115118	1.04E-05
VOL01	-0.78	0.41	0.060417029	0.175390342	-0.000768897	5.21E-05	-2.48	-0.28	-0.994587315	0.095645318	0.000186794	-3.91E-05	-0.3	0.77	0.186420504	0.149463717	4.34E-05	-0.000199826	33.1	33.7	33.28557776	0.082323928	0	-4.34E-05	2.581	3.254	3.022294526	0.202343896	7.30E-05	0
VOL04	-1.66	-0.47	-0.815936396	0.055941251	-3.53E-05	-4.42E-05	-0.82	-0.13	-0.526042403	0.090095503	0.000335689	4.90E-20	-0.06	1	0.408657244	0.116626457	0.000362191	2.21E-05	34.3	34.7	34.49116608	0.062850858	-0.000530035	-0.000441696	0.301	0.313	0.307934629	0.002079932	-2.65E-06	6.63E-06
VOL16	-1.07	-0.74	-0.925187235	0.030080037	-1.63E-05	1.63E-05	-0.54	-0.22	-0.352793878	0.033939382	3.91E-05	-8.95E-06	0.29	0.66	0.372705959	0.040378434	-1.63E-06	4.07E-06	31.6	32.2	31.82715728	0.098466065	0	0	6.461	6.927	6.684566265	0.070649442	-7.70E-05	-9.85E-06
VOL08	-0.9	-0.88	-0.890158416	0.00243218	-9.90E-06	2.97E-05	-0.56	-0.5	-0.520990099	0.004855323	0	-4.95E-06	0.2	0.25	0.227247525	0.005571153	-2.97E-05	-1.98E-05	34.1	34.5	34.24811881	0.103414123	0.000594059	-0.00049505	3.686	3.752	3.726057426	0.014191152	0.000120792	0
VOL05	0.95	1.05	1.003925926	0.008614914	2.65E-05	-1.59E-05	0.03	0.18	0.119597884	0.015984357	-1.59E-05	-1.85E-05	0.03	0.24	0.121111111	0.021060089	6.88E-05	5.29E-06	34.5	34.9	34.51693122	0.06861518	0	0	6.204	7.165	6.789766138	0.162400307	7.88E-05	-9.92E-05
VOL10	-0.85	0.31	-0.420479958	0.062006121	-7.91E-06	-2.24E-05	-1.66	-0.38	-0.952985232	0.058348869	-2.11E-05	1.32E-06	-1.38	0.51	0.19568038	0.21458566	-0.000197785	5.27E-06	33.5	34.1	33.69567511	0.068145011	0.000158228	-0.000131857	7.113	7.554	7.382695675	0.090611423	-8.07E-05	7.50E-05
VOL18	-0.03	0.14	0.011144641	0.020133294	-2.60E-05	-1.04E-05	-0.29	-0.13	-0.178407908	0.026401686	1.04E-05	-4.33E-20	0.87	1.05	0.98012487	0.013031021	5.20E-06	1.56E-05	35.4	36	35.66722164	0.097082744	0.000208117	0	0.176	0.184	0.181209157	0.002568309	-3.64E-06	3.90E-06
VOL18	-0.8	1.15	0.206970046	0.232166542	-0.000501152	2.30E-05	0.13	1.5	0.861463134	0.168394567	0.000126728	-2.88E-06	-0.84	2.44	-0.100691244	0.431762257	8.06E-05	-2.88E-06	33.7	34.3	33.8156682	0.108120263	0.000230415	0	0.122	0.126	0.12402765	0.001556663	-5.76E-06	-2.88E-06
VOL13	0.04	0.39	0.157082569	0.06002234	0.00012844	4.59E-05	-1.23	-0.43	-0.937119266	0.124338818	-0.000330275	-0.000105505	-0.95	0.83	-0.082238532	0.355083836	-0.00046789	-9.17E-05	31.8	32.4	32.00330275	0.075103049	-0.000183486	0.000550459	0.002	1.128	0.575633028	0.320855475	2.48E-05	4.59E-06
VOL13	-0.39	0.8	0.044556213	0.104419832	-0.00147929	-0.000140533	-1.06	-0.22	-0.46260355	0.128685995	0.001050296	0.000162722	-0.11	1.12	0.894497041	0.169232207	0.003091716	-0.00012574	32	32.4	32.02366864	0.093115867	0.000295858	-0.000887574	0	0.749	0.304443787	0.186499452	0.001183432	-0.000233728
VOL12	-1.32	1.03	-0.29431167	0.763112762	-0.001247379	-1.05E-05	-1.44	-0.11	-0.489608665	0.153975914	-0.000255066	-9.26E-05	-0.06	0.85	0.370943396	0.206726891	-4.19E-05	9.78E-05	33.3	33.7	33.38092243	0.103702197	-6.99E-05	-0.000174703	0.435	0.458	0.452338924	0.00390726	1.33E-05	0
