# Supplementary material for: From multimodal features to behavioural inferences: A pipeline to model engagement in human-robot interactions
Source: PLoS One. 2023 Nov 8;18(11):e0285749. doi: 10.1371/journal.pone.0285749 (PMC10631623; doi:10.1371/journal.pone.0285749)
Supplement: S1 File — (ZIP) [file pone.0285749.s001.zip › Data PLOS Submission/lables/Acquaintance_Assessment_Big5_Traits.csv]

user	Extraversion	Agreeableness	Conscientiousness	Neuroticism	Openness
VOL03	5.181818182	5.227272727	4.772727273	4.909090909	5
VOL17	5.666666667	5.666666667	4.875	5.625	6.083333333
VOL15	5.291666667	5.833333333	4.916666667	5.375	5.958333333
VOL10	5.958333333	5.25	5.375	5.5	6.625
VOL09	5.772727273	5.454545455	5.454545455	5.454545455	6.045454545
VOL01	5.5	5.35	5.55	5.5	5.9
VOL18	5.7	5.55	5.05	4.85	6.2
VOL06	5.590909091	5.272727273	4.909090909	5.045454545	5.772727273
VOL12	5.545454545	5.272727273	5.363636364	5.136363636	6.136363636
VOL05	6.136363636	5.909090909	5.045454545	5.454545455	7.090909091
VOL07	5.7	5.55	5.2	5.1	6.65
VOL02	4.636363636	5.863636364	5	4.772727273	4.772727273
VOL16	5.95	5.2	5.45	5.15	5.95
VOL13	5.909090909	4.727272727	5.136363636	4.909090909	5.181818182
VOL04	5.863636364	5.636363636	5.227272727	5.181818182	5.363636364
VOL14	5.55	5.05	5.9	5.25	5.75
VOL08	4.55	4.9	5	5.1	5.15
VOL11	5.388888889	5.333333333	5.333333333	4.611111111	5.166666667
