# Supplementary material for: From multimodal features to behavioural inferences: A pipeline to model engagement in human-robot interactions
Source: PLoS One. 2023 Nov 8;18(11):e0285749. doi: 10.1371/journal.pone.0285749 (PMC10631623; doi:10.1371/journal.pone.0285749)
Supplement: S1 File — (ZIP) [file pone.0285749.s001.zip › Data PLOS Submission/lables/post_questionnaire.csv]

VOL17	VOL03	VOL03	VOL15	VOL10	VOL10	VOL09	VOL18	VOL18	VOL01	VOL06	VOL12	VOL16	VOL02	VOL05	VOL07	VOL07	VOL14	VOL08	VOL13	VOL04	VOL11	VOL03	VOL03
INT07	INT05	INT04	INT05	INT12	INT04	INT12	INT02	INT08	INT02	INT06	INT06	INT10	INT10	INT03	INT03	INT01	INT09	INT09	INT01	INT08	INT11	INT11	INT07
9	10	8	5	7	8	8	7	7	10	8	7	6	5	10	10	8	9	10	10	6	7	8	10
4	9	7	5	4	4	8	5	4	6	5	5	3	1	7	9	5	6	6	4	2	6	7	9
10	9	8	9	8	8	9	7	4	8	7	8	6	4	10	10	4	7	9	4	7	7	8	9
10	7	8	9	6	6	9	6	2	8	7	8	7	1	7	10	4	7	9	5	1	7	8	7
9	9	8	9	8	6	8	7	2	8	6	8	8	2	8	9	4	6	9	4	5	6	8	9
8	10	8	2	2	1	5	6	4	10	9	5	6	3	9	9	8	9	10	9	5	8	8	10
10	10	9	9	7	7	5	7	3	10	9	8	6	1	10	9	9	9	9	7	7	8	9	10
