# Supplementary material for: From multimodal features to behavioural inferences: A pipeline to model engagement in human-robot interactions
Source: PLoS One. 2023 Nov 8;18(11):e0285749. doi: 10.1371/journal.pone.0285749 (PMC10631623; doi:10.1371/journal.pone.0285749)
Supplement: S1 File — (ZIP) [file pone.0285749.s001.zip › Data PLOS Submission/lables/Self_Assessment_Big5_Traits.csv]

user	Extraversion	Agreeableness	Conscientiousness	Neuroticism	Openness
VOL03	6.5	8.5	8	3.5	5
VOL17	6.5	6.5	6	4	5
VOL15	8.5	5	9.5	1.5	5.5
VOL10	8	8.5	7	3	6.5
VOL09	2	3	6	7.5	4.5
VOL01	7	5.5	4.5	4	4
VOL18	7	7	5	2.5	5.5
VOL06	6	7.5	5.5	3.5	6.5
VOL12	6	5.5	4.5	4	4.5
VOL05	4	5.5	4.5	4.5	4.5
VOL07	1.5	6	5	2.5	5.5
VOL02	7.5	8	8	5	5
VOL16	4.5	6	7	8	5
VOL13	5	5.5	6	3.5	6.5
VOL04	6.5	6	7.5	5.5	7.5
VOL14	5	8	6	7	3
VOL08	7	8	8	3.5	6
VOL11	9.5	6.5	6	1	4.5
