# Supplementary material for: From multimodal features to behavioural inferences: A pipeline to model engagement in human-robot interactions
Source: PLoS One. 2023 Nov 8;18(11):e0285749. doi: 10.1371/journal.pone.0285749 (PMC10631623; doi:10.1371/journal.pone.0285749)
Supplement: S1 File — (ZIP) [file pone.0285749.s001.zip › Data PLOS Submission/README.txt]

This folder contains the minimal anonymized data necessary to replicate our study. The Physiological and First Person Vision Vectors can be constructed from this data and can be used to play around with our code. 

The extensive data set (including the session-wise video + audio + physiological mode recordings) on which the study is based is the MHHRI dataset. The MHHRI dataset is available at: https://www.cl.cam.ac.uk/research/rainbow/projects/mhhri/. Access can be obtained by contacting the authorities mentioned on the site. 
